# Supplementary material for: Pristine mangrove creek waters are a sink of nitrous oxide
Source: Sci Rep. 2016 May 12;6:25701. doi: 10.1038/srep25701 (PMC4864614; doi:10.1038/srep25701)
Supplement: Supplementary Information [file srep25701-s1.xls]

## Sheet: Time series N2O
Time Darwin	Salinity Darwin	DO Darwin (% Sat)	Depth Darwin (m)	N2O % Sat Darwin	N2O flux Darwin (umol/m2/d)	Time Hinchinbrook	Salinity Hinchinbrook	DO Hinchinbrook (% Sat)	Depth Hinchinbrook (m)	N2O % Sat Hinchinbrook	N2O flux Hinchinbrook (umol/m2/d)	Time Seventeen Seventy	Salinity Seventeen Seventy	DO Seventeen Seventy (% Sat)	Depth Seventeen Seventy (m)	N2O % Sat Seventeen Seventy	N2O flux Seventeen Seventy (umol/m2/d)	Time Moreton Bay	Salinity Moreton Bay	DO Moreton Bay (% Sat)	Depth Moreton Bay (m)	N2O % Sat Moreton Bay	N2O flux Moreton Bay (umol/m2/d)	Time Newcastle	Salinity Newcastle	DO Newcastle (% Sat)	Depth Newcastle (m)	N2O % Sat Newcastle	N2O flux Newcastle (umol/m2/d)	Time Melbourne	Salinity Melbourne	Depth Melbourne (m)	DO Melbourne (% Sat)	N2O % Sat Melbourne	N2O flux Melbourne (umol/m2/d)
2014-07-29 11:14:39						2014-07-16 11:00:29	35.49	98.5				2014-07-08 09:15:28	38.04	96				2013-11-08 21:15:40	39.722	48.1	0.605			2014-11-16 00:31:00	29.65	88.2	2.3552			2014-11-23 01:21:00	35.9	3.13542	111.2
2014-07-29 11:15:39						2014-07-16 11:01:29	35.4887	98.5733				2014-07-08 09:16:28	38.044	96.0067				2013-11-08 21:16:40	39.696	48	0.61			2014-11-16 00:32:00	29.65	88.2	2.3552			2014-11-23 01:22:00	35.9	3.13425	111.2
2014-07-29 11:16:39						2014-07-16 11:02:29	35.4873	98.6467				2014-07-08 09:17:28	38.048	96.0133				2013-11-08 21:17:40	39.67	47.9	0.615			2014-11-16 00:33:00	29.65	88.2	2.3552			2014-11-23 01:23:00	35.99	3.13192	112.7
2014-07-29 11:17:39						2014-07-16 11:03:29	35.486	98.72				2014-07-08 09:18:28	38.052	96.02				2013-11-08 21:18:40	39.644	47.8	0.62			2014-11-16 00:34:00	29.65	88.2	2.3552			2014-11-23 01:24:00	35.99	3.13367	112.7
2014-07-29 11:18:39						2014-07-16 11:04:29	35.4847	98.7933		96.7761		2014-07-08 09:19:28	38.056	96.0267		99.8809		2013-11-08 21:19:40	39.618	47.7	0.625	76.0659	-4.61058	2014-11-16 00:35:00	29.65	88.2	2.3552	110.012	1.16822	2014-11-23 01:25:00	35.99	3.12783	112.7	100.508	0.60058
2014-07-29 11:19:39						2014-07-16 11:05:29	35.4833	98.8667		96.6069		2014-07-08 09:20:28	38.06	96.0333		99.7397		2013-11-08 21:20:40	39.592	47.6	0.63	75.5749	-4.63606	2014-11-16 00:36:00	29.65	88.2	2.3552	109.937	1.1595	2014-11-23 01:26:00	35.99	3.129	112.7	100.599	0.70828
2014-07-29 11:20:39						2014-07-16 11:06:29	35.482	98.94		96.2238		2014-07-08 09:21:28	38.064	96.04		99.6318		2013-11-08 21:21:40	39.566	47.5	0.635	75.3639	-4.60778	2014-11-16 00:37:00	29.65	88.2	2.3552	109.78	1.14116	2014-11-23 01:27:00	35.99	3.13133	112.7	100.647	0.7661
2014-07-29 11:21:39						2014-07-16 11:07:29	35.4807	99.0133		95.6293		2014-07-08 09:22:28	38.068	96.0467		99.4022		2013-11-08 21:22:40	39.54	47.4	0.64	75.2593	-4.5587	2014-11-16 00:38:00	29.65	88.2	2.3552	109.642	1.12498	2014-11-23 01:28:00	35.99	3.12958	112.7	100.839	0.99316
2014-07-29 11:22:39						2014-07-16 11:08:29	35.4793	99.0867		94.8576		2014-07-08 09:23:28	38.072	96.0533		99.1412		2013-11-08 21:23:40	39.519	47.3	0.644	75.2041	-4.57298	2014-11-16 00:39:00	29.65	88.2	2.3552	109.682	1.12964	2014-11-23 01:29:00	35.99	3.13367	112.7	101.077	1.27448
2014-07-29 11:23:39						2014-07-16 11:09:29	35.478	99.16		94.0517		2014-07-08 09:24:28	38.076	96.06		99.0672		2013-11-08 21:24:40	39.498	47.2	0.648	75.1983	-4.65062	2014-11-16 00:40:00	29.47	89.1	2.3552	109.678	1.12946	2014-11-23 01:30:00	35.99	3.13133	112.7	101.258	1.48868
2014-07-29 11:24:39						2014-07-16 11:10:29	35.4767	99.2333		93.3488		2014-07-08 09:25:28	38.08	96.0667		99.0343		2013-11-08 21:25:40	39.477	47.12	0.652	75.4197	-4.68442	2014-11-16 00:41:00	29.47	89.1	2.401	109.668	1.18788	2014-11-23 01:31:00	35.99	3.129	112.7	101.441	1.70502
2014-07-29 11:25:39						2014-07-16 11:11:29	35.4753	99.3067		92.7296		2014-07-08 09:26:28	38.084	96.0733		99.0093		2013-11-08 21:26:40	39.456	47.04	0.656	75.5157	-4.74164	2014-11-16 00:42:00	29.47	89.1	2.401	109.829	1.2695	2014-11-23 01:32:00	35.99	3.12492	112.7	101.595	1.8878
2014-07-29 11:26:39						2014-07-16 11:12:29	35.474	99.38		92.1575		2014-07-08 09:27:28	38.088	96.08		99.0472		2013-11-08 21:27:40	39.435	46.96	0.66	75.7163	-4.77828	2014-11-16 00:43:00	29.47	89.1	2.401	110.01	1.35482	2014-11-23 01:33:00	36.03	3.1255	113	101.675	1.9833
2014-07-29 11:27:39						2014-07-16 11:13:29	35.4727	99.4533		91.7217		2014-07-08 09:28:28	38.092	96.0867		98.9908		2013-11-08 21:28:40	39.414	46.88	0.664	76.0251	-4.795	2014-11-16 00:44:00	29.47	89.1	2.401	110.157	1.43616	2014-11-23 01:34:00	36.03	3.12375	113	101.703	2.01668
2014-07-29 11:28:39						2014-07-16 11:14:29	35.4713	99.5267		91.3231		2014-07-08 09:29:28	38.096	96.0933		98.9797		2013-11-08 21:29:40	39.393	46.8	0.668	76.2423	-4.78768	2014-11-16 00:45:00	29.47	89.1	2.401	110.341	1.52262	2014-11-23 01:35:00	36.03	3.1255	113	101.708	2.02292
2014-07-29 11:29:39						2014-07-16 11:15:29	35.47	99.6		91.0099		2014-07-08 09:30:28	38.1	96.1		98.945		2013-11-08 21:30:40	39.372	46.72	0.672	76.2331	-4.82602	2014-11-16 00:46:00	29.47	89.1	2.401	110.529	1.5504	2014-11-23 01:36:00	36.03	3.12783	113	101.728	2.04706
2014-07-29 11:30:39						2014-07-16 11:16:29	35.47	99.5267		90.7827		2014-07-08 09:31:28	38.1027	96.0933		98.8964		2013-11-08 21:31:40	39.351	46.64	0.676	76.1499	-4.87982	2014-11-16 00:47:00	29.47	89.1	2.401	110.605	1.56154	2014-11-23 01:37:00	36.03	3.13133	113	101.814	2.15054
2014-07-29 11:31:39						2014-07-16 11:17:29	35.47	99.4533		90.5777		2014-07-08 09:32:28	38.1053	96.0867		98.8211		2013-11-08 21:32:40	39.33	46.56	0.68	75.824	-4.98264	2014-11-16 00:48:00	29.47	89.1	2.401	110.64	1.56668	2014-11-23 01:38:00	36.03	3.13133	113	101.881	2.22992
2014-07-29 11:32:39						2014-07-16 11:18:29	35.47	99.38		90.3117		2014-07-08 09:33:28	38.108	96.08		98.7803		2013-11-08 21:33:40	39.302	46.48	0.685	75.1272	-5.15342	2014-11-16 00:49:00	29.47	89.1	2.401	110.537	1.55158	2014-11-23 01:39:00	36.03	3.13133	113	101.931	2.28856
2014-07-29 11:33:39						2014-07-16 11:19:29	35.47	99.3067		90.117		2014-07-08 09:34:28	38.1107	96.0733		98.696		2013-11-08 21:34:40	39.274	46.4	0.69	74.6016	-5.28742	2014-11-16 00:50:00	29.52	89.3	2.401	110.391	1.51824	2014-11-23 01:40:00	36.03	3.12783	113	101.939	2.29786
2014-07-29 11:34:39						2014-07-16 11:20:29	35.47	99.2333		89.8664		2014-07-08 09:35:28	38.1133	96.0667		98.5868		2013-11-08 21:35:40	39.246	46.31	0.695	74.2	-5.39476	2014-11-16 00:51:00	29.52	89.3	2.4052	110.239	1.46146	2014-11-23 01:41:00	36.03	3.12608	113	101.889	2.23922
2014-07-29 11:35:39						2014-07-16 11:21:29	35.47	99.16		89.5745		2014-07-08 09:36:28	38.116	96.06		98.4849		2013-11-08 21:36:40	39.218	46.22	0.7	73.946	-5.47062	2014-11-16 00:52:00	29.52	89.3	2.4052	110.089	1.40506	2014-11-23 01:42:00	36.03	3.12375	113	101.738	2.06042
2014-07-29 11:36:39						2014-07-16 11:22:29	35.47	99.0867		89.3523		2014-07-08 09:37:28	38.1187	96.0533		98.3345		2013-11-08 21:37:40	39.19	46.13	0.705	73.912	-5.5002	2014-11-16 00:53:00	29.52	89.3	2.4052	109.906	1.34444	2014-11-23 01:43:00	36.01	3.12375	111.6	101.562	1.85162
2014-07-29 11:37:39						2014-07-16 11:23:29	35.47	99.0133		89.1906		2014-07-08 09:38:28	38.1213	96.0467		98.1285		2013-11-08 21:38:40	39.162	46.04	0.71	74.1826	-5.47908	2014-11-16 00:54:00	29.52	89.3	2.4052	109.942	1.31454	2014-11-23 01:44:00	36.01	3.12142	111.6	101.403	1.66356
2014-07-29 11:38:39						2014-07-16 11:24:29	35.47	98.94		88.9898		2014-07-08 09:39:28	38.124	96.04		97.7701		2013-11-08 21:39:40	39.134	45.95	0.715	74.3109	-5.48856	2014-11-16 00:55:00	29.52	89.3	2.4052	110.082	1.3102	2014-11-23 01:45:00	36.01	3.11967	111.6	101.35	1.59994
2014-07-29 11:39:39						2014-07-16 11:25:29	35.47	98.8667		88.7591		2014-07-08 09:40:28	38.1267	96.0333		97.195		2013-11-08 21:40:40	39.106	45.86	0.72	74.2283	-5.54368	2014-11-16 00:56:00	29.52	89.3	2.4052	110.237	1.3303	2014-11-23 01:46:00	36.01	3.11617	111.6	101.342	1.59068
2014-07-29 11:40:39						2014-07-16 11:26:29	35.47	98.7933		88.5773		2014-07-08 09:41:28	38.1293	96.0267		96.3894		2013-11-08 21:41:40	39.078	45.77	0.725	73.9896	-5.6324	2014-11-16 00:57:00	29.52	89.3	2.4052	110.449	1.3578	2014-11-23 01:47:00	36.01	3.11383	111.6	101.467	1.73876
2014-07-29 11:41:39						2014-07-16 11:27:29	35.47	98.72		88.3805		2014-07-08 09:42:28	38.132	96.02		95.5329		2013-11-08 21:42:40	39.05	45.68	0.73	73.5622	-5.76138	2014-11-16 00:58:00	29.52	89.3	2.4052	110.693	1.38954	2014-11-23 01:48:00	36.01	3.11208	111.6	101.654	1.96048
2014-07-29 11:42:39						2014-07-16 11:28:29	35.47	98.6467		88.2737		2014-07-08 09:43:28	38.1347	96.0133		94.5991		2013-11-08 21:43:40	39.049	45.59	0.734	73.0984	-5.3061	2014-11-16 00:59:00	29.52	89.3	2.4052	110.855	1.41056	2014-11-23 01:49:00	36.01	3.10917	111.6	101.859	2.20366
2014-07-29 11:43:39						2014-07-16 11:29:29	35.47	98.5733		88.2641		2014-07-08 09:44:28	38.1373	96.0067		93.7869		2013-11-08 21:44:40	39.048	45.5	0.738	72.7142	-4.83776	2014-11-16 01:00:00	29.32	89.7	2.4052	110.878	1.41398	2014-11-23 01:50:00	36.01	3.10858	111.6	101.934	2.29236
2014-07-29 11:44:39						2014-07-16 11:30:29	35.47	98.5		88.3961		2014-07-08 09:45:28	38.14	96		93.1749		2013-11-08 21:45:40	39.047	45.55	0.742	72.4445	-4.34076	2014-11-16 01:01:00	29.32	89.7	2.424	110.866	1.38604	2014-11-23 01:51:00	36.01	3.1045	111.6	102.037	2.41468
2014-07-29 11:45:39						2014-07-16 11:31:29	35.47	98.4267		88.5582		2014-07-08 09:46:28	38.14	95.9933		92.9006		2013-11-08 21:46:40	39.046	45.6	0.746	72.3047	-3.81888	2014-11-16 01:02:00	29.32	89.7	2.424	110.819	1.35328	2014-11-23 01:52:00	36.01	3.1045	111.6	102.077	2.4626
2014-07-29 11:46:39						2014-07-16 11:32:29	35.47	98.3533		88.7747		2014-07-08 09:47:28	38.14	95.9867		92.7812		2013-11-08 21:47:40	39.045	45.65	0.75	72.295	-3.27214	2014-11-16 01:03:00	29.32	89.7	2.424	110.858	1.3307	2014-11-23 01:53:00	36.01	3.1045	112.4	101.997	2.3672
2014-07-29 11:47:39						2014-07-16 11:33:29	35.47	98.28		88.9121		2014-07-08 09:48:28	38.14	95.98		92.8331		2013-11-08 21:48:40	39.044	45.7	0.754	72.2486	-3.4536	2014-11-16 01:04:00	29.32	89.7	2.424	110.887	1.30692	2014-11-23 01:54:00	36.01	3.1045	112.4	101.89	2.24102
2014-07-29 11:48:39						2014-07-16 11:34:29	35.47	98.2067		88.9379		2014-07-08 09:49:28	38.14	95.9733		92.937		2013-11-08 21:49:40	39.043	45.75	0.758	72.1316	-3.6445	2014-11-16 01:05:00	29.32	89.7	2.424	110.924	1.28408	2014-11-23 01:55:00	36.01	3.1045	112.4	101.872	2.2193
2014-07-29 11:49:39						2014-07-16 11:35:29	35.47	98.1333		88.9462		2014-07-08 09:50:28	38.14	95.9667		93.0899		2013-11-08 21:50:40	39.042	45.8	0.762	72.1263	-3.82008	2014-11-16 01:06:00	29.32	89.7	2.424	110.988	1.2916	2014-11-23 01:56:00	36.01	3.10217	112.4	101.766	2.09454
2014-07-29 11:50:39						2014-07-16 11:36:29	35.47	98.06		88.9184		2014-07-08 09:51:28	38.14	95.96		93.0244		2013-11-08 21:51:40	39.041	45.85	0.766	71.9879	-4.01476	2014-11-16 01:07:00	29.32	89.7	2.424	111.189	1.31518	2014-11-23 01:57:00	36.01	3.10217	112.4	101.652	1.95978
2014-07-29 11:51:39						2014-07-16 11:37:29	35.47	97.9867		88.8753		2014-07-08 09:52:28	38.14	95.9533		92.9414		2013-11-08 21:52:40	39.04	45.9	0.77	71.7763	-4.32648	2014-11-16 01:08:00	29.32	89.7	2.424	111.224	1.31942	2014-11-23 01:58:00	36.01	3.10042	112.4	101.632	1.93544
2014-07-29 11:52:39						2014-07-16 11:38:29	35.47	97.9133		88.8071		2014-07-08 09:53:28	38.14	95.9467		92.7912		2013-11-08 21:53:40	39.049	45.95	0.773	71.5285	-4.57196	2014-11-16 01:09:00	29.32	89.7	2.424	111.326	1.33134	2014-11-23 01:59:00	36.01	3.09808	112.4	101.705	2.02276
2014-07-29 11:53:39						2014-07-16 11:39:29	35.47	97.84		88.8345		2014-07-08 09:54:28	38.14	95.94		92.6694		2013-11-08 21:54:40	39.058	46	0.776	71.1957	-4.83492	2014-11-16 01:10:00	29.34	90.2	2.424	111.54	1.37244	2014-11-23 02:00:00	36.01	3.094	112.4	101.74	2.06426
2014-07-29 11:54:39						2014-07-16 11:40:29	35.47	97.7667		88.8389		2014-07-08 09:55:28	38.14	95.9333		92.515		2013-11-08 21:55:40	39.067	45.9	0.779	70.7277	-5.12092	2014-11-16 01:11:00	29.34	90.2	2.4326	111.79	1.35006	2014-11-23 02:01:00	36.01	3.094	112.4	101.775	2.10576
2014-07-29 11:55:39						2014-07-16 11:41:29	35.47	97.6933		88.8676		2014-07-08 09:56:28	38.14	95.9267		92.4767		2013-11-08 21:56:40	39.076	45.8	0.782	70.4911	-5.3683	2014-11-16 01:12:00	29.34	90.2	2.4326	111.881	1.30904	2014-11-23 02:02:00	36.01	3.09167	112.4	101.748	2.07356
2014-07-29 11:56:39						2014-07-16 11:42:29	35.47	97.62		88.8342		2014-07-08 09:57:28	38.14	95.92		92.3737		2013-11-08 21:57:40	39.085	45.7	0.785	70.3656	-5.37414	2014-11-16 01:13:00	29.34	90.2	2.4326	112.076	1.27978	2014-11-23 02:03:00	35.96	3.08992	110.6	101.69	2.00382
2014-07-29 11:57:39						2014-07-16 11:43:29	35.47	97.5467		88.8978		2014-07-08 09:58:28	38.14	95.9133		92.4032		2013-11-08 21:58:40	39.094	45.6	0.788	70.3511	-5.13844	2014-11-16 01:14:00	29.34	90.2	2.4326	112.221	1.2444	2014-11-23 02:04:00	35.96	3.0835	110.6	101.48	1.7545
2014-07-29 11:58:39						2014-07-16 11:44:29	35.47	97.4733		88.931		2014-07-08 09:59:28	38.14	95.9067		92.3958		2013-11-08 21:59:40	39.103	45.5	0.791	70.6416	-4.85354	2014-11-16 01:15:00	29.34	90.2	2.4326	112.28	1.1833	2014-11-23 02:05:00	35.96	3.08175	110.6	101.253	1.48588
2014-07-29 11:59:39						2014-07-16 11:45:29	35.47	97.4		88.9308		2014-07-08 10:00:28	38.14	95.9		92.3805		2013-11-08 22:00:40	39.112	45.4	0.794	71.0824	-4.54406	2014-11-16 01:16:00	29.34	90.2	2.4326	112.272	1.18258	2014-11-23 02:06:00	35.96	3.07942	110.6	101.054	1.24948
2014-07-29 12:00:39						2014-07-16 11:46:29	35.4707	97.3533		88.8681		2014-07-08 10:01:28	38.1467	95.9067		92.3925		2013-11-08 22:01:40	39.121	45.3	0.797	71.4784	-4.24598	2014-11-16 01:17:00	29.34	90.2	2.4326	112.221	1.17764	2014-11-23 02:07:00	35.96	3.07942	110.6	100.93	1.10252
2014-07-29 12:01:39						2014-07-16 11:47:29	35.4713	97.3067		88.8316		2014-07-08 10:02:28	38.1533	95.9133		92.4579		2013-11-08 22:02:40	39.13	45.2	0.8	71.6392	-4.10056	2014-11-16 01:18:00	29.34	90.2	2.4326	112.135	1.1694	2014-11-23 02:08:00	35.96	3.08175	110.6	100.808	0.95734
2014-07-29 12:02:39						2014-07-16 11:48:29	35.472	97.26		88.786		2014-07-08 10:03:28	38.16	95.92		92.4079		2013-11-08 22:03:40	39.13	45.1	0.804	71.7375	-4.20944	2014-11-16 01:19:00	29.34	90.2	2.4326	112.046	1.1608	2014-11-23 02:09:00	35.96	3.08583	110.6	100.796	0.94376
2014-07-29 12:03:39						2014-07-16 11:49:29	35.4727	97.2133		88.7571		2014-07-08 10:04:28	38.1667	95.9267		92.4003		2013-11-08 22:04:40	39.13	45	0.808	71.651	-4.47172	2014-11-16 01:20:00	29.42	88.1	2.4326	111.885	1.146	2014-11-23 02:10:00	35.96	3.08758	110.6	100.793	0.94018
2014-07-29 12:04:39						2014-07-16 11:50:29	35.4733	97.1667		88.8247		2014-07-08 10:05:28	38.1733	95.9333		92.4588		2013-11-08 22:05:40	39.13	44.95	0.812	71.4706	-4.74794	2014-11-16 01:21:00	29.42	88.1	2.4359	111.604	1.07666	2014-11-23 02:11:00	35.96	3.08583	110.6	100.845	1.0017
2014-07-29 12:05:39						2014-07-16 11:51:29	35.474	97.12		89.0115		2014-07-08 10:06:28	38.18	95.94		92.4931		2013-11-08 22:06:40	39.13	44.9	0.816	71.027	-5.07	2014-11-16 01:22:00	29.42	88.1	2.4359	111.447	1.01774	2014-11-23 02:12:00	35.96	3.08583	110.6	100.865	1.0253
2014-07-29 12:06:39						2014-07-16 11:52:29	35.4747	97.0733		89.2634		2014-07-08 10:07:28	38.1867	95.9467		92.6175		2013-11-08 22:07:40	39.13	44.85	0.82	70.7666	-5.36496	2014-11-16 01:23:00	29.42	88.1	2.4359	111.377	0.96564	2014-11-23 02:13:00	35.8	3.0835	107.2	100.857	1.01604
2014-07-29 12:07:39						2014-07-16 11:53:29	35.4753	97.0267		89.4131		2014-07-08 10:08:28	38.1933	95.9533		92.7619		2013-11-08 22:08:40	39.13	44.8	0.824	70.4784	-5.36456	2014-11-16 01:24:00	29.42	88.1	2.4359	111.278	0.91134	2014-11-23 02:14:00	35.8	3.07708	107.2	100.773	0.91532
2014-07-29 12:08:39						2014-07-16 11:54:29	35.476	96.98		89.5392		2014-07-08 10:09:28	38.2	95.96		92.9432		2013-11-08 22:09:40	39.13	44.75	0.828	70.1624	-5.06878	2014-11-16 01:25:00	29.42	88.1	2.4359	111.404	0.87514	2014-11-23 02:15:00	35.8	3.06892	107.2	100.668	0.7918
2014-07-29 12:09:39						2014-07-16 11:55:29	35.4767	96.9333		89.5767		2014-07-08 10:10:28	38.2067	95.9667		93.1245		2013-11-08 22:10:40	39.13	44.7	0.832	69.9043	-4.76474	2014-11-16 01:26:00	29.42	88.1	2.4359	111.684	0.89658	2014-11-23 02:16:00	35.8	3.06425	107.2	100.531	0.62892
2014-07-29 12:10:39						2014-07-16 11:56:29	35.4773	96.8867		89.5077		2014-07-08 10:11:28	38.2133	95.9733		93.2259		2013-11-08 22:11:40	39.13	44.65	0.836	70.0193	-4.4016	2014-11-16 01:27:00	29.42	88.1	2.4359	111.772	0.90338	2014-11-23 02:17:00	35.8	3.05958	107.2	100.361	0.42684
2014-07-29 12:11:39						2014-07-16 11:57:29	35.478	96.84		89.388		2014-07-08 10:12:28	38.22	95.98		93.2251		2013-11-08 22:12:40	39.13	44.6	0.84	70.2117	-4.02908	2014-11-16 01:28:00	29.42	88.1	2.4359	111.648	0.89384	2014-11-23 02:18:00	35.8	3.05725	107.2	100.28	0.33118
2014-07-29 12:12:39						2014-07-16 11:58:29	35.4787	96.7933		89.2879		2014-07-08 10:13:28	38.2267	95.9867		93.2213		2013-11-08 22:13:40	39.13	44.55	0.843	70.3264	-4.07124	2014-11-16 01:29:00	29.42	88.1	2.4359	111.59	0.88942	2014-11-23 02:19:00	35.8	3.0555	107.2	100.215	0.25478
2014-07-29 12:13:39						2014-07-16 11:59:29	35.4793	96.7467		89.1528		2014-07-08 10:14:28	38.2333	95.9933		93.0753		2013-11-08 22:14:40	39.13	44.5	0.846	70.4596	-4.28376	2014-11-16 01:30:00	29.74	88.4	2.4359	111.501	0.86718	2014-11-23 02:20:00	35.8	3.05083	107.2	100.19	0.2248
2014-07-29 12:14:39						2014-07-16 12:00:29	35.48	96.7		89.0751		2014-07-08 10:15:28	38.24	96		92.8301		2013-11-08 22:15:40	39.13	44.41	0.849	70.538	-4.504	2014-11-16 01:31:00	29.74	88.4	2.4919	111.466	0.95736	2014-11-23 02:21:00	35.8	3.045	107.2	100.147	0.17412
2014-07-29 12:15:39						2014-07-16 12:01:29	35.48	96.7467		89.1464		2014-07-08 10:16:28	38.24	96.02		92.6924		2013-11-08 22:16:40	39.13	44.32	0.852	70.533	-4.7312	2014-11-16 01:32:00	29.74	88.4	2.4919	111.57	1.0594	2014-11-23 02:22:00	35.8	3.03858	107.2	100.154	0.18196
2014-07-29 12:16:39						2014-07-16 12:02:29	35.48	96.7933		89.486		2014-07-08 10:17:28	38.24	96.04		92.6253		2013-11-08 22:17:40	39.13	44.23	0.855	70.4321	-4.97136	2014-11-16 01:33:00	29.74	88.4	2.4919	111.81	1.17178	2014-11-23 02:23:00	35.81	3.03392	107.4	100.094	0.11106
2014-07-29 12:17:39						2014-07-16 12:03:29	35.48	96.84	5.6397	90.1937		2014-07-08 10:18:28	38.24	96.06		92.5254		2013-11-08 22:18:40	39.13	44.14	0.858	70.7455	-4.6843	2014-11-16 01:34:00	29.74	88.4	2.4919	111.994	1.27934	2014-11-23 02:24:00	35.81	3.02983	107.4	100.094	0.11088
2014-07-29 12:18:39						2014-07-16 12:04:29	35.48	96.8867	5.64101	91.2132		2014-07-08 10:19:28	38.24	96.08		92.5161		2013-11-08 22:19:40	39.13	44.05	0.861	71.0046	-4.40362	2014-11-16 01:35:00	29.74	88.4	2.4919	112.004	1.3867	2014-11-23 02:25:00	35.81	3.02983	107.4	100.14	0.1657
2014-07-29 12:19:39						2014-07-16 12:05:29	35.48	96.9333	5.64231	92.5003		2014-07-08 10:20:28	38.24	96.1		92.6306		2013-11-08 22:20:40	39.13	43.96	0.864	71.2093	-4.12932	2014-11-16 01:36:00	29.74	88.4	2.4919	111.963	1.38188	2014-11-23 02:26:00	35.81	3.03567	107.4	100.196	0.23194
2014-07-29 12:20:39						2014-07-16 12:06:29	35.48	96.98	5.64362	93.603		2014-07-08 10:21:28	38.24	96.12		92.6749		2013-11-08 22:21:40	39.13	43.87	0.867	71.4118	-3.85956	2014-11-16 01:37:00	29.74	88.4	2.4919	111.8	1.36308	2014-11-23 02:27:00	35.81	3.03975	107.4	100.289	0.3425
2014-07-29 12:21:39						2014-07-16 12:07:29	35.48	97.0267	5.64493	94.215	-1.21974	2014-07-08 10:22:28	38.24	96.14		92.6569		2013-11-08 22:22:40	39.13	43.78	0.87	71.7347	-3.57412	2014-11-16 01:38:00	29.74	88.4	2.4919	111.683	1.34956	2014-11-23 02:28:00	35.81	3.04208	107.4	100.371	0.43896
2014-07-29 12:22:39						2014-07-16 12:08:29	35.48	97.0733	5.64623	94.2594	-1.2027	2014-07-08 10:23:28	38.24	96.16		92.7387		2013-11-08 22:23:40	39.129	43.69	0.872	71.6439	-3.8811	2014-11-16 01:39:00	29.74	88.4	2.4919	111.61	1.34114	2014-11-23 02:29:00	35.81	3.03683	107.4	100.359	0.42538
2014-07-29 12:23:39						2014-07-16 12:09:29	35.48	97.12	5.64754	93.7498	-1.25024	2014-07-08 10:24:28	38.24	96.18		92.7359		2013-11-08 22:24:40	39.128	43.6	0.874	71.712	-4.16358	2014-11-16 01:40:00	29.69	87.8	2.4919	111.612	1.35582	2014-11-23 02:30:00	35.81	3.02808	107.4	100.27	0.31964
2014-07-29 12:24:39						2014-07-16 12:10:29	35.48	97.1667	5.64885	92.6896	-1.40684	2014-07-08 10:25:28	38.24	96.2		92.6012		2013-11-08 22:25:40	39.127	43.8	0.876	71.9388	-4.42154	2014-11-16 01:41:00	29.69	87.8	2.5396	111.612	1.42084	2014-11-23 02:31:00	35.81	3.01992	107.4	100.186	0.22034
2014-07-29 12:25:39						2014-07-16 12:11:29	35.48	97.2133	5.65015	91.6556	-1.5334	2014-07-08 10:26:28	38.24	96.22		92.5505		2013-11-08 22:26:40	39.126	44	0.878	71.8122	-4.73768	2014-11-16 01:42:00	29.69	87.8	2.5396	111.702	1.4963	2014-11-23 02:32:00	35.81	3.01117	107.4	100.055	0.0653
2014-07-29 12:26:39						2014-07-16 12:12:29	35.48	97.26	5.65146	90.7951	-1.70574	2014-07-08 10:27:28	38.24	96.24		92.4968		2013-11-08 22:27:40	39.125	44.2	0.88	71.5984	-5.06406	2014-11-16 01:43:00	29.69	87.8	2.5396	111.808	1.57522	2014-11-23 02:33:00	35.86	3.00475	107.8	100.026	0.03028
2014-07-29 12:27:39						2014-07-16 12:13:29	35.48	97.3067	5.65277	90.1107	-1.77226	2014-07-08 10:28:28	38.24	96.26		92.2605		2013-11-08 22:28:40	39.124	44.4	0.882	71.4573	-5.03398	2014-11-16 01:44:00	29.69	87.8	2.5396	111.805	1.63928	2014-11-23 02:34:00	35.86	3.00358	107.8	100.106	0.126
2014-07-29 12:28:39						2014-07-16 12:14:29	35.48	97.3533	5.65407	89.6822	-1.8365	2014-07-08 10:29:28	38.24	96.28		92.2032		2013-11-08 22:29:40	39.123	44.6	0.884	71.269	-5.01266	2014-11-16 01:45:00	29.69	87.8	2.5396	111.727	1.67866	2014-11-23 02:35:00	35.86	3.00475	107.8	100.232	0.2746
2014-07-29 12:29:39						2014-07-16 12:15:29	35.48	97.4	5.65538	89.4472	-1.86468	2014-07-08 10:30:28	38.24	96.3		92.3135		2013-11-08 22:30:40	39.122	44.8	0.886	71.0346	-4.99998	2014-11-16 01:46:00	29.69	87.8	2.5396	111.677	1.67146	2014-11-23 02:36:00	35.86	3.00533	107.8	100.373	0.44104
2014-07-29 12:30:39						2014-07-16 12:16:29	35.48	97.4333	5.65669	89.265	-2.00378	2014-07-08 10:31:28	38.2473	96.2733		92.4032		2013-11-08 22:31:40	39.121	45	0.888	71.0995	-4.9343	2014-11-16 01:47:00	29.69	87.8	2.5396	111.663	1.66944	2014-11-23 02:37:00	35.86	3.01175	107.8	100.534	0.63248
2014-07-29 12:31:39						2014-07-16 12:17:29	35.48	97.4667	5.65799	89.0684	-1.95798	2014-07-08 10:32:28	38.2547	96.2467		92.6159		2013-11-08 22:32:40	39.12	45.2	0.89	71.136	-4.87358	2014-11-16 01:48:00	29.69	87.8	2.5396	111.587	1.65868	2014-11-23 02:38:00	35.86	3.0135	107.8	100.563	0.66606
2014-07-29 12:32:39						2014-07-16 12:18:29	35.48	97.5	5.6593	88.9127	-2.04028	2014-07-08 10:33:28	38.262	96.22		93.1257		2013-11-08 22:33:40	39.181	45.4	0.892	71.2877	-4.65252	2014-11-16 01:49:00	29.69	87.8	2.5396	111.611	1.66212	2014-11-23 02:39:00	35.86	3.01525	107.8	100.517	0.6125
2014-07-29 12:33:39						2014-07-16 12:19:29	35.48	97.5333	5.65923	88.7542	-2.1252	2014-07-08 10:34:28	38.2693	96.1933		93.5787		2013-11-08 22:34:40	39.242	45.6	0.894	71.2031	-4.46494	2014-11-16 01:50:00	29.62	87.3	2.5396	111.648	1.67062	2014-11-23 02:40:00	35.86	3.01175	107.8	100.465	0.55106
2014-07-29 12:34:39						2014-07-16 12:20:29	35.48	97.5667	5.65915	88.6281	-2.20662	2014-07-08 10:35:28	38.2767	96.1667		93.9059		2013-11-08 22:35:40	39.303	45.77	0.896	71.0221	-4.29198	2014-11-16 01:51:00	29.62	87.3	2.5895	111.583	1.69126	2014-11-23 02:41:00	35.86	3.00533	107.8	100.394	0.46606
2014-07-29 12:35:39						2014-07-16 12:21:29	35.48	97.6	5.65908	88.4839	-2.22418	2014-07-08 10:36:28	38.284	96.14		94.1606		2013-11-08 22:36:40	39.364	45.94	0.898	70.7447	-4.13368	2014-11-16 01:52:00	29.62	87.3	2.5895	111.398	1.69344	2014-11-23 02:42:00	35.86	2.9995	107.8	100.333	0.39462
2014-07-29 12:36:39						2014-07-16 12:22:29	35.48	97.6333	5.65901	88.491	-2.28454	2014-07-08 10:37:28	38.2913	96.1133		94.2852		2013-11-08 22:37:40	39.425	46.11	0.9	70.4077	-3.98328	2014-11-16 01:53:00	29.62	87.3	2.5895	111.227	1.69796	2014-11-23 02:43:00	35.86	2.99075	108	100.368	0.43576
2014-07-29 12:37:39						2014-07-16 12:23:29	35.48	97.6667	5.65893	88.5208	-2.1429	2014-07-08 10:38:28	38.2987	96.0867		94.1353		2013-11-08 22:38:40	39.486	46.28	0.902	69.9408	-4.14354	2014-11-16 01:54:00	29.62	87.3	2.5895	110.986	1.69168	2014-11-23 02:44:00	35.86	2.98375	108	100.43	0.50832
2014-07-29 12:38:39						2014-07-16 12:24:29	35.48	97.7	5.65886	88.5651	-2.05578	2014-07-08 10:39:28	38.306	96.06		93.9146		2013-11-08 22:39:40	39.547	46.45	0.904	69.7129	-4.27098	2014-11-16 01:55:00	29.62	87.3	2.5895	110.87	1.7011	2014-11-23 02:45:00	35.86	2.97792	108	100.522	0.6173
2014-07-29 12:39:39						2014-07-16 12:25:29	35.48	97.7333	5.65879	88.6473	-1.96146	2014-07-08 10:40:28	38.3133	96.0333		93.7507		2013-11-08 22:40:40	39.608	46.62	0.906	69.6992	-4.36714	2014-11-16 01:56:00	29.62	87.3	2.5895	110.84	1.69648	2014-11-23 02:46:00	35.86	2.97442	108	100.605	0.71628
2014-07-29 12:40:39						2014-07-16 12:26:29	35.48	97.7667	5.65871	88.8066	-1.85396	2014-07-08 10:41:28	38.3207	96.0067		93.6358		2013-11-08 22:41:40	39.669	46.79	0.908	69.7622	-4.4527	2014-11-16 01:57:00	29.62	87.3	2.5895	110.995	1.72068	2014-11-23 02:47:00	35.86	2.97442	108	100.679	0.80312
2014-07-29 12:41:39						2014-07-16 12:27:29	35.48	97.8	5.65864	88.8844	-1.76252	2014-07-08 10:42:28	38.328	95.98		93.53		2013-11-08 22:42:40	39.73	46.96	0.91	69.9174	-4.52556	2014-11-16 01:58:00	29.62	87.3	2.5895	111.135	1.74254	2014-11-23 02:48:00	35.86	2.96975	108	100.718	0.84952
2014-07-29 12:42:39						2014-07-16 12:28:29	35.48	97.8333	5.65857	88.9133	-1.8076	2014-07-08 10:43:28	38.3353	95.9533		93.5361		2013-11-08 22:43:40	39.757	47.13	0.911	70.1795	-4.49622	2014-11-16 01:59:00	29.62	87.3	2.5895	111.334	1.77378	2014-11-23 02:49:00	35.86	2.95692	108	100.776	0.91876
2014-07-29 12:43:39						2014-07-16 12:29:29	35.48	97.8667	5.65849	88.9514	-1.73538	2014-07-08 10:44:28	38.3427	95.9267		93.518		2013-11-08 22:44:40	39.784	47.3	0.912	70.4794	-4.46114	2014-11-16 02:00:00	30.72	84.5	2.5895	111.43	1.78514	2014-11-23 02:50:00	35.86	2.9435	108	100.771	0.91234
2014-07-29 12:44:39						2014-07-16 12:30:29	35.48	97.9	5.65842	88.9873	-1.72058	2014-07-08 10:45:28	38.35	95.9		93.4286		2013-11-08 22:45:40	39.811	47.39	0.913	70.7891	-4.42434	2014-11-16 02:01:00	30.72	84.5	2.5923	111.488	1.73414	2014-11-23 02:51:00	35.86	2.92483	108	100.752	0.89022
2014-07-29 12:45:39						2014-07-16 12:31:29	35.48	97.8533	5.65835	88.8688	-1.7302	2014-07-08 10:46:28	38.3667	96.0267		93.3268		2013-11-08 22:46:40	39.838	47.48	0.914	71.0213	-4.39938	2014-11-16 02:02:00	30.72	84.5	2.5923	111.499	1.67436	2014-11-23 02:52:00	35.86	2.912	108	100.717	0.84882
2014-07-29 12:46:39						2014-07-16 12:32:29	35.48	97.8067	5.65827	88.6919	-1.74846	2014-07-08 10:47:28	38.3833	96.1533		93.2056		2013-11-08 22:47:40	39.865	47.57	0.915	71.1759	-4.38624	2014-11-16 02:03:00	30.72	84.5	2.5923	111.342	1.59276	2014-11-23 02:53:00	35.78	2.89975	106.4	100.696	0.82306
2014-07-29 12:47:39						2014-07-16 12:33:29	35.48	97.76	5.6582	88.6078	-1.7512	2014-07-08 10:48:28	38.4	96.28		93.0709		2013-11-08 22:48:40	39.892	47.66	0.916	71.1755	-4.48178	2014-11-16 02:04:00	30.72	84.5	2.5923	111.225	1.51626	2014-11-23 02:54:00	35.78	2.90325	106.4	100.642	0.75948
2014-07-29 12:48:39						2014-07-16 12:34:29	35.48	97.7133	5.65595	88.4551	-1.8347	2014-07-08 10:49:28	38.4167	96.4067		92.9197		2013-11-08 22:49:40	39.919	47.75	0.917	70.8457	-4.63156	2014-11-16 02:05:00	30.72	84.5	2.5923	111.129	1.44654	2014-11-23 02:55:00	35.78	2.91025	106.4	100.598	0.70664
2014-07-29 12:49:39						2014-07-16 12:35:29	35.48	97.6667	5.65369	88.2809	-1.8745	2014-07-08 10:50:28	38.4333	96.5333		92.8675		2013-11-08 22:50:40	39.946	47.84	0.918	70.3084	-4.81362	2014-11-16 02:06:00	30.72	84.5	2.5923	111.016	1.43192	2014-11-23 02:56:00	35.78	2.92775	106.4	100.58	0.6852
2014-07-29 12:50:39						2014-07-16 12:36:29	35.48	97.62	5.65144	88.2122	-1.9064	2014-07-08 10:51:28	38.45	96.66		92.8509		2013-11-08 22:51:40	39.973	47.93	0.919	69.8495	-4.98344	2014-11-16 02:07:00	30.72	84.5	2.5923	110.902	1.41712	2014-11-23 02:57:00	35.78	2.93883	106.4	100.589	0.69584
2014-07-29 12:51:39						2014-07-16 12:37:29	35.48	97.5733	5.64919	88.1647	-1.94376	2014-07-08 10:52:28	38.4667	96.7867		92.9034		2013-11-08 22:52:40	40	48.02	0.92	69.4869	-5.0247	2014-11-16 02:08:00	30.72	84.5	2.5923	111.038	1.43478	2014-11-23 02:58:00	35.78	2.94117	106.4	100.565	0.66734
2014-07-29 12:52:39						2014-07-16 12:38:29	35.48	97.5267	5.64693	87.9943	-2.00964	2014-07-08 10:53:28	38.4833	96.9133		92.9969		2013-11-08 22:53:40	39.986	48.11	0.92	69.2674	-4.83392	2014-11-16 02:09:00	30.72	84.5	2.5923	111.156	1.4501	2014-11-23 02:59:00	35.78	2.93242	106.4	100.513	0.60606
2014-07-29 12:53:39						2014-07-16 12:39:29	35.48	97.48	5.64468	87.9493	-2.12534	2014-07-08 10:54:28	38.5	97.04		93.3136		2013-11-08 22:54:40	39.972	48.2	0.92	69.4465	-4.58168	2014-11-16 02:10:00	31.39	85.9	2.5923	111.246	1.46104	2014-11-23 03:00:00	35.78	2.91608	106.4	100.516	0.60892
2014-07-29 12:54:39						2014-07-16 12:40:29	35.48	97.4333	5.64243	87.9191	-2.15926	2014-07-08 10:55:28	38.5167	97.1667		93.5039		2013-11-08 22:55:40	39.958	48.18	0.92	69.5416	-4.33908	2014-11-16 02:11:00	31.39	85.9	2.5996	111.305	1.39698	2014-11-23 03:01:00	35.78	2.89917	106.4	100.473	0.55904
2014-07-29 12:55:39						2014-07-16 12:41:29	35.48	97.3867	5.64017	87.8179	-2.28064	2014-07-08 10:56:28	38.5333	97.2933		93.6337		2013-11-08 22:56:40	39.944	48.16	0.92	69.2595	-4.14688	2014-11-16 02:12:00	31.39	85.9	2.5996	111.314	1.32646	2014-11-23 03:02:00	35.78	2.88633	106.4	100.406	0.47924
2014-07-29 12:56:39						2014-07-16 12:42:29	35.48	97.34	5.63792	87.757	-2.31596	2014-07-08 10:57:28	38.55	97.42		93.8258		2013-11-08 22:57:40	39.93	48.14	0.92	69.1199	-4.0509	2014-11-16 02:13:00	31.39	85.9	2.5996	111.332	1.25416	2014-11-23 03:03:00	35.69	2.87642	104.3	100.345	0.40768
2014-07-29 12:57:39						2014-07-16 12:43:29	35.48	97.2933	5.63567	87.7875	-2.33386	2014-07-08 10:58:28	38.5667	97.5467		94.0536		2013-11-08 22:58:40	39.916	48.12	0.92	68.8857	-4.09984	2014-11-16 02:14:00	31.39	85.9	2.5996	111.365	1.18234	2014-11-23 03:04:00	35.69	2.86708	104.3	100.311	0.36678
2014-07-29 12:58:39						2014-07-16 12:44:29	35.48	97.2467	5.63341	87.7179	-2.37054	2014-07-08 10:59:28	38.5833	97.6733		94.092		2013-11-08 22:59:40	39.902	48.1	0.92	68.4471	-4.19318	2014-11-16 02:15:00	31.39	85.9	2.5996	111.48	1.12036	2014-11-23 03:05:00	35.69	2.8665	104.3	100.201	0.23688
2014-07-29 12:59:39						2014-07-16 12:45:29	35.48	97.2	5.63116	87.6278	-2.48634	2014-07-08 11:00:28	38.6	97.8		94.2321		2013-11-08 23:00:40	39.888	48.08	0.92	68.3697	-4.23788	2014-11-16 02:16:00	31.39	85.9	2.5996	111.772	1.14892	2014-11-23 03:06:00	35.69	2.8735	104.3	100.133	0.15758
2014-07-29 13:00:39						2014-07-16 12:46:29	35.48	97.12	5.62891	87.6389	-2.42682	2014-07-08 11:01:28	38.5833	97.7333		94.464		2013-11-08 23:01:40	39.874	48.06	0.92	68.8288	-4.2112	2014-11-16 02:17:00	31.39	85.9	2.5996	112.097	1.1806	2014-11-23 03:07:00	35.69	2.87758	104.3	100.026	0.03132
2014-07-29 13:01:39						2014-07-16 12:47:29	35.48	97.04	5.62665	87.6778	-2.51452	2014-07-08 11:02:28	38.5667	97.6667		94.561		2013-11-08 23:02:40	39.86	48.04	0.92	69.1286	-4.20534	2014-11-16 02:18:00	31.39	85.9	2.5996	112.291	1.19952	2014-11-23 03:08:00	35.69	2.87642	104.3	99.921	-0.09318
2014-07-29 13:02:39						2014-07-16 12:48:29	35.48	96.96	5.6244	87.6986	-2.6045	2014-07-08 11:03:28	38.55	97.6		94.5424		2013-11-08 23:03:40	39.853	48.02	0.92	69.5109	-4.2367	2014-11-16 02:19:00	31.39	85.9	2.5996	112.384	1.20864	2014-11-23 03:09:00	35.69	2.8665	104.3	99.8269	-0.20416
2014-07-29 13:03:39						2014-07-16 12:49:29	35.48	96.88	5.62049	87.7794	-2.52892	2014-07-08 11:04:28	38.5333	97.5333		94.4717		2013-11-08 23:04:40	39.846	48	0.92	69.9758	-4.30526	2014-11-16 02:20:00	31.98	87.6	2.5996	112.532	1.2216	2014-11-23 03:10:00	35.69	2.85833	104.3	99.778	-0.26178
2014-07-29 13:04:39						2014-07-16 12:50:29	35.48	96.8	5.61657	87.863	-2.45186	2014-07-08 11:05:28	38.5167	97.4667		94.3726		2013-11-08 23:05:40	39.839	47.99	0.92	69.8828	-4.45728	2014-11-16 02:21:00	31.98	87.6	2.62	112.601	1.17444	2014-11-23 03:11:00	35.69	2.849	104.3	99.7883	-0.2497
2014-07-29 13:05:39						2014-07-16 12:51:29	35.48	96.72	5.61266	87.8961	-2.46242	2014-07-08 11:06:28	38.5	97.4		94.1766		2013-11-08 23:06:40	39.832	47.98	0.92	69.552	-4.64314	2014-11-16 02:22:00	31.98	87.6	2.62	112.719	1.13042	2014-11-23 03:12:00	35.69	2.8385	104.3	99.8456	-0.1821
2014-07-29 13:06:39						2014-07-16 12:52:29	35.48	96.64	5.60875	87.8733	-2.34422	2014-07-08 11:07:28	38.4833	97.3333		93.9892		2013-11-08 23:07:40	39.825	47.97	0.92	69.3952	-4.8009	2014-11-16 02:23:00	31.98	87.6	2.62	112.777	1.10827	2014-11-23 03:13:00	35.61	2.82917	102.6	99.9175	-0.09728
2014-07-29 13:07:39						2014-07-16 12:53:29	35.48	96.56	5.60483	87.9205	-2.27526	2014-07-08 11:08:28	38.4667	97.2667		93.8532		2013-11-08 23:08:40	39.818	47.96	0.92	69.1164	-4.96356	2014-11-16 02:24:00	31.98	87.6	2.62	112.965	1.08043	2014-11-23 03:14:00	35.61	2.82625	102.6	99.9858	-0.01672
2014-07-29 13:08:39						2014-07-16 12:54:29	35.48	96.48	5.60092	88.043	-2.26674	2014-07-08 11:09:28	38.45	97.2		93.8622		2013-11-08 23:09:40	39.811	47.95	0.92	68.8426	-5.0589	2014-11-16 02:25:00	31.98	87.6	2.62	113.078	1.00275	2014-11-23 03:15:00	35.61	2.82275	102.6	100.025	0.0297
2014-07-29 13:09:39			2.8585			2014-07-16 12:55:29	35.48	96.4	5.59701	88.2398	-2.24296	2014-07-08 11:10:28	38.4333	97.1333		93.8441		2013-11-08 23:10:40	39.804	47.94	0.92	68.9213	-5.09798	2014-11-16 02:26:00	31.98	87.6	2.62	113.282	1.0184	2014-11-23 03:16:00	35.61	2.81867	102.6	99.8987	-0.11946
2014-07-29 13:10:39						2014-07-16 12:56:29	35.48	96.32	5.59309	88.4654	-2.21286	2014-07-08 11:11:28	38.4167	97.0667		93.7999		2013-11-08 23:11:40	39.797	47.93	0.92	69.1136	-5.11854	2014-11-16 02:27:00	31.98	87.6	2.62			2014-11-23 03:17:00	35.61	2.81575	102.6	99.7589	-0.2843
2014-07-29 13:11:39						2014-07-16 12:57:29	35.48	96.24	5.58918	88.7559	-2.29982	2014-07-08 11:12:28	38.4	97		93.7884		2013-11-08 23:12:40	39.79	47.92	0.92	68.9867	-5.19098	2014-11-16 02:28:00	31.98	87.6	2.62	112.776	0.9797	2014-11-23 03:18:00	35.61	2.80992	102.6	99.5961	-0.47632
2014-07-29 13:12:39						2014-07-16 12:58:29	35.48	96.16	5.58527	88.973	-2.33742	2014-07-08 11:13:28	38.3833	96.9333		93.7128		2013-11-08 23:13:40	39.784	47.91	0.918	68.8858	-5.17704	2014-11-16 02:29:00	31.98	87.6	2.62	112.925	0.99105	2014-11-23 03:19:00	35.61	2.8035	102.6	99.3784	-0.73306
2014-07-29 13:13:39						2014-07-16 12:59:29	35.48	96.08	5.58135	89.0206	-2.3409	2014-07-08 11:14:28	38.3667	96.8667		93.5303		2013-11-08 23:14:40	39.778	47.9	0.916	68.9011	-5.1448	2014-11-16 02:30:00	31.51	85.2	2.62	113.085	0.978267	2014-11-23 03:20:00	35.61	2.79533	102.6	99.1384	-1.01612
2014-07-29 13:14:39						2014-07-16 13:00:29	35.48	96	5.57744	88.903	-2.37744	2014-07-08 11:15:28	38.35	96.8		93.3918		2013-11-08 23:15:40	39.772	47.89	0.914	68.8115	-5.13024	2014-11-16 02:31:00	31.51	85.2	2.6451	113.207	1.05278	2014-11-23 03:21:00	35.61	2.79125	102.6	99.0214	-1.1541
2014-07-29 13:15:39						2014-07-16 13:01:29	35.48	95.96	5.57353	88.6903	-2.43318	2014-07-08 11:16:28	38.3527	97.0467		93.3334		2013-11-08 23:16:40	39.766	47.88	0.912	68.5924	-5.13748	2014-11-16 02:32:00	31.51	85.2	2.6451	113.35	1.10398	2014-11-23 03:22:00	35.61	2.78192	102.6	98.8296	-1.38026
2014-07-29 13:16:39	35.23	104.8				2014-07-16 13:02:29	35.48	95.92	5.56961	88.4008	-2.437	2014-07-08 11:17:28	38.3553	97.2933		93.294		2013-11-08 23:17:40	39.76	47.87	0.91	68.5354	-5.11822	2014-11-16 02:33:00	31.51	85.2	2.6451	113.508	1.16308	2014-11-23 03:23:00	35.52	2.77317	100.1	98.6291	-1.61626
2014-07-29 13:17:39	35.2327	104.78				2014-07-16 13:03:29	35.48	95.88	5.5657	88.1446	-2.50946	2014-07-08 11:18:28	38.358	97.54		93.4247		2013-11-08 23:18:40	39.754	47.86	0.908	68.7273	-5.16918	2014-11-16 02:34:00	31.51	85.2	2.6451	113.503	1.208	2014-11-23 03:24:00	35.52	2.765	100.1	98.4642	-1.81026
2014-07-29 13:18:39	35.2353	104.76				2014-07-16 13:04:29	35.48	95.84	5.55891	87.994	-2.62746	2014-07-08 11:19:28	38.3607	97.7867		93.5497		2013-11-08 23:19:40	39.748	47.85	0.906	68.8196	-5.23586	2014-11-16 02:35:00	31.51	85.2	2.6451	113.417	1.26142	2014-11-23 03:25:00	35.52	2.75858	100.1	98.3844	-1.90404
2014-07-29 13:19:39	35.238	104.74				2014-07-16 13:05:29	35.48	95.8	5.55213	88.0403	-2.70206	2014-07-08 11:20:28	38.3633	98.0333		93.6603		2013-11-08 23:20:40	39.742	47.84	0.904	69.0064	-5.28702	2014-11-16 02:36:00	31.51	85.2	2.6451	113.289	1.24936	2014-11-23 03:26:00	35.52	2.75683	100.1	98.2315	-2.0838
2014-07-29 13:20:39	35.2407	104.72				2014-07-16 13:06:29	35.48	95.76	5.54534	88.2132	-2.74864	2014-07-08 11:21:28	38.366	98.28		93.7921		2013-11-08 23:21:40	39.736	47.83	0.902	69.2239	-5.33392	2014-11-16 02:37:00	31.51	85.2	2.6451	113.13	1.23446	2014-11-23 03:27:00	35.52	2.75567	100.1	98.2301	-2.08514
2014-07-29 13:21:39	35.2433	104.7				2014-07-16 13:07:29	35.48	95.72	5.53855	88.4621	-2.70924	2014-07-08 11:22:28	38.3687	98.5267		93.933		2013-11-08 23:22:40	39.73	47.82	0.9	69.3603	-5.39474	2014-11-16 02:38:00	31.51	85.2	2.6451	113.09	1.23068	2014-11-23 03:28:00	35.52	2.75392	100.1	98.2337	-2.08086
2014-07-29 13:22:39	35.246	104.68				2014-07-16 13:08:29	35.48	95.68	5.53177	88.7213	-2.65918	2014-07-08 11:23:28	38.3713	98.7733		93.988		2013-11-08 23:23:40	39.733	47.81	0.9	69.2315	-5.57464	2014-11-16 02:39:00	31.51	85.2	2.6451	113.219	1.2428	2014-11-23 03:29:00	35.52	2.75567	100.1	98.2614	-2.04818
2014-07-29 13:23:39	35.2487	104.66				2014-07-16 13:09:29	35.48	95.64	5.52498	88.9571	-2.61424	2014-07-08 11:24:28	38.374	99.02		94.2031		2013-11-08 23:24:40	39.736	47.8	0.9	69.0224	-5.76892	2014-11-16 02:40:00	31.63	87	2.6451	113.254	1.26174	2014-11-23 03:30:00	35.52	2.76092	100.1	98.2077	-2.1114
2014-07-29 13:24:39	35.2513	104.64	2.7734			2014-07-16 13:10:29	35.48	95.6	5.51819	89.051	-2.60328	2014-07-08 11:25:28	38.3767	99.2667		94.3923		2013-11-08 23:25:40	39.739	47.62	0.9	68.7933	-5.96616	2014-11-16 02:41:00	31.63	87	2.6637	113.313	1.3471	2014-11-23 03:31:00	35.52	2.758	100.1	98.2548	-2.056
2014-07-29 13:25:39	35.254	104.62	2.76744			2014-07-16 13:11:29	35.48	95.56	5.51141	88.9821	-2.63196	2014-07-08 11:26:28	38.3793	99.5133		94.4896		2013-11-08 23:26:40	39.742	47.44	0.9	68.7218	-6.1323	2014-11-16 02:42:00	31.63	87	2.6637	113.314	1.4263	2014-11-23 03:32:00	35.52	2.75158	100.1	98.2017	-2.1185
2014-07-29 13:26:39	35.2567	104.6	2.76148			2014-07-16 13:12:29	35.48	95.52	5.50462	88.8669	-2.74048	2014-07-08 11:27:28	38.382	99.76		94.524		2013-11-08 23:27:40	39.745	47.26	0.9	68.6279	-6.15218	2014-11-16 02:43:00	31.63	87	2.6637	113.175	1.4896	2014-11-23 03:33:00	35.4	2.74517	98.7	98.1853	-2.1377
2014-07-29 13:27:39	35.2593	104.58	2.75552			2014-07-16 13:13:29	35.48	95.48	5.49783	88.6471	-2.80612	2014-07-08 11:28:28	38.3847	100.007		94.504		2013-11-08 23:28:40	39.748	47.08	0.9	68.5544	-5.86408	2014-11-16 02:44:00	31.63	87	2.6637	112.906	1.53876	2014-11-23 03:34:00	35.4	2.73933	98.7	98.2015	-2.11856
2014-07-29 13:28:39	35.262	104.56	2.74956			2014-07-16 13:14:29	35.48	95.44	5.49105	88.5139	-2.9369	2014-07-08 11:29:28	38.3873	100.253		94.2562		2013-11-08 23:29:40	39.751	46.9	0.9	68.3617	-5.5925	2014-11-16 02:45:00	31.63	87	2.6637	112.795	1.5885	2014-11-23 03:35:00	35.4	2.72883	98.7	98.2635	-2.04542
2014-07-29 13:29:39	35.2647	104.54	2.7436			2014-07-16 13:15:29	35.48	95.4	5.48426	88.4683	-2.95914	2014-07-08 11:30:28	38.39	100.5		94.0906		2013-11-08 23:30:40	39.754	46.72	0.9	68.2582	-5.30704	2014-11-16 02:46:00	31.63	87	2.6637	112.578	1.56154	2014-11-23 03:36:00	35.4	2.72475	98.7	98.2061	-2.1129
2014-07-29 13:30:39	35.2673	104.52	2.73764			2014-07-16 13:16:29	35.4807	95.3533	5.47747	88.599	-3.01992	2014-07-08 11:31:28	38.4107	100.347		94.0486		2013-11-08 23:31:40	39.757	46.54	0.9	67.9879	-5.05236	2014-11-16 02:47:00	31.63	87	2.6637	112.512	1.5533	2014-11-23 03:37:00	35.4	2.72067	98.7	98.1572	-2.17044
2014-07-29 13:31:39	35.27	104.5	2.73168			2014-07-16 13:17:29	35.4813	95.3067	5.47069	88.6943	-3.00692	2014-07-08 11:32:28	38.4313	100.193		94.0607		2013-11-08 23:32:40	39.76	46.36	0.9	67.8067	-4.9397	2014-11-16 02:48:00	31.63	87	2.6637	112.542	1.55708	2014-11-23 03:38:00	35.4	2.71833	98.7	98.0981	-2.24004
2014-07-29 13:32:39	35.2707	104.553	2.72572			2014-07-16 13:18:29	35.482	95.26	5.4639	88.8728	-2.97284	2014-07-08 11:33:28	38.452	100.04		94.1268		2013-11-08 23:33:40	39.758	46.18	0.899	67.7145	-4.96908	2014-11-16 02:49:00	31.63	87	2.6637	112.669	1.57278	2014-11-23 03:39:00	35.4	2.71075	98.7	97.916	-2.4545
2014-07-29 13:33:39	35.2713	104.607	2.71976			2014-07-16 13:19:29	35.4827	95.2133	5.45485	88.8221	-2.90898	2014-07-08 11:34:28	38.4727	99.8867		94.3757		2013-11-08 23:34:40	39.756	46	0.898	67.8617	-4.96186	2014-11-16 02:50:00	32.23	87.5	2.6637	112.739	1.56348	2014-11-23 03:40:00	35.4	2.70667	98.7	97.6887	-2.72224
2014-07-29 13:34:39	35.272	104.66	2.7138			2014-07-16 13:20:29	35.4833	95.1667	5.44581	88.7885	-2.92654	2014-07-08 11:35:28	38.4933	99.7333		94.5633		2013-11-08 23:35:40	39.754	45.88	0.897	67.9132	-4.96964	2014-11-16 02:51:00	32.23	87.5	2.6901	112.895	1.58264	2014-11-23 03:41:00	35.4	2.70258	98.7	97.5657	-2.86712
2014-07-29 13:35:39	35.2727	104.713	2.70784			2014-07-16 13:21:29	35.484	95.12	5.43676	88.6035	-2.8992	2014-07-08 11:36:28	38.514	99.58		94.6791		2013-11-08 23:36:40	39.752	45.76	0.896	67.9371	-4.98214	2014-11-16 02:52:00	32.23	87.5	2.6901	112.828	1.57414	2014-11-23 03:42:00	35.4	2.6985	98.7	97.4366	-3.0191
2014-07-29 13:36:39	35.2733	104.767	2.70188			2014-07-16 13:22:29	35.4847	95.0733	5.42771	88.4904	-2.93544	2014-07-08 11:37:28	38.5347	99.4267		94.7706		2013-11-08 23:37:40	39.75	45.64	0.895	67.9758	-4.98484	2014-11-16 02:53:00	32.23	87.5	2.6901	112.671	1.55452	2014-11-23 03:43:00	35.33	2.69558	96.8	97.2957	-3.18484
2014-07-29 13:37:39	35.274	104.82	2.69592			2014-07-16 13:23:29	35.4853	95.0267	5.41867	88.3234	-2.98478	2014-07-08 11:38:28	38.5553	99.2733		94.8398		2013-11-08 23:38:40	39.748	45.52	0.894	68.1259	-4.9322	2014-11-16 02:54:00	32.23	87.5	2.6901	112.355	1.51514	2014-11-23 03:44:00	35.33	2.68917	96.8	97.2555	-3.232
2014-07-29 13:38:39	35.2747	104.873	2.68996			2014-07-16 13:24:29	35.486	94.98	5.40962	88.3996	-2.97198	2014-07-08 11:39:28	38.576	99.12		94.8407		2013-11-08 23:39:40	39.746	45.4	0.893	68.3234	-4.84172	2014-11-16 02:55:00	32.23	87.5	2.6901	111.999	1.489	2014-11-23 03:45:00	35.33	2.68333	96.8	97.2303	-3.26138
2014-07-29 13:39:39	35.2753	104.927	2.684			2014-07-16 13:25:29	35.4867	94.9333	5.40057	88.3642	-2.98772	2014-07-08 11:40:28	38.5967	98.9667		94.8416		2013-11-08 23:40:40	39.744	45.28	0.892	68.3388	-4.77766	2014-11-16 02:56:00	32.23	87.5	2.6901	111.634	1.44362	2014-11-23 03:46:00	35.33	2.681	96.8	97.1322	-3.37666
2014-07-29 13:40:39	35.276	104.98	2.68067			2014-07-16 13:26:29	35.4873	94.8867	5.39153	88.4705	-2.96704	2014-07-08 11:41:28	38.6173	98.8133		94.8426		2013-11-08 23:41:40	39.742	45.16	0.891	68.3369	-4.71526	2014-11-16 02:57:00	32.23	87.5	2.6901	111.363	1.41006	2014-11-23 03:47:00	35.33	2.674	96.8	97.0812	-3.43656
2014-07-29 13:41:39	35.2767	105.033	2.67733			2014-07-16 13:27:29	35.488	94.84	5.38248	88.552	-2.9526	2014-07-08 11:42:28	38.638	98.66		94.8435		2013-11-08 23:42:40	39.74	45.04	0.89	68.1619	-4.67844	2014-11-16 02:58:00	32.23	87.5	2.6901	111.377	1.41178	2014-11-23 03:48:00	35.33	2.66758	96.8	96.9871	-3.5473
2014-07-29 13:42:39	35.2773	105.087	2.674			2014-07-16 13:28:29	35.4887	94.7933	5.37343	88.6543	-2.8624	2014-07-08 11:43:28	38.6587	98.5067		94.8444		2013-11-08 23:43:40	39.739	44.92	0.888	67.6585	-5.04908	2014-11-16 02:59:00	32.23	87.5	2.6901	111.514	1.4287	2014-11-23 03:49:00	35.33	2.66175	96.8	96.8936	-3.65732
2014-07-29 13:43:39	35.278	105.14	2.67067			2014-07-16 13:29:29	35.4893	94.7467	5.36439	88.6185	-2.87812	2014-07-08 11:44:28	38.6793	98.3533		94.8453		2013-11-08 23:44:40	39.738	44.8	0.886	67.0873	-5.4589	2014-11-16 03:00:00	32.48	86.8	2.6901	111.784	1.46298	2014-11-23 03:50:00	35.33	2.65825	96.8	96.84	-3.7205
2014-07-29 13:44:39	35.2787	105.193	2.66733			2014-07-16 13:30:29	35.49	94.7	5.35534	88.628	-2.81036	2014-07-08 11:45:28	38.7	98.2		94.8463		2013-11-08 23:45:40	39.737	44.69	0.884	66.7709	-5.82914	2014-11-16 03:01:00	32.48	86.8	2.7283	112.04	1.49408	2014-11-23 03:51:00	35.33	2.65417	96.8	96.8219	-3.7418
2014-07-29 13:45:39	35.2793	105.247	2.664			2014-07-16 13:31:29	35.4847	94.66	5.34629	88.5269	-2.76978	2014-07-08 11:46:28	38.7073	98.24		94.8464		2013-11-08 23:46:40	39.736	44.58	0.882	66.5341	-6.18948	2014-11-16 03:02:00	32.48	86.8	2.7283	112.228	1.5169	2014-11-23 03:52:00	35.33	2.65008	96.8	96.7013	-3.88378
2014-07-29 13:46:39	35.28	105.3	2.66067			2014-07-16 13:32:29	35.4793	94.62	5.33725	88.3571	-2.82058	2014-07-08 11:47:28	38.7147	98.28		94.8459		2013-11-08 23:47:40	39.735	44.47	0.88	66.4392	-6.5296	2014-11-16 03:03:00	32.48	86.8	2.7283	112.068	1.49646	2014-11-23 03:53:00	35.2	2.6425	94.8	96.6151	-3.98478
2014-07-29 13:47:39	35.2807	105.267	2.65733			2014-07-16 13:33:29	35.474	94.58	5.3282	88.1938	-2.9402	2014-07-08 11:48:28	38.722	98.32		94.8445		2013-11-08 23:48:40	39.734	44.36	0.878	66.6197	-6.21952	2014-11-16 03:04:00	32.48	86.8	2.7283	111.902	1.47528	2014-11-23 03:54:00	35.2	2.63842	94.8	96.4686	-4.15674
2014-07-29 13:48:39	35.2813	105.233	2.654			2014-07-16 13:34:29	35.4687	94.54	5.31819	88.0284	-2.9885	2014-07-08 11:49:28	38.7293	98.36		94.8424		2013-11-08 23:49:40	39.733	44.25	0.876	66.7769	-5.91526	2014-11-16 03:05:00	32.48	86.8	2.7283	111.663	1.4445	2014-11-23 03:55:00	35.2	2.632	94.8	96.2582	-4.4039
2014-07-29 13:49:39	35.282	105.2	2.65067			2014-07-16 13:35:29	35.4633	94.5	5.30819	87.9329	-3.014	2014-07-08 11:50:28	38.7367	98.4		95.1017		2013-11-08 23:50:40	39.732	44.14	0.874	66.8841	-5.62092	2014-11-16 03:06:00	32.48	86.8	2.7283	111.432	1.41582	2014-11-23 03:56:00	35.2	2.62792	94.8	96.0635	-4.63262
2014-07-29 13:50:39	35.2827	105.167	2.64733			2014-07-16 13:36:29	35.458	94.46	5.29818	87.8476	-3.0356	2014-07-08 11:51:28	38.744	98.44		95.526		2013-11-08 23:51:40	39.731	44.03	0.872	67.0263	-5.31998	2014-11-16 03:07:00	32.48	86.8	2.7283	111.365	1.40754	2014-11-23 03:57:00	35.2	2.62208	94.8	96.0249	-4.67752
2014-07-29 13:51:39	35.2833	105.133	2.644			2014-07-16 13:37:29	35.4527	94.42	5.28817	87.8367	-2.96314	2014-07-08 11:52:28	38.7513	98.48		95.9726		2013-11-08 23:52:40	39.73	43.92	0.87	67.1548	-5.0209	2014-11-16 03:08:00	32.48	86.8	2.7283	111.573	1.4334	2014-11-23 03:58:00	35.2	2.618	94.8	95.9905	-4.71796
2014-07-29 13:52:39	35.284	105.1	2.64067			2014-07-16 13:38:29	35.4473	94.38	5.27817	87.8046	-2.89376	2014-07-08 11:53:28	38.7587	98.52		96.3829		2013-11-08 23:53:40	39.728	43.81	0.869	67.2163	-5.32992	2014-11-16 03:09:00	32.48	86.8	2.7283	111.785	1.45956	2014-11-23 03:59:00	35.2	2.61567	94.8	95.97	-4.74208
2014-07-29 13:53:39	35.2847	105.067	2.63733			2014-07-16 13:39:29	35.442	94.34	5.26816	87.7038	-2.9187	2014-07-08 11:54:28	38.766	98.56		96.7074		2013-11-08 23:54:40	39.726	43.7	0.868	67.274	-5.63768	2014-11-16 03:10:00	32.99	87.1	2.7283	112.054	1.49306	2014-11-23 04:00:00	35.2	2.61333	94.8	96.0026	-4.70376
2014-07-29 13:54:39	35.2853	105.033	2.634			2014-07-16 13:40:29	35.4367	94.3	5.25815	87.5352	-2.95622	2014-07-08 11:55:28	38.7733	98.6		96.7437		2013-11-08 23:55:40	39.724	43.6	0.867	67.4355	-5.92382	2014-11-16 03:11:00	32.99	87.1	2.7628	112.391	1.51648	2014-11-23 04:01:00	35.2	2.61333	94.8	96.005	-4.70092
2014-07-29 13:55:39	35.286	105	2.63112			2014-07-16 13:41:29	35.4313	94.26	5.24815	87.307	-2.93904	2014-07-08 11:56:28	38.7807	98.64		96.5004		2013-11-08 23:56:40	39.722	43.5	0.866	67.5969	-6.20924	2014-11-16 03:12:00	32.99	87.1	2.7628	112.564	1.52006	2014-11-23 04:02:00	35.2	2.61683	94.8	95.8741	-4.85486
2014-07-29 13:56:39	35.2867	104.967	2.62824			2014-07-16 13:42:29	35.426	94.22	5.23814	86.9935	-2.93968	2014-07-08 11:57:28	38.788	98.68		96.1688		2013-11-08 23:57:40	39.72	43.4	0.865	67.7819	-6.49032	2014-11-16 03:13:00	32.99	87.1	2.7628	112.587	1.50526	2014-11-23 04:03:00	35.1	2.61567	93.4	95.7537	-4.99686
2014-07-29 13:57:39	35.2873	104.933	2.62536			2014-07-16 13:43:29	35.4207	94.18	5.22813	86.7425	-2.9268	2014-07-08 11:58:28	38.7953	98.72		95.876		2013-11-08 23:58:40	39.718	43.3	0.864	67.8214	-6.15986	2014-11-16 03:14:00	32.99	87.1	2.7628	112.643	1.49432	2014-11-23 04:04:00	35.1	2.61158	93.4	95.7091	-5.04946
2014-07-29 13:58:39	35.288	104.9	2.62248			2014-07-16 13:44:29	35.4153	94.14	5.21813	86.6357	-2.80186	2014-07-08 11:59:28	38.8027	98.76		95.7341		2013-11-08 23:59:40	39.716	43.2	0.863	67.7739	-5.84422	2014-11-16 03:15:00	32.99	87.1	2.7628	112.625	1.4742	2014-11-23 04:05:00	35.1	2.60517	93.4	95.6525	-5.11626
2014-07-29 13:59:39	35.2887	104.867	2.6196			2014-07-16 13:45:29	35.41	94.1	5.20812	86.4345	-2.77572	2014-07-08 12:00:28	38.81	98.8		95.5868		2013-11-09 00:00:40	39.714	43.1	0.862	67.5522	-5.5606	2014-11-16 03:16:00	32.99	87.1	2.7628	112.581	1.469	2014-11-23 04:06:00	35.1	2.59933	93.4	95.5857	-5.19512
2014-07-29 14:00:39	35.2893	104.833	2.61672			2014-07-16 13:46:29	35.404	93.9933	5.19811	86.3744	-2.85656	2014-07-08 12:01:28	38.7933	98.88		95.5898		2013-11-09 00:01:40	39.712	43	0.861	67.2145	-5.29506	2014-11-16 03:17:00	32.99	87.1	2.7628	112.589	1.47002	2014-11-23 04:07:00	35.1	2.59292	93.4	95.634	-5.13848
2014-07-29 14:01:39	35.29	104.8	2.61384			2014-07-16 13:47:29	35.398	93.8867	5.18811	86.4435	-2.9097	2014-07-08 12:02:28	38.7767	98.96		95.7172		2013-11-09 00:02:40	39.71	42.9	0.86	66.858	-5.09996	2014-11-16 03:18:00	32.99	87.1	2.7628	112.7	1.48288	2014-11-23 04:08:00	35.1	2.5865	93.4	95.6967	-5.0647
2014-07-29 14:02:39	35.29	104.74	2.61096			2014-07-16 13:48:29	35.392	93.78	5.1781	86.503	-2.96434	2014-07-08 12:03:28	38.76	99.04		95.8486		2013-11-09 00:03:40	39.705	42.8	0.859	66.6305	-5.26988	2014-11-16 03:19:00	32.99	87.1	2.7628	112.777	1.4919	2014-11-23 04:09:00	35.1	2.58242	93.4	95.6834	-5.08032
2014-07-29 14:03:39	35.29	104.68	2.60808			2014-07-16 13:49:29	35.386	93.6733	5.16884	86.4182	-3.05032	2014-07-08 12:04:28	38.7433	99.12		95.9171		2013-11-09 00:04:40	39.7	42.7	0.858	66.4033	-5.44094	2014-11-16 03:20:00	33.26	88.1	2.7628	112.87	1.5188	2014-11-23 04:10:00	35.1	2.576	93.4	95.7069	-5.05266
2014-07-29 14:04:39	35.29	104.62	2.6052			2014-07-16 13:50:29	35.38	93.5667	5.15958	86.491	-3.03268	2014-07-08 12:05:28	38.7267	99.2		95.9868		2013-11-09 00:05:40	39.695	42.07	0.857	66.2076	-5.60792	2014-11-16 03:21:00	33.26	88.1	2.8006	112.978	1.54572	2014-11-23 04:11:00	35.1	2.57192	93.4	95.7919	-4.95262
2014-07-29 14:05:39	35.29	104.56	2.60232			2014-07-16 13:51:29	35.374	93.46	5.15032	86.5344	-2.9501	2014-07-08 12:06:28	38.71	99.28		96.0625		2013-11-09 00:06:40	39.69	41.44	0.856	66.1347	-5.75602	2014-11-16 03:22:00	33.26	88.1	2.8006	113.202	1.58674	2014-11-23 04:12:00	35.1	2.57017	93.4	95.8408	-4.89516
2014-07-29 14:06:39	35.29	104.5	2.59944			2014-07-16 13:52:29	35.368	93.3533	5.14106	86.4335	-2.96816	2014-07-08 12:07:28	38.6933	99.36		96.0663		2013-11-09 00:07:40	39.685	40.81	0.855	66.0827	-5.92474	2014-11-16 03:23:00	33.26	88.1	2.8006	113.267	1.60882	2014-11-23 04:13:00	35.02	2.56608	92	95.832	-4.90618
2014-07-29 14:07:39	35.29	104.44	2.59656			2014-07-16 13:53:29	35.362	93.2467	5.1318	86.2614	-3.00128	2014-07-08 12:08:28	38.6767	99.44		96.1317		2013-11-09 00:08:40	39.68	40.18	0.854	66.0516	-6.11408	2014-11-16 03:24:00	33.26	88.1	2.8006	113.404	1.63966	2014-11-23 04:14:00	35.02	2.562	92	95.9063	-4.81924
2014-07-29 14:08:39	35.29	104.38	2.59368			2014-07-16 13:54:29	35.356	93.14	5.12254	86.2519	-2.9971	2014-07-08 12:09:28	38.66	99.52		96.1766		2013-11-09 00:09:40	39.675	39.55	0.853	66.107	-6.2877	2014-11-16 03:25:00	33.26	88.1	2.8006	113.59	1.6605	2014-11-23 04:15:00	35.02	2.55558	92	95.9494	-4.7692
2014-07-29 14:09:39	35.29	104.32	2.5908			2014-07-16 13:55:29	35.35	93.0333	5.11328	86.1067	-3.09284	2014-07-08 12:10:28	38.6433	99.6		96.2517		2013-11-09 00:10:40	39.67	38.92	0.852	66.1659	-6.46148	2014-11-16 03:26:00	33.26	88.1	2.8006	113.694	1.67324	2014-11-23 04:16:00	35.02	2.5515	92	95.9014	-4.82636
2014-07-29 14:10:39	35.29	104.26	2.58971			2014-07-16 13:56:29	35.344	92.9267	5.10402	85.9226	-3.19694	2014-07-08 12:11:28	38.6267	99.68		96.2489		2013-11-09 00:11:40	39.665	38.29	0.851	66.0551	-6.66868	2014-11-16 03:27:00	33.26	88.1	2.8006	113.664	1.66948	2014-11-23 04:17:00	35.02	2.54742	92	95.7744	-4.9765
2014-07-29 14:11:39	35.29	104.2	2.58863			2014-07-16 13:57:29	35.338	92.82	5.09476	85.8476	-3.29592	2014-07-08 12:12:28	38.61	99.76		96.2992		2013-11-09 00:12:40	39.66	37.66	0.85	65.9492	-6.78358	2014-11-16 03:28:00	33.26	88.1	2.8006	113.739	1.67864	2014-11-23 04:18:00	35.02	2.54333	92	95.7045	-5.05886
2014-07-29 14:12:39	35.29	104.14	2.58754			2014-07-16 13:58:29	35.332	92.7133	5.0855	85.7562	-3.40028	2014-07-08 12:13:28	38.5933	99.84		96.1949		2013-11-09 00:13:40	39.668	37.03	0.848	65.7764	-6.79998	2014-11-16 03:29:00	33.26	88.1	2.8006	113.704	1.67442	2014-11-23 04:19:00	35.02	2.541	92	95.5357	-5.25766
2014-07-29 14:13:39	35.29	104.08	2.58645			2014-07-16 13:59:29	35.326	92.6067	5.07624	85.5877	-3.43142	2014-07-08 12:14:28	38.5767	99.92		96.1323		2013-11-09 00:14:40	39.676	36.4	0.846	65.5156	-6.81338	2014-11-16 03:30:00	33.45	88.7	2.8006	113.584	1.66014	2014-11-23 04:20:00	35.02	2.53867	92	95.3705	-5.4522
2014-07-29 14:14:39	35.29	104.02	2.58537			2014-07-16 14:00:29	35.32	92.5	5.06698	85.4925	-3.44576	2014-07-08 12:15:28	38.56	100		96.1392		2013-11-09 00:15:40	39.684	36.31	0.844	65.2553	-6.82688	2014-11-16 03:31:00	33.45	88.7	2.8123	113.518	1.61302	2014-11-23 04:21:00	35.02	2.53692	92	95.3301	-5.49976
2014-07-29 14:15:39	35.29	103.96	2.58428			2014-07-16 14:01:29	35.3167	92.4	5.05772	85.385	-3.46266	2014-07-08 12:16:28	38.5773	100.093		96.1484		2013-11-09 00:16:40	39.692	36.22	0.842	65.2513	-6.7902	2014-11-16 03:32:00	33.45	88.7	2.8123	113.488	1.57024	2014-11-23 04:22:00	35.02	2.53458	92	95.4236	-5.38972
2014-07-29 14:16:39	35.29	103.9	2.58319			2014-07-16 14:02:29	35.3133	92.3	5.04846	85.2501	-3.32048	2014-07-08 12:17:28	38.5947	100.187		96.1088		2013-11-09 00:17:40	39.7	36.13	0.84	65.3284	-6.73824	2014-11-16 03:33:00	33.45	88.7	2.8123	113.498	1.53142	2014-11-23 04:23:00	34.9	2.52875	90.7	95.4861	-5.31622
2014-07-29 14:17:39	35.29	103.92	2.58211			2014-07-16 14:03:29	35.31	92.2	5.0392	85.174	-3.1629	2014-07-08 12:18:28	38.612	100.28		96.1574		2013-11-09 00:18:40	39.708	36.04	0.838	65.4844	-6.66664	2014-11-16 03:34:00	33.45	88.7	2.8123	113.546	1.49734	2014-11-23 04:24:00	34.9	2.52642	90.7	95.633	-5.14332
2014-07-29 14:18:39	35.29	103.94	2.58102			2014-07-16 14:04:29	35.3067	92.1	5.03077	85.1175	-3.02816	2014-07-08 12:19:28	38.6293	100.373		96.1908		2013-11-09 00:19:40	39.716	35.95	0.836	65.6576	-6.61212	2014-11-16 03:35:00	33.45	88.7	2.8123	113.59	1.46286	2014-11-23 04:25:00	34.9	2.52233	90.7	95.7896	-4.95906
2014-07-29 14:19:39	35.29	103.96	2.57993			2014-07-16 14:05:29	35.3033	92	5.02235	85.1302	-2.94268	2014-07-08 12:20:28	38.6467	100.467		96.2116		2013-11-09 00:20:40	39.724	35.86	0.834	65.818	-6.55998	2014-11-16 03:36:00	33.45	88.7	2.8123	113.666	1.471	2014-11-23 04:26:00	34.9	2.51708	90.7	95.8611	-4.87492
2014-07-29 14:20:39	35.29	103.98	2.57885			2014-07-16 14:06:29	35.3	91.9	5.01392	85.1868	-2.84742	2014-07-08 12:21:28	38.664	100.56		96.4226		2013-11-09 00:21:40	39.732	35.77	0.832	65.7065	-6.55998	2014-11-16 03:37:00	33.45	88.7	2.8123	113.719	1.4767	2014-11-23 04:27:00	34.9	2.51533	90.7	95.8706	-4.8639
2014-07-29 14:21:39	35.29	104	2.57776			2014-07-16 14:07:29	35.2967	91.8	5.00549	85.2581	-2.90024	2014-07-08 12:22:28	38.6813	100.653		96.6148		2013-11-09 00:22:40	39.74	35.68	0.83	65.5035	-6.57774	2014-11-16 03:38:00	33.45	88.7	2.8123	113.731	1.47802	2014-11-23 04:28:00	34.9	2.51125	90.7	95.9447	-4.77656
2014-07-29 14:22:39	35.29	104.02	2.57667			2014-07-16 14:08:29	35.2933	91.7	4.99707	85.3201	-2.88012	2014-07-08 12:23:28	38.6987	100.747		96.8186		2013-11-09 00:23:40	39.743	35.59	0.829	65.3171	-6.50842	2014-11-16 03:39:00	33.45	88.7	2.8123	113.701	1.47476	2014-11-23 04:29:00	34.9	2.50775	90.7	95.9689	-4.74816
2014-07-29 14:23:39	35.29	104.04	2.57559			2014-07-16 14:09:29	35.29	91.6	4.98864	85.3544	-3.0042	2014-07-08 12:24:28	38.716	100.84		97.0247		2013-11-09 00:24:40	39.746	35.5	0.828	65.27	-6.41366	2014-11-16 03:40:00	33.57	89.3	2.8123	113.762	1.48166	2014-11-23 04:30:00	34.9	2.50658	90.7	95.9496	-4.77088
2014-07-29 14:24:39	35.29	104.06	2.5745			2014-07-16 14:10:29	35.2867	91.5	4.98021	85.3083	-3.08128	2014-07-08 12:25:28	38.7333	100.933		97.0937		2013-11-09 00:25:40	39.749	35.68	0.827	65.3403	-6.29728	2014-11-16 03:41:00	33.57	89.3	2.825	113.703	1.45686	2014-11-23 04:31:00	34.9	2.50658	90.7	95.961	-4.75738
2014-07-29 14:25:39	35.29	104.08	2.57443			2014-07-16 14:11:29	35.2833	91.4	4.97179	85.2687	-3.0807	2014-07-08 12:26:28	38.7507	101.027		97.0155		2013-11-09 00:26:40	39.752	35.86	0.826	65.6585	-6.1344	2014-11-16 03:42:00	33.57	89.3	2.825	113.593	1.42694	2014-11-23 04:32:00	34.9	2.50483	90.7	95.9658	-4.7517
2014-07-29 14:26:39	35.29	104.1	2.57435			2014-07-16 14:12:29	35.28	91.3	4.96336	85.114	-3.02746	2014-07-08 12:27:28	38.768	101.12		96.9456		2013-11-09 00:27:40	39.755	36.04	0.825	65.8202	-5.99862	2014-11-16 03:43:00	33.57	89.3	2.825	113.408	1.3894	2014-11-23 04:33:00	34.85	2.5025	89.8	95.9574	-4.76192
2014-07-29 14:27:39	35.29	104.12	2.57428			2014-07-16 14:13:29	35.2767	91.2	4.95493	84.9291	-3.13422	2014-07-08 12:28:28	38.7853	101.213		96.8891		2013-11-09 00:28:40	39.758	36.22	0.824	65.9182	-5.8329	2014-11-16 03:44:00	33.57	89.3	2.825	113.356	1.36554	2014-11-23 04:34:00	34.85	2.49842	89.8	95.9393	-4.78352
2014-07-29 14:28:39	35.29	104.14	2.57421			2014-07-16 14:14:29	35.2733	91.1	4.94651	84.7692	-3.08034	2014-07-08 12:29:28	38.8027	101.307		96.8572		2013-11-09 00:29:40	39.761	36.4	0.823	65.7993	-5.7027	2014-11-16 03:45:00	33.57	89.3	2.825	113.241	1.33464	2014-11-23 04:35:00	34.85	2.49667	89.8	95.9809	-4.73482
2014-07-29 14:29:39	35.29	104.16	2.57413			2014-07-16 14:15:29	35.27	91	4.93808	84.6117	-3.02526	2014-07-08 12:30:28	38.82	101.4		96.9009		2013-11-09 00:30:40	39.764	36.58	0.822	65.6102	-5.585	2014-11-16 03:46:00	33.57	89.3	2.825	113.297	1.34034	2014-11-23 04:36:00	34.85	2.49258	89.8	95.9809	-4.73512
2014-07-29 14:30:39	35.29	104.18	2.57406			2014-07-16 14:16:29	35.2693	90.8933	4.92965	84.4412	-3.04882	2014-07-08 12:31:28	38.8127	101.547		96.8822		2013-11-09 00:31:40	39.767	36.76	0.821	65.3375	-5.48184	2014-11-16 03:47:00	33.57	89.3	2.825	113.479	1.3586	2014-11-23 04:37:00	34.85	2.48792	89.8	95.9483	-4.77376
2014-07-29 14:31:39	35.29	104.2	2.57399			2014-07-16 14:17:29	35.2687	90.7867	4.92123	84.3631	-3.05442	2014-07-08 12:32:28	38.8053	101.693		96.8869		2013-11-09 00:32:40	39.77	36.94	0.82	65.2108	-5.35294	2014-11-16 03:48:00	33.57	89.3	2.825	113.704	1.38134	2014-11-23 04:38:00	34.85	2.485	89.8	95.8145	-4.93144
2014-07-29 14:32:39	35.2907	104.233	2.57391			2014-07-16 14:18:29	35.268	90.68	4.9128	84.4438	-2.95008	2014-07-08 12:33:28	38.798	101.84		96.9173		2013-11-09 00:33:40	39.767	37.12	0.819	65.2485	-5.35412	2014-11-16 03:49:00	33.57	89.3	2.825	113.736	1.38452	2014-11-23 04:39:00	34.85	2.47975	89.8	95.7271	-5.03442
2014-07-29 14:33:39	35.2913	104.267	2.57384			2014-07-16 14:19:29	35.2673	90.5733	4.90652	84.5428	-2.85772	2014-07-08 12:34:28	38.7907	101.987		96.9717		2013-11-09 00:34:40	39.764	37.3	0.818	65.3042	-5.3527	2014-11-16 03:50:00	33.73	89	2.825	113.706	1.36526	2014-11-23 04:40:00	34.85	2.47975	89.8	95.6053	-5.1779
2014-07-29 14:34:39	35.292	104.3	2.57377			2014-07-16 14:20:29	35.2667	90.4667	4.90024	84.6868	-2.72968	2014-07-08 12:35:28	38.7833	102.133		97.0175		2013-11-09 00:35:40	39.761	37.33	0.817	65.392	-5.34636	2014-11-16 03:51:00	33.73	89	2.8672	113.526	1.36138	2014-11-23 04:41:00	34.85	2.478	89.8	95.5438	-5.25034
2014-07-29 14:35:39	35.2927	104.333	2.57369			2014-07-16 14:21:29	35.266	90.36	4.89396	84.7867	-2.60782	2014-07-08 12:36:28	38.776	102.28		97.1381		2013-11-09 00:36:40	39.758	37.36	0.816	65.5444	-5.33008	2014-11-16 03:52:00	33.73	89	2.8672	113.274	1.35022	2014-11-23 04:42:00	34.85	2.4745	89.8	95.4901	-5.31356
2014-07-29 14:36:39	35.2933	104.367	2.57362			2014-07-16 14:22:29	35.2653	90.2533	4.88768	84.9009	-2.4826	2014-07-08 12:37:28	38.7687	102.427		97.284		2013-11-09 00:37:40	39.755	37.39	0.815	65.6688	-5.45502	2014-11-16 03:53:00	33.73	89	2.8672	113.098	1.34708	2014-11-23 04:43:00	34.81	2.47158	88.7	95.5596	-5.23252
2014-07-29 14:37:39	35.294	104.4	2.57355			2014-07-16 14:23:29	35.2647	90.1467	4.8814	84.8228	-2.32004	2014-07-08 12:38:28	38.7613	102.573		97.3841		2013-11-09 00:38:40	39.752	37.42	0.814	65.6202	-5.7378	2014-11-16 03:54:00	33.73	89	2.8672	113.034	1.35514	2014-11-23 04:44:00	34.81	2.47042	88.7	95.5561	-5.23748
2014-07-29 14:38:39	35.2947	104.433	2.57347			2014-07-16 14:24:29	35.264	90.04	4.87512	84.7641	-2.2887	2014-07-08 12:39:28	38.754	102.72		97.3514		2013-11-09 00:39:40	39.749	37.45	0.813	65.6996	-5.9996	2014-11-16 03:55:00	33.73	89	2.8672	113.01	1.38356	2014-11-23 04:45:00	34.81	2.4675	88.7	95.5575	-5.23674
2014-07-29 14:39:39	35.2953	104.467	2.5734			2014-07-16 14:25:29	35.2633	89.9333	4.86884	84.5458	-2.23648	2014-07-08 12:40:28	38.7467	102.867		97.3458		2013-11-09 00:40:40	39.746	37.48	0.812	65.8482	-6.24636	2014-11-16 03:56:00	33.73	89	2.8672	113.084	1.39146	2014-11-23 04:46:00	34.81	2.464	88.7	95.5022	-5.30282
2014-07-29 14:40:39	35.296	104.5	2.57657			2014-07-16 14:26:29	35.2627	89.8267	4.86256	84.3176	-2.25768	2014-07-08 12:41:28	38.7393	103.013		97.3722		2013-11-09 00:41:40	39.743	37.51	0.811	65.8965	-6.5103	2014-11-16 03:57:00	33.73	89	2.8672	113.167	1.40024	2014-11-23 04:47:00	34.81	2.46225	88.7	95.4957	-5.31134
2014-07-29 14:41:39	35.2967	104.533	2.57973			2014-07-16 14:27:29	35.262	89.72	4.85628	83.9663	-2.29692	2014-07-08 12:42:28	38.732	103.16		97.407		2013-11-09 00:42:40	39.74	37.54	0.81	66.0159	-6.57884	2014-11-16 03:58:00	33.73	89	2.8672	113.086	1.3917	2014-11-23 04:48:00	34.81	2.45992	88.7	95.3974	-5.42722
2014-07-29 14:42:39	35.2973	104.567	2.5829			2014-07-16 14:28:29	35.2613	89.6133	4.85	83.6711	-2.32008	2014-07-08 12:43:28	38.7247	103.307		97.4273		2013-11-09 00:43:40	39.734	37.57	0.808	66.2063	-6.45198	2014-11-16 03:59:00	33.73	89	2.8672	113.118	1.3951	2014-11-23 04:49:00	34.81	2.45817	88.7	95.3715	-5.45778
2014-07-29 14:43:39	35.298	104.6	2.58607			2014-07-16 14:29:29	35.2607	89.5067	4.84372	83.2582	-2.28804	2014-07-08 12:44:28	38.7173	103.453		97.6142		2013-11-09 00:44:40	39.728	37.6	0.806	66.2952	-6.34446	2014-11-16 04:00:00	33.81	89.8	2.8672	113.263	1.4279	2014-11-23 04:50:00	34.81	2.45583	88.7	95.3793	-5.44854
2014-07-29 14:44:39	35.2987	104.633	2.58923			2014-07-16 14:30:29	35.26	89.4	4.83744	82.9574	-2.38968	2014-07-08 12:45:28	38.71	103.6		97.9445		2013-11-09 00:45:40	39.722	37.6	0.804	66.1233	-6.28624	2014-11-16 04:01:00	33.81	89.8	2.8721	113.403	1.4469	2014-11-23 04:51:00	34.81	2.45408	88.7	95.4131	-5.40872
2014-07-29 14:45:39	35.2993	104.667	2.5924			2014-07-16 14:31:29	35.256	89.2933	4.83116	82.7633	-2.43384	2014-07-08 12:46:28	38.7073	103.513		98.2398		2013-11-09 00:46:40	39.716	37.6	0.802	65.998	-6.21956	2014-11-16 04:02:00	33.81	89.8	2.8721	113.518	1.46328	2014-11-23 04:52:00	34.81	2.45175	88.7	95.3775	-5.45066
2014-07-29 14:46:39	35.3	104.7	2.59557			2014-07-16 14:32:29	35.252	89.1867	4.82488	82.7371	-2.42082	2014-07-08 12:47:28	38.7047	103.427		98.5567		2013-11-09 00:47:40	39.71	37.6	0.8	65.6417	-6.24202	2014-11-16 04:03:00	33.81	89.8	2.8721	113.719	1.4888	2014-11-23 04:53:00	34.77	2.45175	88	95.3596	-5.47274
2014-07-29 14:47:39	35.304	104.62	2.59873			2014-07-16 14:33:29	35.248	89.08	4.8186	82.7031	-2.51688	2014-07-08 12:48:28	38.702	103.34		98.8855		2013-11-09 00:48:40	39.704	37.6	0.798	65.3572	-6.3146	2014-11-16 04:04:00	33.81	89.8	2.8721	113.734	1.49448	2014-11-23 04:54:00	34.77	2.45	88	95.2874	-5.55884
2014-07-29 14:48:39	35.308	104.54	2.6019			2014-07-16 14:34:29	35.244	88.9733	4.81376	82.7949	-2.66956	2014-07-08 12:49:28	38.6993	103.253		99.0472		2013-11-09 00:49:40	39.698	37.6	0.796	65.1336	-6.3762	2014-11-16 04:05:00	33.81	89.8	2.8721	113.577	1.46438	2014-11-23 04:55:00	34.77	2.44767	88	95.1537	-5.71748
2014-07-29 14:49:39	35.312	104.46	2.60507			2014-07-16 14:35:29	35.24	88.8667	4.80892	82.8301	-2.7552	2014-07-08 12:50:28	38.6967	103.167		98.9959		2013-11-09 00:50:40	39.692	37.6	0.794	65.0503	-6.41242	2014-11-16 04:06:00	33.81	89.8	2.8721	113.361	1.44102	2014-11-23 04:56:00	34.77	2.44358	88	95.0344	-5.85906
2014-07-29 14:50:39	35.316	104.38	2.60823			2014-07-16 14:36:29	35.236	88.76	4.80408	82.8277	-2.81614	2014-07-08 12:51:28	38.694	103.08		98.9222		2013-11-09 00:51:40	39.686	37.6	0.792	64.906	-6.45996	2014-11-16 04:07:00	33.81	89.8	2.8721	113.163	1.41968	2014-11-23 04:57:00	34.77	2.44125	88	94.9893	-5.91316
2014-07-29 14:51:39	35.32	104.3	2.6114			2014-07-16 14:37:29	35.232	88.6533	4.79924	82.7387	-2.92408	2014-07-08 12:52:28	38.6913	102.993		98.6893		2013-11-09 00:52:40	39.68	37.6	0.79	65.0655	-6.45192	2014-11-16 04:08:00	33.81	89.8	2.8721	112.977	1.39958	2014-11-23 04:58:00	34.77	2.44125	88	94.9797	-5.92454
2014-07-29 14:52:39	35.324	104.22	2.61457			2014-07-16 14:38:29	35.228	88.5467	4.7944	82.629	-3.00662	2014-07-08 12:53:28	38.6887	102.907		98.4456		2013-11-09 00:53:40	39.693	37.6	0.787	65.0428	-6.24908	2014-11-16 04:09:00	33.81	89.8	2.8721	112.893	1.39054	2014-11-23 04:59:00	34.77	2.4395	88	94.9519	-5.95728
2014-07-29 14:53:39	35.328	104.14	2.61773			2014-07-16 14:39:29	35.224	88.44	4.78956	82.494	-2.94568	2014-07-08 12:54:28	38.686	102.82		98.2851		2013-11-09 00:54:40	39.706	37.6	0.784	65.13	-6.02882	2014-11-16 04:10:00	33.67	88.6	2.8721	112.866	1.38836	2014-11-23 05:00:00	34.77	2.43717	88	94.9869	-5.91602
2014-07-29 14:54:39	35.332	104.06	2.6209			2014-07-16 14:40:29	35.22	88.3333	4.78472	82.4355	-2.87126	2014-07-08 12:55:28	38.6833	102.733		98.1512		2013-11-09 00:55:40	39.719	37.48	0.781	65.2043	-5.81022	2014-11-16 04:11:00	33.67	88.6	2.8589	112.891	1.36228	2014-11-23 05:01:00	34.77	2.43542	88	94.9966	-5.90462
2014-07-29 14:55:39	35.336	103.98	2.62743			2014-07-16 14:41:29	35.216	88.2267	4.77988	82.4072	-2.68144	2014-07-08 12:56:28	38.6807	102.647		98.0299		2013-11-09 00:56:40	39.732	37.36	0.778	65.3097	-5.58508	2014-11-16 04:12:00	33.67	88.6	2.8589	112.92	1.3367	2014-11-23 05:02:00	34.77	2.43542	88	94.9875	-5.91528
2014-07-29 14:56:39	35.34	103.9	2.63397			2014-07-16 14:42:29	35.212	88.12	4.77504	82.3782	-2.67648	2014-07-08 12:57:28	38.678	102.56		98.0654		2013-11-09 00:57:40	39.745	37.24	0.775	65.3807	-5.36852	2014-11-16 04:13:00	33.67	88.6	2.8589	112.944	1.31058	2014-11-23 05:03:00	34.73	2.43308	87.2	94.9751	-5.93044
2014-07-29 14:57:39	35.344	103.82	2.6405			2014-07-16 14:43:29	35.208	88.0133	4.7702	82.4163	-2.5854	2014-07-08 12:58:28	38.6753	102.473		98.1335		2013-11-09 00:58:40	39.758	37.12	0.772	65.5167	-5.45388	2014-11-16 04:14:00	33.67	88.6	2.8589	112.944	1.28176	2014-11-23 05:04:00	34.73	2.43133	87.2	95.0778	-5.80966
2014-07-29 14:58:39	35.348	103.74	2.64703			2014-07-16 14:44:29	35.204	87.9067	4.76536	82.4126	-2.65064	2014-07-08 12:59:28	38.6727	102.387		98.2076		2013-11-09 00:59:40	39.771	37	0.769	65.3937	-5.582	2014-11-16 04:15:00	33.67	88.6	2.8589	112.93	1.25114	2014-11-23 05:05:00	34.73	2.43133	87.2	95.1595	-5.71378
2014-07-29 14:59:39	35.352	103.66	2.65357			2014-07-16 14:45:29	35.2	87.8	4.76052	82.4875	-2.59748	2014-07-08 13:00:28	38.67	102.3		98.2214		2013-11-09 01:00:40	39.784	36.88	0.766	65.3901	-5.6903	2014-11-16 04:16:00	33.67	88.6	2.8589	112.855	1.24386	2014-11-23 05:06:00	34.73	2.42725	87.2	95.2972	-5.55172
2014-07-29 15:00:39	35.356	103.58	2.6601			2014-07-16 14:46:29	35.198	87.7133	4.75568	82.5036	-2.76924	2014-07-08 13:01:28	38.676	102.32		98.2484		2013-11-09 01:01:40	39.797	36.76	0.763	65.4161	-5.79412	2014-11-16 04:17:00	33.67	88.6	2.8589	112.786	1.2372	2014-11-23 05:07:00	34.73	2.42725	87.2	95.383	-5.45086
2014-07-29 15:01:39	35.36	103.5	2.66663			2014-07-16 14:47:29	35.196	87.6267	4.75084	82.603	-2.63752	2014-07-08 13:02:28	38.682	102.34		98.2336		2013-11-09 01:02:40	39.81	36.64	0.76	65.371	-5.90904	2014-11-16 04:18:00	33.67	88.6	2.8589	112.72	1.23078	2014-11-23 05:08:00	34.73	2.42492	87.2	95.4463	-5.37612
2014-07-29 15:02:39	35.362	103.527	2.67317			2014-07-16 14:48:29	35.194	87.54	4.746	82.6856	-2.61444	2014-07-08 13:03:28	38.688	102.36		98.1633		2013-11-09 01:03:40	39.806	36.52	0.758	65.3379	-5.63788	2014-11-16 04:19:00	33.67	88.6	2.8589	112.617	1.22078	2014-11-23 05:09:00	34.73	2.42258	87.2	95.3921	-5.44018
2014-07-29 15:03:39	35.364	103.553	2.6797			2014-07-16 14:49:29	35.192	87.4533	4.74149	82.7124	-2.49472	2014-07-08 13:04:28	38.694	102.38		98.1339		2013-11-09 01:04:40	39.802	36.4	0.756	65.3893	-5.34886	2014-11-16 04:20:00	33.85	88.8	2.8589	112.641	1.24626	2014-11-23 05:10:00	34.73	2.42258	87.2	95.2824	-5.56972
2014-07-29 15:04:39	35.366	103.58	2.68623			2014-07-16 14:50:29	35.19	87.3667	4.73699	82.6051	-2.5035	2014-07-08 13:05:28	38.7	102.4		98.3684		2013-11-09 01:05:40	39.798	36.28	0.754	65.2855	-5.08348	2014-11-16 04:21:00	33.85	88.8	2.8687	112.707	1.2008	2014-11-23 05:11:00	34.73	2.4185	87.2	95.0442	-5.85088
2014-07-29 15:05:39	35.368	103.607	2.69277			2014-07-16 14:51:29	35.188	87.28	4.73248	82.5298	-2.43764	2014-07-08 13:06:28	38.706	102.42		98.5753		2013-11-09 01:06:40	39.794	36.16	0.752	65.0807	-4.83104	2014-11-16 04:22:00	33.85	88.8	2.8687	112.753	1.15382	2014-11-23 05:12:00	34.73	2.41675	87.2	94.8115	-6.12564
2014-07-29 15:06:39	35.37	103.633	2.6993			2014-07-16 14:52:29	35.186	87.1933	4.72797	82.3538	-2.49428	2014-07-08 13:07:28	38.712	102.44		98.6953		2013-11-09 01:07:40	39.79	36.04	0.75	64.9248	-4.67546	2014-11-16 04:23:00	33.85	88.8	2.8687	112.837	1.10974	2014-11-23 05:13:00	34.71	2.41442	86.7	94.5865	-6.39196
2014-07-29 15:07:39	35.372	103.66	2.70583			2014-07-16 14:53:29	35.184	87.1067	4.72347	82.1481	-2.52656	2014-07-08 13:08:28	38.718	102.46		98.843		2013-11-09 01:08:40	39.786	35.92	0.748	64.8185	-4.8988	2014-11-16 04:24:00	33.85	88.8	2.8687	112.926	1.06664	2014-11-23 05:14:00	34.71	2.41267	86.7	94.4537	-6.54934
2014-07-29 15:08:39	35.374	103.687	2.71237			2014-07-16 14:54:29	35.182	87.02	4.71896	82.1052	-2.56742	2014-07-08 13:09:28	38.724	102.48		98.9576		2013-11-09 01:09:40	39.782	35.8	0.746	64.7902	-5.11216	2014-11-16 04:25:00	33.85	88.8	2.8687	112.868	0.98718	2014-11-23 05:15:00	34.71	2.41033	86.7	94.3264	-6.70036
2014-07-29 15:09:39	35.376	103.713	2.7189			2014-07-16 14:55:29	35.18	86.9333	4.71445	82.1454	-2.59668	2014-07-08 13:10:28	38.73	102.5		98.8617		2013-11-09 01:10:40	39.778	35.68	0.744	64.7576	-5.32822	2014-11-16 04:26:00	33.85	88.8	2.8687	112.903	0.98984	2014-11-23 05:16:00	34.71	2.40858	86.7	94.3275	-6.69972
2014-07-29 15:10:39	35.378	103.74	2.72655			2014-07-16 14:56:29	35.178	86.8467	4.70995	82.2282	-2.58708	2014-07-08 13:11:28	38.736	102.52		98.875		2013-11-09 01:11:40	39.774	35.56	0.742	64.8168	-5.53266	2014-11-16 04:27:00	33.85	88.8	2.8687	112.935	0.99234	2014-11-23 05:17:00	34.71	2.40625	86.7	94.3527	-6.67062
2014-07-29 15:11:39	35.38	103.767	2.73419			2014-07-16 14:57:29	35.176	86.76	4.70544	82.2961	-2.65484	2014-07-08 13:12:28	38.742	102.54		98.951		2013-11-09 01:12:40	39.77	35.44	0.74	64.6994	-5.66064	2014-11-16 04:28:00	33.85	88.8	2.8687	112.887	0.98864	2014-11-23 05:18:00	34.71	2.40392	86.7	94.3913	-6.62504
2014-07-29 15:12:39	35.382	103.793	2.74184			2014-07-16 14:58:29	35.174	86.6733	4.70093	82.2853	-2.73638	2014-07-08 13:13:28	38.748	102.56		99.0885		2013-11-09 01:13:40	39.767	35.32	0.738	64.5648	-5.69254	2014-11-16 04:29:00	33.85	88.8	2.8687	112.838	0.9849	2014-11-23 05:19:00	34.71	2.40217	86.7	94.3129	-6.71762
2014-07-29 15:13:39	35.384	103.82	2.74949			2014-07-16 14:59:29	35.172	86.5867	4.69643	82.1123	-2.72998	2014-07-08 13:14:28	38.754	102.58		99.2495		2013-11-09 01:14:40	39.764	35.2	0.736	64.4649	-5.72486	2014-11-16 04:30:00	33.54	87.1	2.8687	112.869	0.98792	2014-11-23 05:20:00	34.71	2.40217	86.7	94.2785	-6.7582
2014-07-29 15:14:39	35.386	103.847	2.75713			2014-07-16 15:00:29	35.17	86.5	4.69192	81.8881	-2.76526	2014-07-08 13:15:28	38.76	102.6		99.4847		2013-11-09 01:15:40	39.761	35.09	0.734	64.5702	-5.72396	2014-11-16 04:31:00	33.54	87.1	2.8817	112.772	0.9637	2014-11-23 05:21:00	34.71	2.39983	86.7	94.1272	-6.93696
2014-07-29 15:15:39	35.388	103.873	2.76478			2014-07-16 15:01:29	35.17	86.4133	4.68741	81.5676	-2.77982	2014-07-08 13:16:28	38.766	102.853		99.5698		2013-11-09 01:16:40	39.758	34.98	0.732	64.7131	-5.71696	2014-11-16 04:32:00	33.54	87.1	2.8817	112.627	0.93632	2014-11-23 05:22:00	34.71	2.39575	86.7	94.0259	-7.0566
2014-07-29 15:16:39	35.39	103.9	2.77243			2014-07-16 15:02:29	35.17	86.3267	4.68291	81.3338	-2.74124	2014-07-08 13:17:28	38.772	103.107		99.6798		2013-11-09 01:17:40	39.755	34.87	0.73	64.9466	-5.69548	2014-11-16 04:33:00	33.54	87.1	2.8817	112.517	0.9116	2014-11-23 05:23:00	34.7	2.39575	86	93.846	-7.26892
2014-07-29 15:17:39	35.3873	103.767	2.78007			2014-07-16 15:03:29	35.17	86.24	4.6784	81.3541	-2.6631	2014-07-08 13:18:28	38.778	103.36		99.6867		2013-11-09 01:18:40	39.752	34.76	0.728	64.9942	-5.9017	2014-11-16 04:34:00	33.54	87.1	2.8817	112.447	0.8899	2014-11-23 05:24:00	34.7	2.394	86	93.7674	-7.3616
2014-07-29 15:18:39	35.3847	103.633	2.78772			2014-07-16 15:04:29	35.17	86.1533	4.6714	81.4891	-2.64772	2014-07-08 13:19:28	38.784	103.613		99.6164		2013-11-09 01:19:40	39.749	34.65	0.726	64.9941	-6.11014	2014-11-16 04:35:00	33.54	87.1	2.8817	112.326	0.86372	2014-11-23 05:25:00	34.7	2.39167	86	93.6604	-7.48776
2014-07-29 15:19:39	35.382	103.5	2.79537			2014-07-16 15:05:29	35.17	86.0667	4.6644	81.5995	-2.60228	2014-07-08 13:20:28	38.79	103.867		99.4378		2013-11-09 01:20:40	39.746	34.54	0.724	64.8426	-6.34378	2014-11-16 04:36:00	33.54	87.1	2.8817	112.291	0.86126	2014-11-23 05:26:00	34.7	2.38992	86	93.6541	-7.49498
2014-07-29 15:20:39	35.3793	103.367	2.80301			2014-07-16 15:06:29	35.17	85.98	4.6574	81.8111	-2.57818	2014-07-08 13:21:28	38.796	104.12		99.3013		2013-11-09 01:21:40	39.743	34.43	0.722	64.4173	-6.62928	2014-11-16 04:37:00	33.54	87.1	2.8817	112.288	0.86104	2014-11-23 05:27:00	34.7	2.38992	86	93.5785	-7.5841
2014-07-29 15:21:39	35.3767	103.233	2.81066			2014-07-16 15:07:29	35.17	85.8933	4.6504	81.9867	-2.63482	2014-07-08 13:22:28	38.802	104.373		99.1269		2013-11-09 01:22:40	39.74	34.32	0.72	64.0642	-6.90214	2014-11-16 04:38:00	33.54	87.1	2.8817	112.307	0.8624	2014-11-23 05:28:00	34.7	2.38525	86	93.5701	-7.59406
2014-07-29 15:22:39	35.374	103.1	2.81831			2014-07-16 15:08:29	35.17	85.8067	4.6434	82.0136	-2.60482	2014-07-08 13:23:28	38.808	104.627		99.0809		2013-11-09 01:23:40	39.734	34.21	0.718	63.8791	-6.72756	2014-11-16 04:39:00	33.54	87.1	2.8817	112.355	0.86572	2014-11-23 05:29:00	34.7	2.3835	86	93.4905	-7.68806
2014-07-29 15:23:39	35.3713	102.967	2.82595			2014-07-16 15:09:29	35.17	85.72	4.6364	81.9996	-2.72332	2014-07-08 13:24:28	38.814	104.88		99.088		2013-11-09 01:24:40	39.728	34.1	0.716	63.7134	-6.54944	2014-11-16 04:40:00	33.68	86.9	2.8817	112.415	0.84742	2014-11-23 05:30:00	34.7	2.38467	86	93.4151	-7.77706
2014-07-29 15:24:39	35.3687	102.833	2.8336			2014-07-16 15:10:29	35.17	85.6333	4.6294	82.0414	-2.83376	2014-07-08 13:25:28	38.82	105.133		99.1457		2013-11-09 01:25:40	39.722	34.03	0.714	63.5618	-6.36866	2014-11-16 04:41:00	33.68	86.9	2.8858	112.33	0.88324	2014-11-23 05:31:00	34.7	2.38233	86	93.265	-7.95436
2014-07-29 15:25:39	35.366	102.7	2.84483			2014-07-16 15:11:29	35.17	85.5467	4.6224	82.0121	-2.95424	2014-07-08 13:26:28	38.826	105.387		99.2516		2013-11-09 01:26:40	39.716	33.96	0.712	63.6534	-6.14116	2014-11-16 04:42:00	33.68	86.9	2.8858	112.324	0.92528	2014-11-23 05:32:00	34.7	2.38117	86	93.136	-8.10674
2014-07-29 15:26:39	35.3633	102.567	2.85605			2014-07-16 15:12:29	35.17	85.46	4.6154	81.9677	-3.06254	2014-07-08 13:27:28	38.832	105.64		99.416		2013-11-09 01:27:40	39.71	33.89	0.71	63.5622	-5.9446	2014-11-16 04:43:00	33.68	86.9	2.8858	112.263	0.96284	2014-11-23 05:33:00	34.68	2.38233	85.5	93.0093	-8.25726
2014-07-29 15:27:39	35.3607	102.433	2.86728			2014-07-16 15:13:29	35.17	85.3733	4.6084	81.8697	-3.19552	2014-07-08 13:28:28	38.838	105.893		99.4339		2013-11-09 01:28:40	39.704	33.82	0.708	63.3903	-5.91582	2014-11-16 04:44:00	33.68	86.9	2.8858	112.192	1.00014	2014-11-23 05:34:00	34.68	2.38	85.5	93.0188	-8.2468
2014-07-29 15:28:39	35.358	102.3	2.87851			2014-07-16 15:14:29	35.17	85.2867	4.6014	81.7929	-3.21546	2014-07-08 13:29:28	38.844	106.147		99.4916		2013-11-09 01:29:40	39.698	33.75	0.706	63.1694	-5.89472	2014-11-16 04:45:00	33.68	86.9	2.8858	112.093	1.05744	2014-11-23 05:35:00	34.68	2.37825	85.5	93.0898	-8.16368
2014-07-29 15:29:39	35.3553	102.167	2.88973			2014-07-16 15:15:29	35.17	85.2	4.5944	81.7519	-3.15194	2014-07-08 13:30:28	38.85	106.4		99.4939		2013-11-09 01:30:40	39.692	33.68	0.704	62.9351	-5.8757	2014-11-16 04:46:00	33.68	86.9	2.8858	112.123	1.06012	2014-11-23 05:36:00	34.68	2.37592	85.5	93.2187	-8.0122
2014-07-29 15:30:39	35.3527	102.033	2.90096			2014-07-16 15:16:29	35.1687	85.2067	4.5874	81.6478	-3.0639	2014-07-08 13:31:28	38.846	106.28		99.4961		2013-11-09 01:31:40	39.686	33.61	0.702	62.6825	-5.85952	2014-11-16 04:47:00	33.68	86.9	2.8858	112.065	1.05502	2014-11-23 05:37:00	34.68	2.37417	85.5	93.3518	-7.85574
2014-07-29 15:31:39	35.35	101.9	2.91219			2014-07-16 15:17:29	35.1673	85.2133	4.5804	81.5526	-2.9932	2014-07-08 13:32:28	38.842	106.16		99.4123		2013-11-09 01:32:40	39.68	33.54	0.7	62.5575	-5.82234	2014-11-16 04:48:00	33.68	86.9	2.8858	112.082	1.05654	2014-11-23 05:38:00	34.68	2.37183	85.5	93.5333	-7.6413
2014-07-29 15:32:39	35.3493	102.187	2.92341			2014-07-16 15:18:29	35.166	85.22	4.5734	81.4512	-3.01766	2014-07-08 13:33:28	38.838	106.04		99.3532		2013-11-09 01:33:40	39.666	33.47	0.697	62.4468	-6.07492	2014-11-16 04:49:00	33.68	86.9	2.8858	112.033	1.05218	2014-11-23 05:39:00	34.68	2.37008	85.5	93.596	-7.5672
2014-07-29 15:33:39	35.3487	102.473	2.93464			2014-07-16 15:19:29	35.1647	85.2267	4.56738	81.3445	-2.92028	2014-07-08 13:34:28	38.834	105.92		99.1362		2013-11-09 01:34:40	39.652	33.4	0.694	62.4766	-6.30368	2014-11-16 04:50:00	33.73	86.7	2.8858	112.034	1.07384	2014-11-23 05:40:00	34.68	2.37008	85.5	93.628	-7.52944
2014-07-29 15:34:39	35.348	102.76	2.94587			2014-07-16 15:20:29	35.1633	85.2333	4.56136	81.119	-2.946	2014-07-08 13:35:28	38.83	105.8		99.1797		2013-11-09 01:35:40	39.638	33.45	0.691	62.4689	-6.54092	2014-11-16 04:51:00	33.73	86.7	2.9157	111.977	1.15828	2014-11-23 05:41:00	34.68	2.36775	85.5	93.6243	-7.53372
2014-07-29 15:35:39	35.3473	103.047	2.95709			2014-07-16 15:21:29	35.162	85.24	4.55534	80.9395	-2.99058	2014-07-08 13:36:28	38.826	105.68		99.0791		2013-11-09 01:36:40	39.624	33.5	0.688	62.4411	-6.78356	2014-11-16 04:52:00	33.73	86.7	2.9157	111.971	1.24726	2014-11-23 05:42:00	34.68	2.36658	85.5	93.6057	-7.5558
2014-07-29 15:36:39	35.3467	103.333	2.96832			2014-07-16 15:22:29	35.1607	85.2467	4.54932	80.8669	-2.97854	2014-07-08 13:37:28	38.822	105.56		99.0701		2013-11-09 01:37:40	39.61	33.55	0.685	62.3932	-7.0316	2014-11-16 04:53:00	33.73	86.7	2.9157	111.98	1.33966	2014-11-23 05:43:00	34.67	2.3625	85.6	93.4799	-7.70482
2014-07-29 15:37:39	35.346	103.62	2.97955			2014-07-16 15:23:29	35.1593	85.2533	4.5433	80.8981	-2.94034	2014-07-08 13:38:28	38.818	105.44		99.1552		2013-11-09 01:38:40	39.596	33.6	0.682	62.2553	-7.06898	2014-11-16 04:54:00	33.73	86.7	2.9157	112.025	1.435	2014-11-23 05:44:00	34.67	2.36133	85.6	93.3602	-7.84672
2014-07-29 15:38:39	35.3453	103.907	2.99077			2014-07-16 15:24:29	35.158	85.26	4.53728	80.8927	-3.005	2014-07-08 13:39:28	38.814	105.32		99.3748		2013-11-09 01:39:40	39.582	33.65	0.679	61.837	-7.35282	2014-11-16 04:55:00	33.73	86.7	2.9157	112.125	1.51616	2014-11-23 05:45:00	34.67	2.35958	85.6	93.203	-8.0328
2014-07-29 15:39:39	35.3447	104.193	3.002			2014-07-16 15:25:29	35.1567	85.2667	4.53126	80.9619	-2.90373	2014-07-08 13:40:28	38.81	105.2		99.402		2013-11-09 01:40:40	39.568	33.7	0.676	61.3979	-7.64298	2014-11-16 04:56:00	33.73	86.7	2.9157	112.315	1.53994	2014-11-23 05:46:00	34.67	2.35667	85.6	93.146	-8.1006
2014-07-29 15:40:39	35.344	104.48	3.0163			2014-07-16 15:26:29	35.1553	85.2733	4.52524	81.1106	-2.82995	2014-07-08 13:41:28	38.806	105.08		99.5372		2013-11-09 01:41:40	39.554	33.75	0.673	60.8665	-7.9544	2014-11-16 04:57:00	33.73	86.7	2.9157	112.474	1.55994	2014-11-23 05:47:00	34.67	2.35433	85.6	93.1239	-8.12706
2014-07-29 15:41:39	35.3433	104.767	3.0306			2014-07-16 15:27:29	35.154	85.28	4.51922	81.1167	-2.67805	2014-07-08 13:42:28	38.802	104.96		99.6042		2013-11-09 01:42:40	39.54	33.8	0.67	60.3668	-8.26064	2014-11-16 04:58:00	33.73	86.7	2.9157	112.569	1.57176	2014-11-23 05:48:00	34.67	2.35258	85.6	93.1927	-8.04582
2014-07-29 15:42:39	35.3427	105.053	3.0449			2014-07-16 15:28:29	35.1527	85.2867	4.5132	81.0453	-2.53783	2014-07-08 13:43:28	38.798	104.84		99.5874		2013-11-09 01:43:40	39.532	33.85	0.667	60.0012	-8.54242	2014-11-16 04:59:00	33.73	86.7	2.9157	112.664	1.58358	2014-11-23 05:49:00	34.67	2.35025	85.6	93.2867	-7.93466
2014-07-29 15:43:39	35.342	105.34	3.0592			2014-07-16 15:29:29	35.1513	85.2933	4.50718	81.0508	-2.52226	2014-07-08 13:44:28	38.794	104.72		99.5055		2013-11-09 01:44:40	39.524	33.9	0.664	59.7931	-7.96854	2014-11-16 05:00:00	33.77	86.2	2.9157	112.758	1.59576	2014-11-23 05:50:00	34.67	2.34792	85.6	93.4592	-7.73086
2014-07-29 15:44:39	35.3413	105.627	3.0735			2014-07-16 15:30:29	35.15	85.3	4.50116	81.1026	-2.5023	2014-07-08 13:45:28	38.79	104.6		99.4483		2013-11-09 01:45:40	39.516	33.65	0.661	59.55	-7.3928	2014-11-16 05:01:00	33.77	86.2	2.918	112.784	1.5919	2014-11-23 05:51:00	34.67	2.34617	85.6	93.514	-7.666
2014-07-29 15:45:39	35.3407	105.913	3.0878			2014-07-16 15:31:29	35.15	85.2933	4.49514	81.0384	-2.53918	2014-07-08 13:46:28	38.7827	104.993		99.3926		2013-11-09 01:46:40	39.508	33.4	0.658	59.4074	-6.79214	2014-11-16 05:02:00	33.77	86.2	2.918	112.843	1.59218	2014-11-23 05:52:00	34.67	2.34383	85.6	93.5683	-7.60188
2014-07-29 15:46:39	35.34	106.2	3.1021			2014-07-16 15:32:29	35.15	85.2867	4.48912	81.0993	-2.43892	2014-07-08 13:47:28	38.7753	105.387		99.3885		2013-11-09 01:47:40	39.5	33.15	0.655	59.2408	-6.19306	2014-11-16 05:03:00	33.77	86.2	2.918	112.904	1.59274	2014-11-23 05:53:00	34.65	2.34383	84.9	93.5942	-7.57142
2014-07-29 15:47:39	35.34	106.313	3.1164			2014-07-16 15:33:29	35.15	85.28	4.4831	81.2547	-2.31914	2014-07-08 13:48:28	38.768	105.78		99.3612		2013-11-09 01:48:40	39.492	32.9	0.652	59.0387	-5.62562	2014-11-16 05:04:00	33.77	86.2	2.918	112.964	1.59318	2014-11-23 05:54:00	34.65	2.34208	84.9	93.622	-7.53882
2014-07-29 15:48:39	35.34	106.427	3.1307			2014-07-16 15:34:29	35.15	85.2733	4.47993	81.3446	-2.25346	2014-07-08 13:49:28	38.7607	106.173		99.2286		2013-11-09 01:49:40	39.484	32.65	0.649	58.8203	-5.71912	2014-11-16 05:05:00	33.77	86.2	2.918	112.887	1.57626	2014-11-23 05:55:00	34.65	2.33975	84.9	93.6045	-7.55966
2014-07-29 15:49:39	35.34	106.54	3.145			2014-07-16 15:35:29	35.15	85.2667	4.47675	81.4719	-2.19692	2014-07-08 13:50:28	38.7533	106.567		99.0131		2013-11-09 01:50:40	39.476	32.4	0.646	58.7498	-5.7923	2014-11-16 05:06:00	33.77	86.2	2.918	112.778	1.563	2014-11-23 05:56:00	34.65	2.338	84.9	93.6026	-7.56198
2014-07-29 15:50:39	35.34	106.653	3.1593			2014-07-16 15:36:29	35.15	85.26	4.47358	81.6866	-2.06314	2014-07-08 13:51:28	38.746	106.96		98.6765		2013-11-09 01:51:40	39.468	32.15	0.643	58.5717	-5.8814	2014-11-16 05:07:00	33.77	86.2	2.918	112.748	1.55926	2014-11-23 05:57:00	34.65	2.33567	84.9	93.6123	-7.55076
2014-07-29 15:51:39	35.34	106.767	3.1736			2014-07-16 15:37:29	35.15	85.2533	4.47041	81.7602	-2.15536	2014-07-08 13:52:28	38.7387	107.353		98.3024		2013-11-09 01:52:40	39.46	31.9	0.64	58.2262	-5.99512	2014-11-16 05:08:00	33.77	86.2	2.918	112.764	1.5612	2014-11-23 05:58:00	34.65	2.33567	84.9	93.5357	-7.64128
2014-07-29 15:52:39	35.34	106.88	3.1879			2014-07-16 15:38:29	35.15	85.2467	4.46723	81.6608	-2.28918	2014-07-08 13:53:28	38.7313	107.747		97.979		2013-11-09 01:53:40	39.454	31.65	0.637	57.8796	-6.0811	2014-11-16 05:09:00	33.77	86.2	2.918	112.718	1.55566	2014-11-23 05:59:00	34.65	2.33392	84.9	93.4851	-7.70114
2014-07-29 15:53:39	35.34	106.993	3.2022			2014-07-16 15:39:29	35.15	85.24	4.46406	81.6062	-2.38328	2014-07-08 13:54:28	38.724	108.14		97.8703		2013-11-09 01:54:40	39.448	31.4	0.634	57.5095	-6.50878	2014-11-16 05:10:00	33.97	87.8	2.918	112.765	1.58258	2014-11-23 06:00:00	34.65	2.33158	84.9	93.3862	-7.81802
2014-07-29 15:54:39	35.34	107.107	3.2165			2014-07-16 15:40:29	35.15	85.2333	4.46089	81.3202	-2.50744	2014-07-08 13:55:28	38.7167	108.533		97.8478		2013-11-09 01:55:40	39.442	31.37	0.631	57.0325	-7.31814	2014-11-16 05:11:00	33.97	87.8	2.9182	112.932	1.59814	2014-11-23 06:01:00	34.65	2.32925	84.9	93.3536	-7.85652
2014-07-29 15:55:39	35.34	107.22	3.23307			2014-07-16 15:41:29	35.15	85.2267	4.45771	81.0775	-2.62488	2014-07-08 13:56:28	38.7093	108.927		97.9773		2013-11-09 01:56:40	39.436	31.34	0.628	56.8532	-8.07258	2014-11-16 05:12:00	33.97	87.8	2.9182	112.974	1.59848	2014-11-23 06:02:00	34.65	2.32867	84.9	93.2765	-7.94774
2014-07-29 15:56:39	35.34	107.333	3.24965			2014-07-16 15:42:29	35.15	85.22	4.45454	80.9969	-2.64352	2014-07-08 13:57:28	38.702	109.32		98.1954		2013-11-09 01:57:40	39.43	31.31	0.625	56.774	-8.82244	2014-11-16 05:13:00	33.97	87.8	2.9182	112.99	1.59554	2014-11-23 06:03:00	34.67	2.3275	84.2	93.3628	-7.84634
2014-07-29 15:57:39	35.34	107.447	3.26622			2014-07-16 15:43:29	35.15	85.2133	4.45137	81.0159	-2.56842	2014-07-08 13:58:28	38.6947	109.713		98.4871		2013-11-09 01:58:40	39.424	31.28	0.622	56.7122	-9.57356	2014-11-16 05:14:00	33.97	87.8	2.9182	113.209	1.61734	2014-11-23 06:04:00	34.67	2.32633	84.2	93.3539	-7.8576
2014-07-29 15:58:39	35.34	107.56	3.28279			2014-07-16 15:44:29	35.15	85.2067	4.44819	80.9128	-2.50826	2014-07-08 13:59:28	38.6873	110.107		98.7197		2013-11-09 01:59:40	39.418	31.25	0.619	56.8234	-9.6197	2014-11-16 05:15:00	33.97	87.8	2.9182	113.52	1.62892	2014-11-23 06:05:00	34.67	2.324	84.2	93.3908	-7.8147
2014-07-29 15:59:39	35.34	107.673	3.29937			2014-07-16 15:45:29	35.15	85.2	4.44502	81.0525	-2.49598	2014-07-08 14:00:28	38.68	110.5		99.0602		2013-11-09 02:00:40	39.412	31.22	0.616	56.8578	-9.31898	2014-11-16 05:16:00	33.97	87.8	2.9182	113.719	1.65282	2014-11-23 06:06:00	34.67	2.32225	84.2	93.3373	-7.87872
2014-07-29 16:00:39	35.34	107.787	3.31594			2014-07-16 15:46:29	35.1473	85.18	4.44185	81.0733	-2.50016	2014-07-08 14:01:28	38.6747	110.447		99.3383		2013-11-09 02:01:40	39.406	31.19	0.613	56.5899	-9.08216	2014-11-16 05:17:00	33.97	87.8	2.9182	113.936	1.67906	2014-11-23 06:07:00	34.67	2.32225	84.2	93.2771	-7.9506
2014-07-29 16:01:39	35.34	107.9	3.33251			2014-07-16 15:47:29	35.1447	85.16	4.43867	80.9966	-2.43666	2014-07-08 14:02:28	38.6693	110.393		99.5679		2013-11-09 02:02:40	39.4	31.16	0.61	56.3208	-8.84184	2014-11-16 05:18:00	33.97	87.8	2.9182	114.499	1.74686	2014-11-23 06:08:00	34.67	2.31933	84.2	93.1318	-8.12246
2014-07-29 16:02:39	35.3407	107.973	3.34909			2014-07-16 15:48:29	35.142	85.14	4.4355	80.9973	-2.44336	2014-07-08 14:03:28	38.664	110.34		99.702		2013-11-09 02:03:40	39.4	31.13	0.607	55.9071	-8.62848	2014-11-16 05:19:00	33.97	87.8	2.9182	115.082	1.81702	2014-11-23 06:09:00	34.67	2.317	84.2	93.0944	-8.16666
2014-07-29 16:03:39	35.3413	108.047	3.36566			2014-07-16 15:49:29	35.1393	85.12	4.4323	81.2223	-2.4199	2014-07-08 14:04:28	38.6587	110.287		99.787		2013-11-09 02:04:40	39.4	31.1	0.604	55.23	-9.069	2014-11-16 05:20:00	33.93	87.6	2.9182	115.825	1.87766	2014-11-23 06:10:00	34.67	2.31525	84.2	93.0227	-8.2515
2014-07-29 16:04:39	35.342	108.12	3.38223			2014-07-16 15:50:29	35.1367	85.1	4.4291	81.4117	-2.3176	2014-07-08 14:05:28	38.6533	110.233		99.6419		2013-11-09 02:05:40	39.4	31.07	0.601	54.8007	-9.45834	2014-11-16 05:21:00	33.93	87.6	2.9193	116.766	1.85194	2014-11-23 06:11:00	34.67	2.31525	84.2	92.9931	-8.28644
2014-07-29 16:05:39	35.3427	108.193	3.39881			2014-07-16 15:51:29	35.134	85.08	4.4259	81.6122	-2.20974	2014-07-08 14:06:28	38.648	110.18		99.5589		2013-11-09 02:06:40	39.4	31.04	0.598	54.4873	-9.82674	2014-11-16 05:22:00	33.93	87.6	2.9193	117.885	1.84194	2014-11-23 06:12:00	34.67	2.31292	84.2	92.975	-8.30782
2014-07-29 16:06:39	35.3433	108.267	3.41538			2014-07-16 15:52:29	35.1313	85.06	4.4227	81.9092	-2.13572	2014-07-08 14:07:28	38.6427	110.127		99.4965		2013-11-09 02:07:40	39.4	31.01	0.595	54.2466	-10.1825	2014-11-16 05:23:00	33.93	87.6	2.9193	118.541	1.7802	2014-11-23 06:13:00	34.66	2.31058	84.3	92.9562	-8.33082
2014-07-29 16:07:39	35.344	108.34	3.43195			2014-07-16 15:53:29	35.1287	85.04	4.4195	82.1275	-2.10024	2014-07-08 14:08:28	38.6373	110.073		99.3809		2013-11-09 02:08:40	39.4	30.98	0.592	54.1698	-10.5071	2014-11-16 05:24:00	33.93	87.6	2.9193	118.995	1.6956	2014-11-23 06:14:00	34.66	2.30767	84.3	92.8524	-8.4544
2014-07-29 16:08:39	35.3447	108.413	3.44853			2014-07-16 15:54:29	35.126	85.02	4.4163	82.1451	-2.0886	2014-07-08 14:09:28	38.632	110.02		99.3052		2013-11-09 02:09:40	39.4	30.95	0.589	54.2879	-10.4071	2014-11-16 05:25:00	33.93	87.6	2.9193	119.059	1.59714	2014-11-23 06:15:00	34.66	2.31	84.3	92.7419	-8.58584
2014-07-29 16:09:39	35.3453	108.487	3.4651			2014-07-16 15:55:29	35.1233	85	4.4131	82.011	-2.06066	2014-07-08 14:10:28	38.6267	109.967		99.3187		2013-11-09 02:10:40	39.4	30.92	0.586	54.2243	-10.3479	2014-11-16 05:26:00	33.93	87.6	2.9193	119.018	1.5937	2014-11-23 06:16:00	34.66	2.3065	84.3	92.6719	-8.66948
2014-07-29 16:10:39	35.346	108.56	3.48492			2014-07-16 15:56:29	35.1207	84.98	4.4099	81.9653	-2.05592	2014-07-08 14:11:28	38.6213	109.913		99.3202		2013-11-09 02:11:40	39.4	30.89	0.583	54.3217	-10.2529	2014-11-16 05:27:00	33.93	87.6	2.9193	118.763	1.57232	2014-11-23 06:17:00	34.66	2.30533	84.3	92.6513	-8.69464
2014-07-29 16:11:39	35.3467	108.633	3.50474			2014-07-16 15:57:29	35.118	84.96	4.4067	81.8451	-2.16948	2014-07-08 14:12:28	38.616	109.86		99.2806		2013-11-09 02:12:40	39.4	30.86	0.58	54.406	-10.1601	2014-11-16 05:28:00	33.93	87.6	2.9193	118.562	1.55544	2014-11-23 06:18:00	34.66	2.30358	84.3	92.6024	-8.75242
2014-07-29 16:12:39	35.3473	108.707	3.52456			2014-07-16 15:58:29	35.1153	84.94	4.4035	81.6947	-2.17626	2014-07-08 14:13:28	38.6107	109.807		99.2935		2013-11-09 02:13:40	39.413	30.83	0.577	54.4571	-10.0742	2014-11-16 05:29:00	33.93	87.6	2.9193	118.322	1.53534	2014-11-23 06:19:00	34.66	2.30067	84.3	92.5928	-8.76382
2014-07-29 16:13:39	35.348	108.78	3.54438			2014-07-16 15:59:29	35.1127	84.92	4.4003	81.6109	-2.17472	2014-07-08 14:14:28	38.6053	109.753		99.1816		2013-11-09 02:14:40	39.426	30.8	0.574	54.1845	-9.38546	2014-11-16 05:30:00	33.98	86.5	2.9193	118.208	1.52538	2014-11-23 06:20:00	34.66	2.29833	84.3	92.6911	-8.64752
2014-07-29 16:14:39	35.3487	108.853	3.5642			2014-07-16 16:00:29	35.11	84.9	4.3971	81.6869	-2.18814	2014-07-08 14:15:28	38.6	109.7		99.0703		2013-11-09 02:15:40	39.439	30.76	0.571	53.8437	-8.69836	2014-11-16 05:31:00	33.98	86.5	2.8867	117.864	1.60162	2014-11-23 06:21:00	34.66	2.29833	84.3	92.7984	-8.52052
2014-07-29 16:15:39	35.3493	108.927	3.58402			2014-07-16 16:01:29	35.1087	84.8467	4.3939	81.6959	-2.1749	2014-07-08 14:16:28	38.584	109.88		98.8816		2013-11-09 02:16:40	39.452	30.72	0.568	53.3092	-8.04744	2014-11-16 05:32:00	33.98	86.5	2.8867	117.556	1.6802	2014-11-23 06:22:00	34.66	2.29717	84.3	92.8798	-8.4242
2014-07-29 16:16:39	35.35	109	3.60384			2014-07-16 16:02:29	35.1073	84.7933	4.3907	81.7518	-2.07842	2014-07-08 14:17:28	38.568	110.06		98.5986		2013-11-09 02:17:40	39.465	30.68	0.565	52.7716	-7.39222	2014-11-16 05:33:00	33.98	86.5	2.8867	117.2	1.75166	2014-11-23 06:23:00	34.65	2.29717	83.6	92.9794	-8.30738
2014-07-29 16:17:39	35.3367	108.913	3.62366			2014-07-16 16:03:29	35.106	84.74	4.3875	81.8951	-2.0489	2014-07-08 14:18:28	38.552	110.24		98.2196		2013-11-09 02:18:40	39.478	30.64	0.562	52.2311	-6.73268	2014-11-16 05:34:00	33.98	86.5	2.8867	116.895	1.82638	2014-11-23 06:24:00	34.65	2.29425	83.6	93.0856	-8.18272
2014-07-29 16:18:39	35.3233	108.827	3.64348			2014-07-16 16:04:29	35.1047	84.6867	4.3813	82.0501	-2.10226	2014-07-08 14:19:28	38.536	110.42		98.0914		2013-11-09 02:19:40	39.491	30.6	0.559	52.068	-7.31472	2014-11-16 05:35:00	33.98	86.5	2.8867	116.553	1.8978	2014-11-23 06:25:00	34.65	2.29658	83.6	93.0218	-8.25932
2014-07-29 16:19:39	35.31	108.74	3.6633			2014-07-16 16:05:29	35.1033	84.6333	4.3751	82.1106	-2.09962	2014-07-08 14:20:28	38.52	110.6		97.9394		2013-11-09 02:20:40	39.504	30.56	0.556	52.1187	-7.86372	2014-11-16 05:36:00	33.98	86.5	2.8867	116.397	1.87986	2014-11-23 06:26:00	34.65	2.29308	83.6	92.8531	-8.4601
2014-07-29 16:20:39	35.2967	108.653	3.68312			2014-07-16 16:06:29	35.102	84.58	4.3689	82.2251	-2.06636	2014-07-08 14:21:28	38.504	110.78		97.8743		2013-11-09 02:21:40	39.517	30.52	0.553	52.132	-8.42484	2014-11-16 05:37:00	33.98	86.5	2.8867	116.213	1.8588	2014-11-23 06:27:00	34.65	2.29133	83.6	92.6518	-8.69942
2014-07-29 16:21:39	35.2833	108.567	3.70294			2014-07-16 16:07:29	35.1007	84.5267	4.3627	82.2613	-2.08206	2014-07-08 14:22:28	38.488	110.96		97.8707		2013-11-09 02:22:40	39.53	30.48	0.55	52.2697	-8.96474	2014-11-16 05:38:00	33.98	86.5	2.8867	115.987	1.8329	2014-11-23 06:28:00	34.65	2.29192	83.6	92.4824	-8.90002
2014-07-29 16:22:39	35.27	108.48	3.72276			2014-07-16 16:08:29	35.0993	84.4733	4.3565	82.2064	-2.0828	2014-07-08 14:23:28	38.472	111.14		98.0299		2013-11-09 02:23:40	39.55	30.44	0.546	52.3782	-9.5883	2014-11-16 05:39:00	33.98	86.5	2.8867	115.735	1.80398	2014-11-23 06:29:00	34.65	2.289	83.6	92.29	-9.12774
2014-07-29 16:23:39	35.2567	108.393	3.74258			2014-07-16 16:09:29	35.098	84.42	4.3503	82.1615	-2.03792	2014-07-08 14:24:28	38.456	111.32		98.0203		2013-11-09 02:24:40	39.57	30.4	0.542	52.3228	-9.76258	2014-11-16 05:40:00	33.92	86.9	2.8867	115.429	1.79404	2014-11-23 06:30:00	34.65	2.289	83.6	92.2617	-9.1613
2014-07-29 16:24:39	35.2433	108.307	3.7624			2014-07-16 16:10:29	35.0967	84.3667	4.3441	82.1994	-2.02432	2014-07-08 14:25:28	38.44	111.5		98.0589		2013-11-09 02:25:40	39.59	30.19	0.538	52.0726	-9.97926	2014-11-16 05:41:00	33.92	86.9	2.88	115.033	1.77046	2014-11-23 06:31:00	34.65	2.28667	83.6	92.2695	-9.15202
2014-07-29 16:25:39	35.23	108.22	3.78193			2014-07-16 16:11:29	35.0953	84.3133	4.3379	82.2259	-2.07514	2014-07-08 14:26:28	38.424	111.68		98.1089		2013-11-09 02:26:40	39.61	29.98	0.534	51.9263	-10.1765	2014-11-16 05:42:00	33.92	86.9	2.88	114.644	1.74752	2014-11-23 06:32:00	34.65	2.28608	83.6	92.3178	-9.0949
2014-07-29 16:26:39	35.2167	108.133	3.80145			2014-07-16 16:12:29	35.094	84.26	4.3317	82.223	-2.09622	2014-07-08 14:27:28	38.408	111.86		98.203		2013-11-09 02:27:40	39.63	29.77	0.53	51.678	-10.396	2014-11-16 05:43:00	33.92	86.9	2.88	114.439	1.74576	2014-11-23 06:33:00	34.65	2.28608	83.3	92.3784	-9.02274
2014-07-29 16:27:39	35.2033	108.047	3.82098			2014-07-16 16:13:29	35.0927	84.2067	4.3255	82.2771	-2.21782	2014-07-08 14:28:28	38.392	112.04		98.2669		2013-11-09 02:28:40	39.65	29.56	0.526	51.5749	-10.5125	2014-11-16 05:44:00	33.92	86.9	2.88	114.245	1.745	2014-11-23 06:34:00	34.65	2.28258	83.3	92.4614	-8.92418
2014-07-29 16:28:39	35.19	107.96	3.84051			2014-07-16 16:14:29	35.0913	84.1533	4.3193	82.389	-2.22278	2014-07-08 14:29:28	38.376	112.22		98.4833		2013-11-09 02:29:40	39.67	29.35	0.522	51.6351	-10.3008	2014-11-16 05:45:00	33.92	86.9	2.88	114.153	1.731	2014-11-23 06:35:00	34.65	2.28083	83.3	92.4455	-8.94268
2014-07-29 16:29:39	35.1767	107.873	3.86003			2014-07-16 16:15:29	35.09	84.1	4.3131	82.2327	-2.29296	2014-07-08 14:30:28	38.36	112.4		98.8336		2013-11-09 02:30:40	39.69	29.14	0.518	51.9121	-9.82084	2014-11-16 05:46:00	33.92	86.9	2.88	114.11	1.72578	2014-11-23 06:36:00	34.65	2.28142	83.3	92.5315	-8.84054
2014-07-29 16:30:39	35.1633	107.787	3.87956			2014-07-16 16:16:29	35.088	84.1	4.3069	82.077	-2.40776	2014-07-08 14:31:28	38.3473	112.607		99.1122		2013-11-09 02:31:40	39.71	28.93	0.514	52.373	-9.30834	2014-11-16 05:47:00	33.92	86.9	2.88	114.139	1.7294	2014-11-23 06:37:00	34.65	2.27967	83.3	92.6398	-8.71202
2014-07-29 16:31:39	35.15	107.7	3.89909			2014-07-16 16:17:29	35.086	84.1	4.3007	81.9322	-2.4433	2014-07-08 14:32:28	38.3347	112.813		99.3071		2013-11-09 02:32:40	39.73	28.72	0.51	52.765	-8.80554	2014-11-16 05:48:00	33.92	86.9	2.88	113.97	1.70866	2014-11-23 06:38:00	34.65	2.28083	83.3	92.7302	-8.60496
2014-07-29 16:32:39	35.1453	107.86	3.91861			2014-07-16 16:18:29	35.084	84.1	4.2945	81.7225	-2.41148	2014-07-08 14:33:28	38.322	113.02		99.4937		2013-11-09 02:33:40	39.748	28.51	0.506	53.0549	-8.32254	2014-11-16 05:49:00	33.92	86.9	2.88	113.802	1.68814	2014-11-23 06:39:00	34.65	2.2785	83.3	92.8611	-8.45008
2014-07-29 16:33:39	35.1407	108.02	3.93814			2014-07-16 16:19:29	35.082	84.1	4.28928	81.3731	-2.55084	2014-07-08 14:34:28	38.3093	113.227		99.5797		2013-11-09 02:34:40	39.766	28.3	0.502	53.2031	-8.27406	2014-11-16 05:50:00	33.96	87.5	2.88	113.603	1.69524	2014-11-23 06:40:00	34.65	2.27792	83.3	93.0553	-8.22024
2014-07-29 16:34:39	35.136	108.18	3.95767			2014-07-16 16:20:29	35.08	84.1	4.28406	81.2778	-2.57368	2014-07-08 14:35:28	38.2967	113.433		99.412		2013-11-09 02:35:40	39.784	28.32	0.498	53.2094	-8.6601	2014-11-16 05:51:00	33.96	87.5	2.856	113.383	1.7019	2014-11-23 06:41:00	34.65	2.27558	83.3	93.1686	-8.08606
2014-07-29 16:35:39	35.1313	108.34	3.97719			2014-07-16 16:21:29	35.078	84.1	4.27884	81.119	-2.52392	2014-07-08 14:36:28	38.284	113.64		99.2979		2013-11-09 02:36:40	39.802	28.34	0.494	53.0298	-9.0795	2014-11-16 05:52:00	33.96	87.5	2.856	113.079	1.6977	2014-11-23 06:42:00	34.65	2.27325	83.3	93.2036	-8.04466
2014-07-29 16:36:39	35.1267	108.5	3.99672			2014-07-16 16:22:29	35.076	84.1	4.27362	81.0153	-2.5418	2014-07-08 14:37:28	38.2713	113.847		99.3617		2013-11-09 02:37:40	39.82	28.36	0.49	53.0694	-9.45724	2014-11-16 05:53:00	33.96	87.5	2.856	113.011	1.72316	2014-11-23 06:43:00	34.63	2.2715	82.7	93.1842	-8.0685
2014-07-29 16:37:39	35.122	108.66	4.01625			2014-07-16 16:23:29	35.074	84.1	4.2684	80.9259	-2.55492	2014-07-08 14:38:28	38.2587	114.053		99.4442		2013-11-09 02:38:40	39.838	28.38	0.486	53.1331	-9.83238	2014-11-16 05:54:00	33.96	87.5	2.856	112.995	1.75516	2014-11-23 06:44:00	34.63	2.2715	82.7	93.0912	-8.17942
2014-07-29 16:38:39	35.1173	108.82	4.03577			2014-07-16 16:24:29	35.072	84.1	4.26318	80.8674	-2.48286	2014-07-08 14:39:28	38.246	114.26		99.3994		2013-11-09 02:39:40	39.856	28.4	0.482	53.1904	-9.77768	2014-11-16 05:55:00	33.96	87.5	2.856	112.794	1.73064	2014-11-23 06:45:00	34.63	2.26917	82.7	93.0054	-8.28176
2014-07-29 16:39:39	35.1127	108.98	4.0553			2014-07-16 16:25:29	35.07	84.1	4.25796	80.7763	-2.57846	2014-07-08 14:40:28	38.2333	114.467		99.5277		2013-11-09 02:40:40	39.874	28.42	0.478	53.2413	-9.29316	2014-11-16 05:56:00	33.96	87.5	2.856	112.657	1.71206	2014-11-23 06:46:00	34.63	2.26742	82.7	92.9161	-8.3884
2014-07-29 16:40:39	35.108	109.14	4.07771			2014-07-16 16:26:29	35.068	84.1	4.25274	80.6423	-2.68134	2014-07-08 14:41:28	38.2207	114.673		99.5788		2013-11-09 02:41:40	39.892	28.44	0.474	53.3319	-8.80102	2014-11-16 05:57:00	33.96	87.5	2.856	112.556	1.69842	2014-11-23 06:47:00	34.63	2.268	82.7	92.8502	-8.4672
2014-07-29 16:41:39	35.1033	109.3	4.10013			2014-07-16 16:27:29	35.066	84.1	4.24752	80.5133	-2.69966	2014-07-08 14:42:28	38.208	114.88		99.4882		2013-11-09 02:42:40	39.91	28.46	0.47	53.2098	-8.34874	2014-11-16 05:58:00	33.96	87.5	2.856	112.313	1.66554	2014-11-23 06:48:00	34.63	2.26625	82.7	92.8761	-8.43648
2014-07-29 16:42:39	35.0987	109.46	4.12254			2014-07-16 16:28:29	35.064	84.1	4.2423	80.4458	-2.71	2014-07-08 14:43:28	38.1953	115.087		99.3332		2013-11-09 02:43:40	39.926	28.48	0.467	53.0639	-7.8979	2014-11-16 05:59:00	33.96	87.5	2.856	112.086	1.63492	2014-11-23 06:49:00	34.63	2.26392	82.7	92.9382	-8.36292
2014-07-29 16:43:39	35.094	109.62	4.14495			2014-07-16 16:29:29	35.062	84.1	4.23708	80.4403	-2.71228	2014-07-08 14:44:28	38.1827	115.293		99.3373		2013-11-09 02:44:40	39.942	28.5	0.464	52.9774	-7.8329	2014-11-16 06:00:00	33.9	86.9	2.856	111.983	1.6209	2014-11-23 06:50:00	34.63	2.26217	82.7	92.9569	-8.34078
2014-07-29 16:44:39	35.0893	109.78	4.16737			2014-07-16 16:30:29	35.06	84.1	4.23186	80.48	-2.7078	2014-07-08 14:45:28	38.17	115.5		99.3269		2013-11-09 02:45:40	39.958	28.43	0.461	52.9504	-8.1537	2014-11-16 06:01:00	33.9	86.9	2.837	111.945	1.5785	2014-11-23 06:51:00	34.63	2.25983	82.7	92.9636	-8.33292
2014-07-29 16:45:39	35.0847	109.94	4.18978			2014-07-16 16:31:29	35.06	84.0667	4.22664	80.6287	-2.60608	2014-07-08 14:46:28	38.1607	115.56		99.4358		2013-11-09 02:46:40	39.974	28.36	0.458	52.7625	-8.50468	2014-11-16 06:02:00	33.9	86.9	2.837	111.921	1.53808	2014-11-23 06:52:00	34.63	2.25808	82.7	92.9714	-8.32364
2014-07-29 16:46:39	35.08	110.1	4.21219			2014-07-16 16:32:29	35.06	84.0333	4.22142	80.7661	-2.6704	2014-07-08 14:47:28	38.1513	115.62		99.6117		2013-11-09 02:47:40	39.99	28.29	0.455	52.508	-8.87166	2014-11-16 06:03:00	33.9	86.9	2.837	111.886	1.4974	2014-11-23 06:53:00	34.64	2.25575	82.6	92.9093	-8.3971
2014-07-29 16:47:39	35.0807	110.193	4.23461			2014-07-16 16:33:29	35.06	84	4.2162	80.9026	-2.73444	2014-07-08 14:48:28	38.142	115.68		99.9111		2013-11-09 02:48:40	40.006	28.22	0.452	52.2953	-9.2323	2014-11-16 06:04:00	33.9	86.9	2.837	111.776	1.44736	2014-11-23 06:54:00	34.64	2.25575	82.6	92.8798	-8.432
2014-07-29 16:48:39	35.0813	110.287	4.25702			2014-07-16 16:34:29	35.06	83.9667	4.21173	80.9157	-2.73154	2014-07-08 14:49:28	38.1327	115.74		100.215		2013-11-09 02:49:40	40.022	28.15	0.449	52.1399	-9.87846	2014-11-16 06:05:00	33.9	86.9	2.837	111.755	1.40892	2014-11-23 06:55:00	34.64	2.25458	82.6	92.8285	-8.4926
2014-07-29 16:49:39	35.082	110.38	4.27943			2014-07-16 16:35:29	35.06	83.9333	4.20727	80.861	-2.73578	2014-07-08 14:50:28	38.1233	115.8		100.481		2013-11-09 02:50:40	40.038	28.08	0.446	52.0419	-10.8102	2014-11-16 06:06:00	33.9	86.9	2.837	111.67	1.39872	2014-11-23 06:56:00	34.64	2.2505	82.6	92.8279	-8.4932
2014-07-29 16:50:39	35.0827	110.473	4.30185			2014-07-16 16:36:29	35.06	83.9	4.2028	80.788	-2.82062	2014-07-08 14:51:28	38.114	115.86		100.665		2013-11-09 02:51:40	40.054	28.01	0.443	51.9566	-11.7518	2014-11-16 06:07:00	33.9	86.9	2.837	111.578	1.38764	2014-11-23 06:57:00	34.64	2.24933	82.6	92.8713	-8.44168
2014-07-29 16:51:39	35.0833	110.567	4.32426			2014-07-16 16:37:29	35.06	83.8667	4.19833	80.8277	-2.72508	2014-07-08 14:52:28	38.1047	115.92		100.747		2013-11-09 02:52:40	40.07	27.94	0.44	52.2068	-12.6119	2014-11-16 06:08:00	33.9	86.9	2.837	111.623	1.39312	2014-11-23 06:58:00	34.64	2.2505	82.6	92.9419	-8.35812
2014-07-29 16:52:39	35.084	110.66	4.34667			2014-07-16 16:38:29	35.06	83.8333	4.19387	80.8929	-2.79844	2014-07-08 14:53:28	38.0953	115.98		100.722		2013-11-09 02:53:40	40.079	27.87	0.437	52.4991	-13.4608	2014-11-16 06:09:00	33.9	86.9	2.837	111.68	1.39994	2014-11-23 06:59:00	34.64	2.24758	82.6	92.9757	-8.31812
2014-07-29 16:53:39	35.0847	110.753	4.36909			2014-07-16 16:39:29	35.06	83.8	4.1894	81.1136	-2.92896	2014-07-08 14:54:28	38.086	116.04		100.566		2013-11-09 02:54:40	40.088	27.8	0.434	52.6774	-13.7841	2014-11-16 06:10:00	33.82	86.2	2.837	111.72	1.40516	2014-11-23 07:00:00	34.64	2.24525	82.6	93.0311	-8.25242
2014-07-29 16:54:39	35.0853	110.847	4.3915			2014-07-16 16:40:29	35.06	83.7667	4.18493	81.3553	-2.87958	2014-07-08 14:55:28	38.0767	116.1		100.389		2013-11-09 02:55:40	40.097	27.74	0.431	52.7416	-13.5816	2014-11-16 06:11:00	33.82	86.2	2.8227	111.712	1.38268	2014-11-23 07:01:00	34.64	2.24642	82.6	93.1089	-8.16032
2014-07-29 16:55:39	35.086	110.94	4.41302			2014-07-16 16:41:29	35.06	83.7333	4.18047	81.5478	-2.83724	2014-07-08 14:56:28	38.0673	116.16		100.252		2013-11-09 02:56:40	40.106	27.68	0.428	52.931	-13.3427	2014-11-16 06:12:00	33.82	86.2	2.8227	111.656	1.35492	2014-11-23 07:02:00	34.64	2.24642	82.6	93.1692	-8.08892
2014-07-29 16:56:39	35.0867	111.033	4.43454			2014-07-16 16:42:29	35.06	83.7	4.176	81.5392	-2.90414	2014-07-08 14:57:28	38.058	116.22		100.188		2013-11-09 02:57:40	40.115	27.62	0.425	52.751	-13.2083	2014-11-16 06:13:00	33.82	86.2	2.8227	111.587	1.32512	2014-11-23 07:03:00	34.64	2.24467	82.6	93.213	-8.03678
2014-07-29 16:57:39	35.0873	111.127	4.45606			2014-07-16 16:43:29	35.06	83.6667	4.17153	81.4409	-2.90648	2014-07-08 14:58:28	38.0487	116.28		100.163		2013-11-09 02:58:40	40.124	27.56	0.422	52.5116	-13.0912	2014-11-16 06:14:00	33.82	86.2	2.8227	111.581	1.30276	2014-11-23 07:04:00	34.64	2.24467	82.6	93.2821	-7.95466
2014-07-29 16:58:39	35.088	111.22	4.47758			2014-07-16 16:44:29	35.06	83.6333	4.16707	81.2212	-2.92904	2014-07-08 14:59:28	38.0393	116.34		100.197		2013-11-09 02:59:40	40.133	27.5	0.419	52.3216	-12.6629	2014-11-16 06:15:00	33.82	86.2	2.8227	111.58	1.28034	2014-11-23 07:05:00	34.64	2.24467	82.6	93.4519	-7.7533
2014-07-29 16:59:39	35.0887	111.313	4.4991			2014-07-16 16:45:29	35.06	83.6	4.1626	81.0004	-3.04516	2014-07-08 15:00:28	38.03	116.4		100.199		2013-11-09 03:00:40	40.142	27.44	0.416	52.181	-11.9233	2014-11-16 06:16:00	33.82	86.2	2.8227	111.528	1.27468	2014-11-23 07:06:00	34.64	2.24233	82.6	93.5349	-7.65476
2014-07-29 17:00:39	35.0893	111.407	4.52062			2014-07-16 16:46:29	35.0593	83.5733	4.15813	80.7622	-3.06304	2014-07-08 15:01:28	38.0173	116.313		100.19		2013-11-09 03:01:40	40.151	27.38	0.413	52.146	-11.1634	2014-11-16 06:17:00	33.82	86.2	2.8227	111.566	1.2788	2014-11-23 07:07:00	34.64	2.23942	82.6	93.6311	-7.5405
2014-07-29 17:01:39	35.09	111.5	4.54214			2014-07-16 16:47:29	35.0587	83.5467	4.15367	80.7513	-3.0476	2014-07-08 15:02:28	38.0047	116.227		100.159		2013-11-09 03:02:40	40.16	27.32	0.41	52.168	-10.3756	2014-11-16 06:18:00	33.82	86.2	2.8227	111.565	1.27876	2014-11-23 07:08:00	34.64	2.24058	82.6	93.7692	-7.37702
2014-07-29 17:02:39	35.0893	111.353	4.56366			2014-07-16 16:48:29	35.058	83.52	4.1492	80.8078	-3.02032	2014-07-08 15:03:28	37.992	116.14		100.115		2013-11-09 03:03:40	40.162	27.26	0.406	52.2733	-9.57054	2014-11-16 06:19:00	33.82	86.2	2.8227	111.571	1.27938	2014-11-23 07:09:00	34.64	2.24117	82.6	93.8223	-7.31418
2014-07-29 17:03:39	35.0887	111.207	4.58518			2014-07-16 16:49:29	35.0573	83.4933	4.14493	80.8761	-2.99732	2014-07-08 15:04:28	37.9793	116.053		100.111		2013-11-09 03:04:40	40.164	27.2	0.402	52.3681	-10.103	2014-11-16 06:20:00	33.86	85.8	2.8227	111.631	1.2556	2014-11-23 07:10:00	34.64	2.23942	82.6	93.7294	-7.42414
2014-07-29 17:04:39	35.088	111.06	4.6067			2014-07-16 16:50:29	35.0567	83.4667	4.14065	80.9007	-2.98814	2014-07-08 15:05:28	37.9667	115.967		100.163		2013-11-09 03:05:40	40.166	27.34	0.398	52.4523	-11.9731	2014-11-16 06:21:00	33.86	85.8	2.8029	111.777	1.2731	2014-11-23 07:11:00	34.64	2.23942	82.6	93.7632	-7.38416
2014-07-29 17:05:39	35.0873	110.913	4.62822			2014-07-16 16:51:29	35.056	83.44	4.13638	81.0113	-3.07228	2014-07-08 15:06:28	37.954	115.88		100.12		2013-11-09 03:06:40	40.168	27.48	0.394	52.2684	-13.9319	2014-11-16 06:22:00	33.86	85.8	2.8029	111.921	1.29058	2014-11-23 07:12:00	34.64	2.23592	82.6	93.7306	-7.42272
2014-07-29 17:06:39	35.0867	110.767	4.64974			2014-07-16 16:52:29	35.0553	83.4133	4.13211	80.7984	-3.21376	2014-07-08 15:07:28	37.9413	115.793		100.037		2013-11-09 03:07:40	40.17	27.62	0.39	52.2016	-15.8798	2014-11-16 06:23:00	33.86	85.8	2.8029	112.11	1.31296	2014-11-23 07:13:00	34.62	2.23592	82	93.7053	-7.45288
2014-07-29 17:07:39	35.086	110.62	4.67126			2014-07-16 16:53:29	35.0547	83.3867	4.12783	80.5458	-3.39682	2014-07-08 15:08:28	37.9287	115.707		99.9371		2013-11-09 03:08:40	40.172	27.76	0.386	51.9884	-16.9907	2014-11-16 06:24:00	33.86	85.8	2.8029	112.343	1.34024	2014-11-23 07:14:00	34.62	2.23533	82	93.8029	-7.3374
2014-07-29 17:08:39	35.0853	110.473	4.69278			2014-07-16 16:54:29	35.054	83.36	4.12356	80.399	-3.56004	2014-07-08 15:09:28	37.916	115.62		99.7355		2013-11-09 03:09:40	40.174	27.9	0.382	51.7235	-16.3143	2014-11-16 06:25:00	33.86	85.8	2.8029	112.46	1.3851	2014-11-23 07:15:00	34.62	2.23708	82	93.9326	-7.18406
2014-07-29 17:09:39	35.0847	110.327	4.7143			2014-07-16 16:55:29	35.0533	83.3333	4.11929	80.2781	-3.71896	2014-07-08 15:10:28	37.9033	115.533		99.4663		2013-11-09 03:10:40	40.176	28.04	0.378	51.6259	-14.6716	2014-11-16 06:26:00	33.86	85.8	2.8029	112.518	1.3916	2014-11-23 07:16:00	34.62	2.23533	82	93.9073	-7.21422
2014-07-29 17:10:39	35.084	110.18	4.73563			2014-07-16 16:56:29	35.0527	83.3067	4.11501	80.0872	-3.76528	2014-07-08 15:11:28	37.8907	115.447		99.2568		2013-11-09 03:11:40	40.178	28.18	0.374	51.7606	-12.9476	2014-11-16 06:27:00	33.86	85.8	2.8029	112.549	1.39502	2014-11-23 07:17:00	34.62	2.23183	82	93.9338	-7.18298
2014-07-29 17:11:39	35.0833	110.033	4.75695			2014-07-16 16:57:29	35.052	83.28	4.11074	80.1768	-3.66294	2014-07-08 15:12:28	37.878	115.36		99.1516		2013-11-09 03:12:40	40.18	28.32	0.37	51.901	-11.2138	2014-11-16 06:28:00	33.86	85.8	2.8029	112.54	1.39402	2014-11-23 07:18:00	34.62	2.23183	82	93.9513	-7.16226
2014-07-29 17:12:39	35.0827	109.887	4.77828			2014-07-16 16:58:29	35.0513	83.2533	4.10647	80.3109	-3.5276	2014-07-08 15:13:28	37.8653	115.273		99.0127		2013-11-09 03:13:40	40.18	28.46	0.366	52.0591	-10.4673	2014-11-16 06:29:00	33.86	85.8	2.8029	112.452	1.38432	2014-11-23 07:19:00	34.62	2.22892	82	93.8597	-7.27078
2014-07-29 17:13:39	35.082	109.74	4.79961			2014-07-16 16:59:29	35.0507	83.2267	4.10219	80.3493	-3.5328	2014-07-08 15:14:28	37.8527	115.187		98.9623		2013-11-09 03:14:40	40.18	28.6	0.362	52.2349	-10.708	2014-11-16 06:30:00	33.85	86.2	2.8029	112.388	1.37714	2014-11-23 07:20:00	34.62	2.23008	82	93.8343	-7.30078
2014-07-29 17:14:39	35.0813	109.593	4.82093			2014-07-16 17:00:29	35.05	83.2	4.09792	80.455	-3.52386	2014-07-08 15:15:28	37.84	115.1		99.0157		2013-11-09 03:15:40	40.18	28.62	0.358	52.1785	-11.0027	2014-11-16 06:31:00	33.85	86.2	2.8018	112.36	1.3458	2014-11-23 07:21:00	34.62	2.22775	82	93.9025	-7.2201
2014-07-29 17:15:39	35.0807	109.447	4.84226			2014-07-16 17:01:29	35.0493	83.1933	4.09365	80.6101	-3.41006	2014-07-08 15:16:28	37.832	115.147		99.0481		2013-11-09 03:16:40	40.18	28.64	0.354	52.0834	-11.3061	2014-11-16 06:32:00	33.85	86.2	2.8018	112.228	1.30404	2014-11-23 07:22:00	34.62	2.22775	82	93.9881	-7.11872
2014-07-29 17:16:39	35.08	109.3	4.86359			2014-07-16 17:02:29	35.0487	83.1867	4.08937	80.7082	-3.62484	2014-07-08 15:17:28	37.824	115.193		99.0197		2013-11-09 03:17:40	40.18	28.66	0.35	52.0454	-11.5974	2014-11-16 06:33:00	33.85	86.2	2.8018	112.063	1.25886	2014-11-23 07:23:00	34.63	2.22542	81.9	93.987	-7.11938
2014-07-29 17:17:39	35.0793	109.453	4.88491			2014-07-16 17:03:29	35.048	83.18	4.0851	80.7044	-3.63724	2014-07-08 15:18:28	37.816	115.24		99.0516		2013-11-09 03:18:40	40.18	28.68	0.346	52.1102	-11.7439	2014-11-16 06:34:00	33.85	86.2	2.8018	111.923	1.21628	2014-11-23 07:24:00	34.63	2.22658	81.9	94.0456	-7.04936
2014-07-29 17:18:39	35.0787	109.607	4.90624			2014-07-16 17:04:29	35.0473	83.1733	4.08086	80.7029	-3.64884	2014-07-08 15:19:28	37.808	115.287		99.0457		2013-11-09 03:19:40	40.18	28.7	0.342	52.1144	-11.913	2014-11-16 06:35:00	33.85	86.2	2.8018	111.784	1.17408	2014-11-23 07:25:00	34.63	2.22483	81.9	94.0475	-7.04644
2014-07-29 17:19:39	35.078	109.76	4.92757			2014-07-16 17:05:29	35.0467	83.1667	4.07662	80.5227	-3.5704	2014-07-08 15:20:28	37.8	115.333		98.9633		2013-11-09 03:20:40	40.18	28.72	0.338	52.1651	-12.0726	2014-11-16 06:36:00	33.85	86.2	2.8018	111.712	1.16694	2014-11-23 07:26:00	34.63	2.22483	81.9	94.0259	-7.07138
2014-07-29 17:20:39	35.0773	109.913	4.94889			2014-07-16 17:06:29	35.046	83.16	4.07238	80.3016	-3.84662	2014-07-08 15:21:28	37.792	115.38		98.9449		2013-11-09 03:21:40	40.18	28.74	0.334	52.1525	-12.2495	2014-11-16 06:37:00	33.85	86.2	2.8018	111.78	1.17374	2014-11-23 07:27:00	34.63	2.22483	81.9	93.9495	-7.16128
2014-07-29 17:21:39	35.0767	110.067	4.97022			2014-07-16 17:07:29	35.0453	83.1533	4.06814	79.9591	-3.7978	2014-07-08 15:22:28	37.784	115.427		98.9723		2013-11-09 03:22:40	40.18	28.76	0.33	52.0755	-12.4437	2014-11-16 06:38:00	33.85	86.2	2.8018	111.888	1.1845	2014-11-23 07:28:00	34.63	2.2225	81.9	93.9211	-7.19482
2014-07-29 17:22:39	35.076	110.22	4.99155			2014-07-16 17:08:29	35.0447	83.1467	4.0639	79.7135	-3.85086	2014-07-08 15:23:28	37.776	115.473		98.9894		2013-11-09 03:23:40	40.185	28.78	0.327	52.0589	-12.6195	2014-11-16 06:39:00	33.85	86.2	2.8018	111.954	1.19104	2014-11-23 07:29:00	34.63	2.22075	81.9	93.8723	-7.25264
2014-07-29 17:23:39	35.0753	110.373	5.01287			2014-07-16 17:09:29	35.044	83.14	4.05966	79.5825	-3.88764	2014-07-08 15:24:28	37.768	115.52		99.0192		2013-11-09 03:24:40	40.19	28.8	0.324	52.249	-13.6257	2014-11-16 06:40:00	33.82	85.5	2.8018	112.139	1.2095	2014-11-23 07:30:00	34.63	2.2225	81.9	93.818	-7.31688
2014-07-29 17:24:39	35.0747	110.527	5.0342			2014-07-16 17:10:29	35.0433	83.1333	4.05542	79.6414	-4.0112	2014-07-08 15:25:28	37.76	115.567		99.189		2013-11-09 03:25:40	40.195	28.74	0.321	52.4639	-14.6279	2014-11-16 06:41:00	33.82	85.5	2.7841	112.278	1.27092	2014-11-23 07:31:00	34.63	2.22075	81.9	93.7324	-7.41822
2014-07-29 17:25:39	35.074	110.68	5.05527			2014-07-16 17:11:29	35.0427	83.1267	4.05118	79.784	-3.86732	2014-07-08 15:26:28	37.752	115.613		99.3207		2013-11-09 03:26:40	40.2	28.68	0.318	52.6802	-15.6319	2014-11-16 06:42:00	33.82	85.5	2.7841	112.402	1.33128	2014-11-23 07:32:00	34.63	2.22075	81.9	93.6733	-7.48816
2014-07-29 17:26:39	35.0733	110.833	5.07635			2014-07-16 17:12:29	35.042	83.12	4.04694	80.0283	-3.95506	2014-07-08 15:27:28	37.744	115.66		99.3131		2013-11-09 03:27:40	40.205	28.62	0.315	52.959	-16.6151	2014-11-16 06:43:00	33.82	85.5	2.7841	112.427	1.38024	2014-11-23 07:33:00	34.62	2.21842	81.6	93.6034	-7.57104
2014-07-29 17:27:39	35.0727	110.987	5.09742			2014-07-16 17:13:29	35.0413	83.1133	4.0427	80.2928	-4.0376	2014-07-08 15:28:28	37.736	115.707		99.2855		2013-11-09 03:28:40	40.21	28.56	0.312	53.1078	-16.9684	2014-11-16 06:44:00	33.82	85.5	2.7841	112.468	1.43064	2014-11-23 07:34:00	34.62	2.21725	81.6	93.5268	-7.66176
2014-07-29 17:28:39	35.072	111.14	5.11849			2014-07-16 17:14:29	35.0407	83.1067	4.03846	80.4361	-4.01614	2014-07-08 15:29:28	37.728	115.753		99.3364		2013-11-09 03:29:40	40.215	28.5	0.309	53.1437	-15.676	2014-11-16 06:45:00	33.82	85.5	2.7841	112.36	1.4651	2014-11-23 07:35:00	34.62	2.21958	81.6	93.4514	-7.75106
2014-07-29 17:29:39	35.0713	111.293	5.13957			2014-07-16 17:15:29	35.04	83.1	4.03422	80.4781	-3.89248	2014-07-08 15:30:28	37.72	115.8		99.2329		2013-11-09 03:30:40	40.22	28.44	0.306	53.0581	-14.4067	2014-11-16 06:46:00	33.82	85.5	2.7841	112.158	1.44116	2014-11-23 07:36:00	34.62	2.21725	81.6	93.4574	-7.744
2014-07-29 17:30:39	35.0707	111.447	5.16064			2014-07-16 17:16:29	35.04	83.0867	4.02998	80.3501	-3.92436	2014-07-08 15:31:28	37.7107	115.84		99.1339		2013-11-09 03:31:40	40.225	28.38	0.303	53.0891	-13.104	2014-11-16 06:47:00	33.82	85.5	2.7841	111.888	1.40918	2014-11-23 07:37:00	34.62	2.21725	81.6	93.4417	-7.76264
2014-07-29 17:31:39	35.07	111.6	5.18171			2014-07-16 17:17:29	35.04	83.0733	4.02574	80.2111	-3.83584	2014-07-08 15:32:28	37.7013	115.88		99.2029		2013-11-09 03:32:40	40.23	28.32	0.3	53.0399	-11.8242	2014-11-16 06:48:00	33.82	85.5	2.7841	111.741	1.39172	2014-11-23 07:38:00	34.62	2.21725	81.6	93.4851	-7.71126
2014-07-29 17:32:39	35.0713	111.733	5.20279			2014-07-16 17:18:29	35.04	83.06	4.0215	79.9925	-3.89104	2014-07-08 15:33:28	37.692	115.92		99.3102		2013-11-09 03:33:40	40.244	28.26	0.296	52.9784	-11.2118	2014-11-16 06:49:00	33.82	85.5	2.7841	111.662	1.3824	2014-11-23 07:39:00	34.62	2.21725	81.6	93.6009	-7.57424
2014-07-29 17:33:39	35.0727	111.867	5.22386			2014-07-16 17:19:29	35.04	83.0467	4.01798	79.9349	-3.91022	2014-07-08 15:34:28	37.6827	115.96		99.3056		2013-11-09 03:34:40	40.258	28.2	0.292	52.6784	-12.0603	2014-11-16 06:50:00	33.79	84.1	2.7841	111.72	1.38946	2014-11-23 07:40:00	34.62	2.21842	81.6	93.783	-7.3587
2014-07-29 17:34:39	35.074	112	5.24493			2014-07-16 17:20:29	35.04	83.0333	4.01446	80.0382	-4.01682	2014-07-08 15:35:28	37.6733	116		99.2965		2013-11-09 03:35:40	40.272	28.11	0.288	52.3831	-12.9253	2014-11-16 06:51:00	33.79	84.1	2.7446	111.831	1.4362	2014-11-23 07:41:00	34.62	2.21842	81.6	93.8885	-7.2338
2014-07-29 17:35:39	35.0753	112.133	5.26601			2014-07-16 17:21:29	35.04	83.02	4.01094	80.2593	-4.1003	2014-07-08 15:36:28	37.664	116.04		99.3037		2013-11-09 03:36:40	40.286	28.02	0.284	52.0174	-13.8118	2014-11-16 06:52:00	33.79	84.1	2.7446	111.976	1.4867	2014-11-23 07:42:00	34.62	2.21667	81.6	94.0525	-7.03968
2014-07-29 17:36:39	35.0767	112.267	5.28708			2014-07-16 17:22:29	35.04	83.0067	4.00742	80.5458	-4.16766	2014-07-08 15:37:28	37.6547	116.08		99.2632		2013-11-09 03:37:40	40.3	27.93	0.28	51.7172	-14.6861	2014-11-16 06:53:00	33.79	84.1	2.7446	112.099	1.535	2014-11-23 07:43:00	34.62	2.21667	81.2	94.1366	-6.94044
2014-07-29 17:37:39	35.078	112.4	5.30815			2014-07-16 17:23:29	35.04	82.9933	4.0039	80.8341	-4.10624	2014-07-08 15:38:28	37.6453	116.12		99.2251		2013-11-09 03:38:40	40.314	27.84	0.276	51.7509	-15.4619	2014-11-16 06:54:00	33.79	84.1	2.7446	112.108	1.56896	2014-11-23 07:44:00	34.62	2.21667	81.2	94.1296	-6.94898
2014-07-29 17:38:39	35.0793	112.533	5.32923			2014-07-16 17:24:29	35.04	82.98	4.00038	80.8848	-4.09568	2014-07-08 15:39:28	37.636	116.16		99.24		2013-11-09 03:39:40	40.328	27.75	0.272	52.1453	-15.4805	2014-11-16 06:55:00	33.79	84.1	2.7446	112.044	1.59418	2014-11-23 07:45:00	34.62	2.21842	81.2	94.0913	-6.99464
2014-07-29 17:39:39	35.0807	112.667	5.3503			2014-07-16 17:25:29	35.04	82.9667	3.99686	80.7625	-4.1222	2014-07-08 15:40:28	37.6267	116.2		99.328		2013-11-09 03:40:40	40.342	27.66	0.268	52.7722	-15.496	2014-11-16 06:56:00	33.79	84.1	2.7446	112.013	1.59002	2014-11-23 07:46:00	34.62	2.21667	81.2	94.0765	-7.01248
2014-07-29 17:40:39	35.082	112.8	5.36949			2014-07-16 17:26:29	35.04	82.9533	3.99334	80.658	-4.29502	2014-07-08 15:41:28	37.6173	116.24		99.378		2013-11-09 03:41:40	40.356	27.57	0.264	53.3536	-15.5278	2014-11-16 06:57:00	33.79	84.1	2.7446	112.04	1.59366	2014-11-23 07:47:00	34.62	2.21433	81.2	93.9856	-7.12024
2014-07-29 17:41:39	35.0833	112.933	5.38869			2014-07-16 17:27:29	35.04	82.94	3.98982	80.4455	-4.34088	2014-07-08 15:42:28	37.608	116.28		99.3984		2013-11-09 03:42:40	40.37	27.48	0.26	53.8098	-15.6037	2014-11-16 06:58:00	33.79	84.1	2.7446	111.988	1.58674	2014-11-23 07:48:00	34.62	2.21667	81.2	94.0068	-7.09526
2014-07-29 17:42:39	35.0847	113.067	5.40788			2014-07-16 17:28:29	35.04	82.9267	3.9863	80.1892	-4.39612	2014-07-08 15:43:28	37.5987	116.32		99.3682		2013-11-09 03:43:40	40.389	27.39	0.257	53.9177	-15.6156	2014-11-16 06:59:00	33.79	84.1	2.7446	111.957	1.58262	2014-11-23 07:49:00	34.62	2.21667	81.2	94.0918	-6.9946
2014-07-29 17:43:39	35.086	113.2	5.42707			2014-07-16 17:29:29	35.04	82.9133	3.98278	80.0704	-4.29542	2014-07-08 15:44:28	37.5893	116.36		99.2945		2013-11-09 03:44:40	40.408	27.3	0.254	53.8763	-15.4285	2014-11-16 07:00:00	33.7	83.1	2.7446	111.958	1.64004	2014-11-23 07:50:00	34.62	2.21667	81.2	94.137	-6.94106
2014-07-29 17:44:39	35.0873	113.333	5.44627			2014-07-16 17:30:29	35.04	82.9	3.97926	79.9955	-4.4655	2014-07-08 15:45:28	37.58	116.4		99.1991		2013-11-09 03:45:40	40.427	26.96	0.251	53.7137	-15.206	2014-11-16 07:01:00	33.7	83.1	2.7066	111.947	1.71816	2014-11-23 07:51:00	34.62	2.21317	81.2	94.1623	-6.91106
2014-07-29 17:45:39	35.0887	113.467	5.46546			2014-07-16 17:31:29	35.0393	82.8667	3.97574	79.8872	-4.33902	2014-07-08 15:46:28	37.57	116.467		99.1469		2013-11-09 03:46:40	40.446	26.62	0.248	53.5953	-14.9647	2014-11-16 07:02:00	33.7	83.1	2.7066	111.876	1.7879	2014-11-23 07:52:00	34.62	2.21317	81.2	94.2823	-6.769
2014-07-29 17:46:39	35.09	113.6	5.48465			2014-07-16 17:32:29	35.0387	82.8333	3.97222	79.8815	-4.21598	2014-07-08 15:47:28	37.56	116.533		99.1355		2013-11-09 03:47:40	40.465	26.28	0.245	53.6009	-14.6765	2014-11-16 07:03:00	33.7	83.1	2.7066	111.91	1.873	2014-11-23 07:53:00	34.58	2.21725	81.1	94.2576	-6.7973
2014-07-29 17:47:39	35.0873	113.68	5.50385			2014-07-16 17:33:29	35.038	82.8	3.9687	80.0322	-4.18422	2014-07-08 15:48:28	37.55	116.6		99.1564		2013-11-09 03:48:40	40.484	25.94	0.242	53.6603	-14.5443	2014-11-16 07:04:00	33.7	83.1	2.7066	111.89	1.94818	2014-11-23 07:54:00	34.58	2.2155	81.1	94.1369	-6.93904
2014-07-29 17:48:39	35.0847	113.76	5.52304			2014-07-16 17:34:29	35.0373	82.7667	3.96707	80.127	-4.43772	2014-07-08 15:49:28	37.54	116.667		99.1861		2013-11-09 03:49:40	40.503	25.6	0.239	53.7413	-14.7789	2014-11-16 07:05:00	33.7	83.1	2.7066	111.899	1.97204	2014-11-23 07:55:00	34.58	2.21667	81.1	93.9964	-7.1043
2014-07-29 17:49:39	35.082	113.84	5.54223			2014-07-16 17:35:29	35.0367	82.7333	3.96543	80.1991	-4.26226	2014-07-08 15:50:28	37.53	116.733		99.2403		2013-11-09 03:50:40	40.522	25.26	0.236	53.8156	-15.2166	2014-11-16 07:06:00	33.7	83.1	2.7066	111.892	1.97094	2014-11-23 07:56:00	34.58	2.21433	81.1	93.8595	-7.26526
2014-07-29 17:50:39	35.0793	113.92	5.56143			2014-07-16 17:36:29	35.036	82.7	3.9638	80.2529	-4.39302	2014-07-08 15:51:28	37.52	116.8		99.3319		2013-11-09 03:51:40	40.541	24.92	0.233	53.9529	-15.6327	2014-11-16 07:07:00	33.7	83.1	2.7066	111.858	1.96536	2014-11-23 07:57:00	34.58	2.21725	81.1	93.6533	-7.5083
2014-07-29 17:51:39	35.0767	114	5.58062			2014-07-16 17:37:29	35.0353	82.6667	3.96217	80.2332	-4.50818	2014-07-08 15:52:28	37.51	116.867		99.3493		2013-11-09 03:52:40	40.56	24.58	0.23	54.0198	-16.0759	2014-11-16 07:08:00	33.7	83.1	2.7066	111.849	1.96386	2014-11-23 07:58:00	34.58	2.2155	81.1	93.549	-7.6317
2014-07-29 17:52:39	35.074	114.08	5.59981			2014-07-16 17:38:29	35.0347	82.6333	3.96053	80.0404	-4.68748	2014-07-08 15:53:28	37.5	116.933		99.3401		2013-11-09 03:53:40	40.577	24.24	0.227	54.0414	-16.5381	2014-11-16 07:09:00	33.7	83.1	2.7066	112.035	1.99466	2014-11-23 07:59:00	34.58	2.21667	81.1	93.5266	-7.6581
2014-07-29 17:53:39	35.0713	114.16	5.61901			2014-07-16 17:39:29	35.034	82.6	3.9589	79.9192	-4.69954	2014-07-08 15:54:28	37.49	117		99.3624		2013-11-09 03:54:40	40.594	23.9	0.224	54.0606	-16.7237	2014-11-16 07:10:00	33.07	81.6	2.7066	112.061	1.97258	2014-11-23 08:00:00	34.58	2.21667	81.1	93.5839	-7.59032
2014-07-29 17:54:39	35.0687	114.24	5.6382			2014-07-16 17:40:29	35.0333	82.5667	3.95727	79.9001	-4.6848	2014-07-08 15:55:28	37.48	117.067		99.273		2013-11-09 03:55:40	40.611	23.58	0.221	54.1131	-16.701	2014-11-16 07:11:00	33.07	81.6	2.6934	112.188	1.95876	2014-11-23 08:01:00	34.58	2.21667	81.1	93.6641	-7.49546
2014-07-29 17:55:39	35.066	114.32	5.65649			2014-07-16 17:41:29	35.0327	82.5333	3.95563	79.9836	-4.49564	2014-07-08 15:56:28	37.47	117.133		99.089		2013-11-09 03:56:40	40.628	23.26	0.218	54.079	-16.7105	2014-11-16 07:12:00	33.07	81.6	2.6934	112.376	1.95478	2014-11-23 08:02:00	34.58	2.21433	81.1	93.7527	-7.3906
2014-07-29 17:56:39	35.0633	114.4	5.67477			2014-07-16 17:42:29	35.032	82.5	3.954	80.0904	-4.45342	2014-07-08 15:57:28	37.46	117.2		98.9695		2013-11-09 03:57:40	40.645	22.94	0.215	54.0871	-16.7054	2014-11-16 07:13:00	33.07	81.6	2.6934	112.436	1.93024	2014-11-23 08:03:00	34.61	2.212	79.9	93.8174	-7.31332
2014-07-29 17:57:39	35.0607	114.48	5.69306			2014-07-16 17:43:29	35.0313	82.4667	3.95237	80.3142	-4.10838	2014-07-08 15:58:28	37.45	117.267		98.9362		2013-11-09 03:58:40	40.662	22.62	0.212	54.1263	-16.6903	2014-11-16 07:14:00	33.07	81.6	2.6934	112.35	1.8822	2014-11-23 08:04:00	34.61	2.21317	79.9	93.8573	-7.26528
2014-07-29 17:58:39	35.058	114.56	5.71135			2014-07-16 17:44:29	35.0307	82.4333	3.95073	80.573	-3.87854	2014-07-08 15:59:28	37.44	117.333		98.9162		2013-11-09 03:59:40	40.679	22.3	0.209	54.186	-16.7502	2014-11-16 07:15:00	33.07	81.6	2.6934	112.279	1.86404	2014-11-23 08:05:00	34.61	2.21433	79.9	93.8315	-7.29498
2014-07-29 17:59:39	35.0553	114.64	5.72963			2014-07-16 17:45:29	35.03	82.4	3.9491	80.6526	-3.83958	2014-07-08 16:00:28	37.43	117.4		99.0397		2013-11-09 04:00:40	40.696	21.98	0.206	54.5556	-16.6964	2014-11-16 07:16:00	33.07	81.6	2.6934	112.119	1.83974	2014-11-23 08:06:00	34.61	2.21433	79.9	93.8177	-7.31042
2014-07-29 18:00:39	35.0527	114.72	5.74792			2014-07-16 17:46:29	35.0293	82.46	3.94747	80.6592	-3.69192	2014-07-08 16:01:28	37.422	117.393		99.2125		2013-11-09 04:01:40	40.713	21.66	0.203	55.1526	-16.5589	2014-11-16 07:17:00	33.07	81.6	2.6934	111.923	1.80996	2014-11-23 08:07:00	34.61	2.21842	79.9	93.8263	-7.29948
2014-07-29 18:01:39	35.05	114.8	5.76621			2014-07-16 17:47:29	35.0287	82.52	3.94583	80.5683	-3.68538	2014-07-08 16:02:28	37.414	117.387		99.3936		2013-11-09 04:02:40	40.73	21.34	0.2	55.8584	-16.3814	2014-11-16 07:18:00	33.07	81.6	2.6934	111.839	1.79726	2014-11-23 08:08:00	34.61	2.21842	79.9	93.8317	-7.29306
2014-07-29 18:02:39	35.0467	114.84	5.78449			2014-07-16 17:48:29	35.028	82.58	3.9442	80.4335	-3.9605	2014-07-08 16:03:28	37.406	117.38		99.4816		2013-11-09 04:03:40	40.743	21.02	0.197	56.6841	-16.1593	2014-11-16 07:19:00	33.07	81.6	2.6934	111.818	1.79406	2014-11-23 08:09:00	34.61	2.21725	79.9	93.8564	-7.26384
2014-07-29 18:03:39	35.0433	114.88	5.80278			2014-07-16 17:49:29	35.0273	82.64	3.94263	80.2132	-3.98272	2014-07-08 16:04:28	37.398	117.373		99.5574		2013-11-09 04:04:40	40.756	20.7	0.194	57.4457	-15.9629	2014-11-16 07:20:00	32.16	79.7	2.6934	111.798	1.82034	2014-11-23 08:10:00	34.61	2.21958	79.9	93.8733	-7.24388
2014-07-29 18:04:39	35.04	114.92	5.82107			2014-07-16 17:50:29	35.0267	82.7	3.94107	80.1768	-3.74668	2014-07-08 16:05:28	37.39	117.367		99.6041		2013-11-09 04:05:40	40.769	20.48	0.191	57.8179	-15.9124	2014-11-16 07:21:00	32.16	79.7	2.6652	111.778	1.845	2014-11-23 08:11:00	34.61	2.21958	79.9	93.8378	-7.28594
2014-07-29 18:05:39	35.0367	114.96	5.83935			2014-07-16 17:51:29	35.026	82.76	3.9395	80.079	-3.75032	2014-07-08 16:06:28	37.382	117.36		99.6586		2013-11-09 04:06:40	40.782	20.26	0.188	57.8739	-15.9825	2014-11-16 07:22:00	32.16	79.7	2.6652	111.725	1.86398	2014-11-23 08:12:00	34.61	2.21725	79.9	93.7618	-7.37576
2014-07-29 18:06:39	35.0333	115	5.85764			2014-07-16 17:52:29	35.0253	82.82	3.93793	80.1016	-3.7384	2014-07-08 16:07:28	37.374	117.353		99.6649		2013-11-09 04:07:40	40.795	20.04	0.185	57.7784	-16.1121	2014-11-16 07:23:00	32.16	79.7	2.6652	111.55	1.86366	2014-11-23 08:13:00	34.58	2.21725	81	93.6735	-7.48012
2014-07-29 18:07:39	35.03	115.04	5.87593			2014-07-16 17:53:29	35.0247	82.88	3.93637	80.3003	-3.42476	2014-07-08 16:08:28	37.366	117.347		99.7248		2013-11-09 04:08:40	40.808	19.82	0.182	57.4576	-16.3311	2014-11-16 07:24:00	32.16	79.7	2.6652	111.286	1.84908	2014-11-23 08:14:00	34.58	2.21725	81	93.6178	-7.54598
2014-07-29 18:08:39	35.0267	115.08	5.89421			2014-07-16 17:54:29	35.024	82.94	3.9348	80.5598	-3.25334	2014-07-08 16:09:28	37.358	117.34		99.8192		2013-11-09 04:09:40	40.821	19.6	0.179	57.0954	-16.5692	2014-11-16 07:25:00	32.16	79.7	2.6652	111.038	1.80682	2014-11-23 08:15:00	34.58	2.2155	81	93.6827	-7.46928
2014-07-29 18:09:39	35.0233	115.12	5.9125			2014-07-16 17:55:29	35.0233	83	3.93323	80.6813	-3.33336	2014-07-08 16:10:28	37.35	117.333		99.8122		2013-11-09 04:10:40	40.834	19.38	0.176	56.9875	-16.7117	2014-11-16 07:26:00	32.16	79.7	2.6652	110.796	1.76718	2014-11-23 08:16:00	34.58	2.2155	81	93.7801	-7.35408
2014-07-29 18:10:39	35.02	115.16	5.92921			2014-07-16 17:56:29	35.0227	83.06	3.93167	80.8948	-3.41542	2014-07-08 16:11:28	37.342	117.327		99.7618		2013-11-09 04:11:40	40.847	19.16	0.173	56.9481	-16.8311	2014-11-16 07:27:00	32.16	79.7	2.6652	110.65	1.74326	2014-11-23 08:17:00	34.58	2.2155	81	93.9101	-7.20038
2014-07-29 18:11:39	35.0167	115.2	5.94591			2014-07-16 17:57:29	35.022	83.12	3.9301	81.0459	-3.26396	2014-07-08 16:12:28	37.334	117.32		99.7494		2013-11-09 04:12:40	40.86	18.94	0.17	56.9352	-16.9427	2014-11-16 07:28:00	32.16	79.7	2.6652	110.535	1.72438	2014-11-23 08:18:00	34.58	2.21433	81	94.0946	-6.98224
2014-07-29 18:12:39	35.0133	115.24	5.96262			2014-07-16 17:58:29	35.0213	83.18	3.92853	80.9571	-3.39948	2014-07-08 16:13:28	37.326	117.313		99.7195		2013-11-09 04:13:40	40.865	18.72	0.166	57.173	-16.9652	2014-11-16 07:29:00	32.16	79.7	2.6652	110.426	1.7065	2014-11-23 08:19:00	34.58	2.2155	81	94.2368	-6.814
2014-07-29 18:13:39	35.01	115.28	5.97933			2014-07-16 17:59:29	35.0207	83.24	3.92697	80.7587	-3.55528	2014-07-08 16:14:28	37.318	117.307		99.6865		2013-11-09 04:14:40	40.87	18.5	0.162	57.6615	-16.8985	2014-11-16 07:30:00	31.8	79.4	2.6652	110.356	1.67144	2014-11-23 08:20:00	34.58	2.21433	81	94.2748	-6.76908
2014-07-29 18:14:39	35.0067	115.32	5.99603			2014-07-16 18:00:29	35.02	83.3	3.9254	80.5854	-3.58206	2014-07-08 16:15:28	37.31	117.3		99.7308		2013-11-09 04:15:40	40.875	18.4	0.158	57.8902	-16.9455	2014-11-16 07:31:00	31.8	79.4	2.6432	110.254	1.6064	2014-11-23 08:21:00	34.58	2.21433	81	94.3363	-6.69636
2014-07-29 18:15:39	35.0033	115.36	6.01274			2014-07-16 18:01:29	35.0187	83.32	3.92383	80.3734	-3.49582	2014-07-08 16:16:28	37.3027	117.247		99.8466		2013-11-09 04:16:40	40.88	18.3	0.154	58.0279	-17.0418	2014-11-16 07:32:00	31.8	79.4	2.6432	110.055	1.5268	2014-11-23 08:22:00	34.58	2.21317	81	94.3598	-6.66856
2014-07-29 18:16:39	35	115.4	6.02945			2014-07-16 18:02:29	35.0173	83.34	3.92227	80.2243	-3.64308	2014-07-08 16:17:28	37.2953	117.193		99.9201		2013-11-09 04:17:40	40.885	18.2	0.15	58.1408	-17.1625	2014-11-16 07:33:00	31.8	79.4	2.6432	109.919	1.45692	2014-11-23 08:23:00	34.61	2.21317	81.7	94.3831	-6.64056
2014-07-29 18:17:39	34.9967	115.467	6.04615			2014-07-16 18:03:29	35.016	83.36	3.9207	80.0854	-3.54116	2014-07-08 16:18:28	37.288	117.14		100.004		2013-11-09 04:18:40	40.89	18.1	0.146	58.079	-17.3594	2014-11-16 07:34:00	31.8	79.4	2.6432	109.84	1.3962	2014-11-23 08:24:00	34.61	2.21317	81.7	94.357	-6.671
2014-07-29 18:18:39	34.9933	115.533	6.06286			2014-07-16 18:04:29	35.0147	83.38	3.92009	80.0318	-3.7041	2014-07-08 16:19:28	37.2807	117.087		100.027		2013-11-09 04:19:40	40.895	18	0.142	57.7883	-17.6593	2014-11-16 07:35:00	31.8	79.4	2.6432	109.79	1.36388	2014-11-23 08:25:00	34.61	2.21317	81.7	94.3501	-6.67864
2014-07-29 18:19:39	34.99	115.6	6.07957			2014-07-16 18:05:29	35.0133	83.4	3.91947	79.9984	-3.99008	2014-07-08 16:20:28	37.2733	117.033		100.01		2013-11-09 04:20:40	40.9	17.9	0.138	57.4838	-17.9741	2014-11-16 07:36:00	31.8	79.4	2.6432	109.734	1.35596	2014-11-23 08:26:00	34.61	2.21142	81.7	94.2582	-6.78676
2014-07-29 18:20:39	34.9867	115.667	6.09627			2014-07-16 18:06:29	35.012	83.42	3.91886	79.9415	-4.12798	2014-07-08 16:21:28	37.266	116.98		99.9553		2013-11-09 04:21:40	40.905	17.8	0.134	57.4035	-18.2025	2014-11-16 07:37:00	31.8	79.4	2.6432	109.732	1.35568	2014-11-23 08:27:00	34.61	2.21317	81.7	94.2037	-6.85068
2014-07-29 18:21:39	34.9833	115.733	6.11298			2014-07-16 18:07:29	35.0107	83.44	3.91825	79.8509	-4.30232	2014-07-08 16:22:28	37.2587	116.927		99.9395		2013-11-09 04:22:40	40.91	17.7	0.13	57.3534	-18.4151	2014-11-16 07:38:00	31.8	79.4	2.6432	109.69	1.3499	2014-11-23 08:28:00	34.61	2.21142	81.7	94.0584	-7.02242
2014-07-29 18:22:39	34.98	115.8	6.12969			2014-07-16 18:08:29	35.0093	83.46	3.91763	79.7835	-4.6023	2014-07-08 16:23:28	37.2513	116.873		99.8936		2013-11-09 04:23:40	40.917	17.6	0.128	57.3337	-18.6121	2014-11-16 07:39:00	31.8	79.4	2.6432	109.66	1.34578	2014-11-23 08:29:00	34.61	2.212	81.7	94.0023	-7.08868
2014-07-29 18:23:39	34.9767	115.867	6.14639			2014-07-16 18:09:29	35.008	83.48	3.91702	79.6624	-4.34462	2014-07-08 16:24:28	37.244	116.82		99.8441		2013-11-09 04:24:40	40.924	17.5	0.126	57.7475	-18.5996	2014-11-16 07:40:00	31.58	79.2	2.6432	109.611	1.31508	2014-11-23 08:30:00	34.61	2.21433	81.7	93.9233	-7.18202
2014-07-29 18:24:39	34.9733	115.933	6.1631			2014-07-16 18:10:29	35.0067	83.5	3.91641	79.6456	-4.06894	2014-07-08 16:25:28	37.2367	116.767		99.8096		2013-11-09 04:25:40	40.931	17.44	0.124	58.2614	-18.5265	2014-11-16 07:41:00	31.58	79.2	2.6167	109.635	1.30252	2014-11-23 08:31:00	34.61	2.2155	81.7	93.9818	-7.1129
2014-07-29 18:25:39	34.97	116	6.17653			2014-07-16 18:11:29	35.0053	83.52	3.91579	79.7121	-3.93238	2014-07-08 16:26:28	37.2293	116.713		99.7462		2013-11-09 04:26:40	40.938	17.38	0.122	58.6634	-18.4817	2014-11-16 07:42:00	31.58	79.2	2.6167	109.724	1.29848	2014-11-23 08:32:00	34.61	2.21317	81.7	94.1126	-6.95826
2014-07-29 18:26:39	34.9667	116.067	6.18997			2014-07-16 18:12:29	35.004	83.54	3.91518	79.8059	-3.63666	2014-07-08 16:27:28	37.222	116.66		99.6116		2013-11-09 04:27:40	40.945	17.32	0.12	59.0256	-18.4452	2014-11-16 07:43:00	31.58	79.2	2.6167	109.842	1.29834	2014-11-23 08:33:00	34.59	2.21667	81.6	94.3547	-6.67092
2014-07-29 18:27:39	34.9633	116.133	6.2034			2014-07-16 18:13:29	35.0027	83.56	3.91457	80.1011	-3.30372	2014-07-08 16:28:28	37.2147	116.607		99.4233		2013-11-09 04:28:40	40.952	17.26	0.118	59.4359	-18.3775	2014-11-16 07:44:00	31.58	79.2	2.6167	110.005	1.304	2014-11-23 08:34:00	34.59	2.21725	81.6	94.5112	-6.48472
2014-07-29 18:28:39	34.96	116.2	6.21683			2014-07-16 18:14:29	35.0013	83.58	3.91395	80.4773	-3.2436	2014-07-08 16:29:28	37.2073	116.553		99.2272		2013-11-09 04:29:40	40.959	17.2	0.116	59.5448	-18.4455	2014-11-16 07:45:00	31.58	79.2	2.6167	110.212	1.33936	2014-11-23 08:35:00	34.59	2.21842	81.6	94.646	-6.32412
2014-07-29 18:29:39	34.9567	116.267	6.23027			2014-07-16 18:15:29	35	83.6	3.91334	80.7233	-3.20508	2014-07-08 16:30:28	37.2	116.5		99.0081		2013-11-09 04:30:40	40.966	17.14	0.114	59.7495	-18.4713	2014-11-16 07:46:00	31.58	79.2	2.6167	110.422	1.3669	2014-11-23 08:36:00	34.59	2.22075	81.6	94.6836	-6.27822
2014-07-29 18:30:39	34.9533	116.333	6.2437			2014-07-16 18:16:29	34.9993	83.56	3.91273	80.889	-3.08046	2014-07-08 16:31:28	37.1687	116.513		98.6985		2013-11-09 04:31:40	40.973	17.08	0.112	60.0477	-18.4557	2014-11-16 07:47:00	31.58	79.2	2.6167	110.441	1.36938	2014-11-23 08:37:00	34.59	2.21725	81.6	94.561	-6.42176
2014-07-29 18:31:39	34.95	116.4	6.25713			2014-07-16 18:17:29	34.9987	83.52	3.91211			2014-07-08 16:32:28	37.1373	116.527		98.4089		2013-11-09 04:32:40	40.98	17.02	0.11	60.4948	-18.3727	2014-11-16 07:48:00	31.58	79.2	2.6167	110.422	1.36686	2014-11-23 08:38:00	34.59	2.22075	81.6	94.2716	-6.76344
2014-07-29 18:32:39	34.948	116.4	6.27057			2014-07-16 18:18:29	34.998	83.48	3.9115			2014-07-08 16:33:28	37.106	116.54		98.1192		2013-11-09 04:33:40	40.98	16.96	0.107	60.9609	-18.2959	2014-11-16 07:49:00	31.58	79.2	2.6167	110.276	1.34772	2014-11-23 08:39:00	34.59	2.21842	81.6	94.0612	-7.01186
2014-07-29 18:33:39	34.946	116.4	6.284			2014-07-16 18:19:29	34.9973	83.44	3.91242			2014-07-08 16:34:28	37.0747	116.553		97.8501		2013-11-09 04:34:40	40.98	16.9	0.104	61.3964	-18.2508	2014-11-16 07:50:00	31.54	78.5	2.6167	110.087	1.32254	2014-11-23 08:40:00	34.59	2.21725	81.6	93.9557	-7.13642
2014-07-29 18:34:39	34.944	116.4	6.29743			2014-07-16 18:20:29	34.9967	83.4	3.91334			2014-07-08 16:35:28	37.0433	116.567		97.5635		2013-11-09 04:35:40	40.98	16.91	0.101	61.7377	-18.2665	2014-11-16 07:51:00	31.54	78.5	2.5893	109.788	1.28668	2014-11-23 08:41:00	34.59	2.21667	81.6	93.9099	-7.1905
2014-07-29 18:35:39	34.942	116.4	6.31087			2014-07-16 18:21:29	34.996	83.36	3.91426			2014-07-08 16:36:28	37.012	116.58		97.3962		2013-11-09 04:36:40	40.98	16.92	0.098	62.0293	-18.3238	2014-11-16 07:52:00	31.54	78.5	2.5893	109.535	1.25664	2014-11-23 08:42:00	34.59	2.21667	81.6	94.0455	-7.03036
2014-07-29 18:36:39	34.94	116.4	6.3243			2014-07-16 18:22:29	34.9953	83.32	3.91518			2014-07-08 16:37:28	36.9807	116.593		97.2948		2013-11-09 04:37:40	40.98	16.93	0.095	62.2306	-18.4453	2014-11-16 07:53:00	31.54	78.5	2.5893	109.385	1.24032	2014-11-23 08:43:00	34.57	2.21725	82.6	94.2953	-6.7335
2014-07-29 18:37:39	34.938	116.4	6.33773			2014-07-16 18:23:29	34.9947	83.28	3.9161			2014-07-08 16:38:28	36.9493	116.607		97.2639		2013-11-09 04:38:40	40.98	16.94	0.092	62.384	-18.5969	2014-11-16 07:54:00	31.54	78.5	2.5893	109.29	1.23122	2014-11-23 08:44:00	34.57	2.21725	82.6	94.498	-6.49216
2014-07-29 18:38:39	34.936	116.4	6.35117			2014-07-16 18:24:29	34.994	83.24	3.91702			2014-07-08 16:39:28	36.918	116.62		97.2638		2013-11-09 04:39:40	40.98	16.95	0.089	62.5852	-18.7324	2014-11-16 07:55:00	31.54	78.5	2.5893	109.223	1.2262	2014-11-23 08:45:00	34.57	2.21725	82.6	94.641	-6.3213
2014-07-29 18:39:39	34.934	116.4	6.3646			2014-07-16 18:25:29	34.9933	83.2	3.91794			2014-07-08 16:40:28	36.8867	116.633		97.3723		2013-11-09 04:40:40	40.98	16.96	0.086	62.6764	-18.9377	2014-11-16 07:56:00	31.54	78.5	2.5893	109.31	1.23768	2014-11-23 08:46:00	34.57	2.21958	82.6	94.7153	-6.23152
2014-07-29 18:40:39	34.932	116.4	6.37622			2014-07-16 18:26:29	34.9927	83.16	3.91886			2014-07-08 16:41:28	36.8553	116.647		97.5423		2013-11-09 04:41:40	40.98	16.97	0.083	62.6155	-19.2313	2014-11-16 07:57:00	31.54	78.5	2.5893	109.528	1.26664	2014-11-23 08:47:00	34.57	2.22192	82.6	94.5799	-6.38922
2014-07-29 18:41:39	34.93	116.4	6.38784			2014-07-16 18:27:29	34.992	83.12	3.91978			2014-07-08 16:42:28	36.824	116.66		97.6375		2013-11-09 04:42:40	40.98	16.98	0.08	62.5621	-19.5332	2014-11-16 07:58:00	31.54	78.5	2.5893	109.586	1.27438	2014-11-23 08:48:00	34.57	2.21842	82.6	94.5455	-6.42974
2014-07-29 18:42:39	34.928	116.4	6.39946			2014-07-16 18:28:29	34.9913	83.08	3.9207			2014-07-08 16:43:28	36.7927	116.673		97.682		2013-11-09 04:43:40	40.979	16.99	0.079	62.4284	-19.8495	2014-11-16 07:59:00	31.54	78.5	2.5893	109.668	1.28522	2014-11-23 08:49:00	34.57	2.22075	82.6	94.5365	-6.4404
2014-07-29 18:43:39	34.926	116.4	6.41108			2014-07-16 18:29:29	34.9907	83.04	3.92162			2014-07-08 16:44:28	36.7613	116.687		97.7283		2013-11-09 04:44:40	40.978	17	0.078	62.1681	-20.2007	2014-11-16 08:00:00	31.48	78.8	2.5893	109.667	1.2693	2014-11-23 08:50:00	34.57	2.22192	82.6	94.4949	-6.48942
2014-07-29 18:44:39	34.924	116.4	6.4227			2014-07-16 18:30:29	34.99	83	3.92254			2014-07-08 16:45:28	36.73	116.7		97.6811		2013-11-09 04:45:40	40.977	16.98	0.077	62.1595	-20.3815	2014-11-16 08:01:00	31.48	78.8	2.5661	109.749	1.28608	2014-11-23 08:51:00	34.57	2.2225	82.6	94.4858	-6.50008
2014-07-29 18:45:39	34.922	116.4	6.43432			2014-07-16 18:31:29	34.9887	82.9933	3.92346			2014-07-08 16:46:28	36.716	116.673		97.4798		2013-11-09 04:46:40	40.976	16.96	0.076	62.3351	-20.4285	2014-11-16 08:02:00	31.48	78.8	2.5661	109.763	1.29384	2014-11-23 08:52:00	34.57	2.22542	82.6	94.6359	-6.32314
2014-07-29 18:46:39	34.92	116.4	6.44594			2014-07-16 18:32:29	34.9873	82.9867	3.92438			2014-07-08 16:47:28	36.702	116.647		97.3296		2013-11-09 04:47:40	40.975	16.94	0.075	62.5759	-20.3988	2014-11-16 08:03:00	31.48	78.8	2.5661	109.833	1.30906	2014-11-23 08:53:00	34.58	2.22658	81.7	94.5921	-6.37368
2014-07-29 18:47:39	34.9173	116.42	6.45756			2014-07-16 18:33:29	34.986	82.98	3.9253			2014-07-08 16:48:28	36.688	116.62		97.2292		2013-11-09 04:48:40	40.974	16.92	0.074	63.1037	-20.212	2014-11-16 08:04:00	31.48	78.8	2.5661	109.928	1.32752	2014-11-23 08:54:00	34.58	2.22658	81.7	94.5182	-6.45974
2014-07-29 18:48:39	34.9147	116.44	6.46918			2014-07-16 18:34:29	34.9847	82.9733	3.92983			2014-07-08 16:49:28	36.674	116.593		96.9891		2013-11-09 04:49:40	40.973	16.9	0.073	63.6459	-20.0194	2014-11-16 08:05:00	31.48	78.8	2.5661	110.089	1.37074	2014-11-23 08:55:00	34.58	2.22658	81.7	94.5317	-6.44282
2014-07-29 18:49:39	34.912	116.46	6.4808			2014-07-16 18:35:29	34.9833	82.9667	3.93437			2014-07-08 16:50:28	36.66	116.567		96.7622		2013-11-09 04:50:40	40.972	16.88	0.072	63.9817	-19.9402	2014-11-16 08:06:00	31.48	78.8	2.5661	110.051	1.36552	2014-11-23 08:56:00	34.58	2.22658	81.7	94.5379	-6.43442
2014-07-29 18:50:39	34.9093	116.48	6.49242			2014-07-16 18:36:29	34.982	82.96	3.9389			2014-07-08 16:51:28	36.646	116.54		96.6619		2013-11-09 04:51:40	40.971	16.86	0.071	64.2262	-19.9123	2014-11-16 08:07:00	31.48	78.8	2.5661	109.948	1.35156	2014-11-23 08:57:00	34.58	2.22542	81.7	94.4899	-6.48998
2014-07-29 18:51:39	34.9067	116.5	6.50404			2014-07-16 18:37:29	34.9807	82.9533	3.94343			2014-07-08 16:52:28	36.632	116.513		96.5056		2013-11-09 04:52:40	40.97	16.84	0.07	64.2535	-19.9949	2014-11-16 08:08:00	31.48	78.8	2.5661	109.884	1.3429	2014-11-23 08:58:00	34.58	2.22775	81.7	94.4863	-6.49424
2014-07-29 18:52:39	34.904	116.52	6.51566			2014-07-16 18:38:29	34.9793	82.9467	3.94797			2014-07-08 16:53:28	36.618	116.487		96.3884		2013-11-09 04:53:40	40.973	16.82	0.07	63.9294	-20.2626	2014-11-16 08:09:00	31.48	78.8	2.5661	109.784	1.3292	2014-11-23 08:59:00	34.58	2.23592	81.7	94.4706	-6.5127
2014-07-29 18:53:39	34.9013	116.54	6.52728			2014-07-16 18:39:29	34.978	82.94	3.9525			2014-07-08 16:54:28	36.604	116.46		96.4318		2013-11-09 04:54:40	40.976	16.8	0.07	63.8193	-20.3862	2014-11-16 08:10:00	31.33	77.9	2.5661	109.689	1.29842	2014-11-23 09:00:00	34.58	2.24233	81.7	94.4175	-6.57518
2014-07-29 18:54:39	34.8987	116.56	6.5389			2014-07-16 18:40:29	34.9767	82.9333	3.95703			2014-07-08 16:55:28	36.59	116.433		96.4432		2013-11-09 04:55:40	40.979	16.8	0.07	63.6719	-20.5077	2014-11-16 08:11:00	31.33	77.9	2.5459	109.58	1.24932	2014-11-23 09:01:00	34.58	2.24525	81.7	94.3904	-6.60714
2014-07-29 18:55:39	34.896	116.58	6.54948			2014-07-16 18:41:29	34.9753	82.9267	3.96157			2014-07-08 16:56:28	36.576	116.407		96.4213		2013-11-09 04:56:40	40.982	16.8	0.07	63.4396	-20.6529	2014-11-16 08:12:00	31.33	77.9	2.5459	109.527	1.20814	2014-11-23 09:02:00	34.58	2.24817	81.7	94.4217	-6.57022
2014-07-29 18:56:39	34.8933	116.6	6.56006			2014-07-16 18:42:29	34.974	82.92	3.9661			2014-07-08 16:57:28	36.562	116.38		96.4176		2013-11-09 04:57:40	40.985	16.8	0.07	63.4562	-20.6451	2014-11-16 08:13:00	31.33	77.9	2.5459	109.481	1.16748	2014-11-23 09:03:00	34.59	2.2505	83.3	94.5279	-6.44354
2014-07-29 18:57:39	34.8907	116.62	6.57064			2014-07-16 18:43:29	34.9727	82.9133	3.97063			2014-07-08 16:58:28	36.548	116.353		96.3228		2013-11-09 04:58:40	40.988	16.8	0.07	63.5914	-20.5577	2014-11-16 08:14:00	31.33	77.9	2.5459	109.428	1.1261	2014-11-23 09:04:00	34.59	2.24875	83.3	94.7045	-6.23388
2014-07-29 18:58:39	34.888	116.64	6.58122			2014-07-16 18:44:29	34.9713	82.9067	3.97517			2014-07-08 16:59:28	36.534	116.327		96.2153		2013-11-09 04:59:40	40.991	16.8	0.07	63.5528	-20.5687	2014-11-16 08:15:00	31.33	77.9	2.5459	109.386	1.10382	2014-11-23 09:05:00	34.59	2.2505	83.3	94.8095	-6.10862
2014-07-29 18:59:39	34.8853	116.66	6.5918			2014-07-16 18:45:29	34.97	82.9	3.9797			2014-07-08 17:00:28	36.52	116.3		96.1712		2013-11-09 05:00:40	40.994	16.8	0.07	63.5878	-20.538	2014-11-16 08:16:00	31.33	77.9	2.5459	109.461	1.1126	2014-11-23 09:06:00	34.59	2.25167	83.3	94.8252	-6.0883
2014-07-29 19:00:39	34.8827	116.68	6.60238			2014-07-16 18:46:29	34.9693	82.86	3.98423			2014-07-08 17:01:28	36.5073	116.287		96.0691		2013-11-09 05:01:40	40.997	16.8	0.07	63.6846	-20.4725	2014-11-16 08:17:00	31.33	77.9	2.5459	109.479	1.11468	2014-11-23 09:07:00	34.59	2.24758	83.3	94.6613	-6.27934
2014-07-29 19:01:39	34.88	116.7	6.61296			2014-07-16 18:47:29	34.9687	82.82	3.98877			2014-07-08 17:02:28	36.4947	116.273		96.0417		2013-11-09 05:02:40	41	16.8	0.07	63.6355	-20.4892	2014-11-16 08:18:00	31.33	77.9	2.5459	109.447	1.1109	2014-11-23 09:08:00	34.59	2.24933	83.3	94.6246	-6.32258
2014-07-29 19:02:39	34.88	116.707	6.62354			2014-07-16 18:48:29	34.968	82.78	3.9933			2014-07-08 17:03:28	36.482	116.26		96.0306		2013-11-09 05:03:40	41.003	16.8	0.069	63.4431	-20.6127	2014-11-16 08:19:00	31.33	77.9	2.5459	109.411	1.10678	2014-11-23 09:09:00	34.59	2.2505	83.3	94.5818	-6.37292
2014-07-29 19:03:39	34.88	116.713	6.63412			2014-07-16 18:49:29	34.9673	82.74	3.99788	82.5734	-3.03748	2014-07-08 17:04:28	36.4693	116.247		95.9573		2013-11-09 05:04:40	41.006	16.8	0.068	63.2958	-20.7373	2014-11-16 08:20:00	31.3	77.4	2.5459	109.362	1.08938	2014-11-23 09:10:00	34.59	2.2505	83.3	94.7427	-6.18364
2014-07-29 19:04:39	34.88	116.72	6.6447			2014-07-16 18:50:29	34.9667	82.7	4.00246	82.4406	-2.96884	2014-07-08 17:05:28	36.4567	116.233		95.9502		2013-11-09 05:05:40	41.009	16.88	0.067	63.1974	-20.8607	2014-11-16 08:21:00	31.3	77.4	2.5502	109.272	1.03678	2014-11-23 09:11:00	34.59	2.24817	83.3	94.9542	-5.93482
2014-07-29 19:05:39	34.88	116.727	6.65528			2014-07-16 18:51:29	34.966	82.66	4.00704	82.3066	-3.10672	2014-07-08 17:06:28	36.444	116.22		95.9769		2013-11-09 05:06:40	41.012	16.96	0.066	63.2075	-20.9493	2014-11-16 08:22:00	31.3	77.4	2.5502	109.282	0.99532	2014-11-23 09:12:00	34.59	2.24875	83.3	95.2749	-5.55768
2014-07-29 19:06:39	34.88	116.733	6.66586			2014-07-16 18:52:29	34.9653	82.62	4.01162	82.3453	-3.10158	2014-07-08 17:07:28	36.4313	116.207		95.9373		2013-11-09 05:07:40	41.015	17.04	0.065	63.1708	-21.0936	2014-11-16 08:23:00	31.3	77.4	2.5502	109.373	0.96218	2014-11-23 09:13:00	34.64	2.24758	84.6	95.2526	-5.58352
2014-07-29 19:07:39	34.88	116.74	6.67644			2014-07-16 18:53:29	34.9647	82.58	4.0162	82.3409	-3.2174	2014-07-08 17:08:28	36.4187	116.193		95.9049		2013-11-09 05:08:40	41.018	17.12	0.064	63.215	-21.1957	2014-11-16 08:24:00	31.3	77.4	2.5502	109.514	0.93402	2014-11-23 09:14:00	34.64	2.24525	84.6	95.2556	-5.5796
2014-07-29 19:08:39	34.88	116.747	6.68702			2014-07-16 18:54:29	34.964	82.54	4.02078	82.2879	-3.43562	2014-07-08 17:09:28	36.406	116.18		95.9599		2013-11-09 05:09:40	41.021	17.2	0.063	63.2299	-21.317	2014-11-16 08:25:00	31.3	77.4	2.5502	109.601	0.91232	2014-11-23 09:15:00	34.64	2.24233	84.6	95.0633	-5.80536
2014-07-29 19:09:39	34.88	116.753	6.6976			2014-07-16 18:55:29	34.9633	82.5	4.02536	82.1629	-3.66904	2014-07-08 17:10:28	36.3933	116.167		95.8515		2013-11-09 05:10:40	41.024	17.28	0.062	63.2181	-21.4568	2014-11-16 08:26:00	31.3	77.4	2.5502	109.652	0.91716	2014-11-23 09:16:00	34.64	2.24233	84.6	94.8837	-6.01624
2014-07-29 19:10:39	34.88	116.76	6.70557			2014-07-16 18:56:29	34.9627	82.46	4.02994	82.1777	-3.5562	2014-07-08 17:11:28	36.3807	116.153		95.7444		2013-11-09 05:11:40	41.027	17.36	0.061	63.1321	-21.6421	2014-11-16 08:27:00	31.3	77.4	2.5502	109.649	0.91688	2014-11-23 09:17:00	34.64	2.24233	84.6	94.8193	-6.09174
2014-07-29 19:11:39	34.88	116.767	6.71353			2014-07-16 18:57:29	34.962	82.42	4.03452	81.9939	-3.49654	2014-07-08 17:12:28	36.368	116.14		95.6884		2013-11-09 05:12:40	41.03	17.44	0.06	63.1795	-21.7358	2014-11-16 08:28:00	31.3	77.4	2.5502	109.59	0.91128	2014-11-23 09:18:00	34.64	2.24467	84.6	94.9073	-5.98828
2014-07-29 19:12:39	34.88	116.773	6.7215			2014-07-16 18:58:29	34.9613	82.38	4.0391	81.8596	-3.31586	2014-07-08 17:13:28	36.3553	116.127		95.6349		2013-11-09 05:13:40	41.033	17.52	0.06	63.3602	-21.738					109.513	0.903975	2014-11-23 09:19:00	34.64	2.24642	84.6	94.9127	-5.9819
2014-07-29 19:13:39	34.88	116.78	6.72947			2014-07-16 18:59:29	34.9607	82.34	4.04368	81.7523	-3.12826	2014-07-08 17:14:28	36.3427	116.113		95.4409		2013-11-09 05:14:40	41.036	17.6	0.06	63.2828	-21.8642	2014-11-16 08:29:00	31.3	77.4	2.5502	109.332	0.886775	2014-11-23 09:20:00	34.64	2.24875	84.6	94.9169	-5.97694
2014-07-29 19:14:39	34.88	116.787	6.73743			2014-07-16 19:00:29	34.96	82.3	4.04826	81.64	-3.15516	2014-07-08 17:15:28	36.33	116.1		95.3669		2013-11-09 05:15:40	41.039	17.69	0.06	63.0976	-22.0233	2014-11-16 08:30:00	31.2	77.5	2.5502	109.24	0.877925	2014-11-23 09:21:00	34.64	2.25167	84.6	94.9772	-5.90606
2014-07-29 19:15:39	34.88	116.793	6.7454			2014-07-16 19:01:29	34.9607	82.3267	4.05284	81.3652	-3.20782	2014-07-08 17:16:28	36.312	116.067		95.3053		2013-11-09 05:16:40	41.042	17.78	0.06	62.8046	-22.2154	2014-11-16 08:31:00	31.2	77.5	2.5377	109.05	0.8239	2014-11-23 09:22:00	34.64	2.25167	84.6	94.9338	-5.9571
2014-07-29 19:16:39	34.88	116.8	6.75337			2014-07-16 19:02:29	34.9613	82.3533	4.05742	81.2057	-3.23544	2014-07-08 17:17:28	36.294	116.033		95.1729		2013-11-09 05:17:40	41.045	17.87	0.06	62.574	-22.3543	2014-11-16 08:32:00	31.2	77.5	2.5377	108.886	0.77185	2014-11-23 09:23:00	34.58	2.24875	82.8	94.8991	-5.99692
2014-07-29 19:17:39	34.8787	116.8	6.76133			2014-07-16 19:03:29	34.962	82.38	4.062	81.0955	-3.25536	2014-07-08 17:18:28	36.276	116		95.08		2013-11-09 05:18:40	41.048	17.96	0.06	62.3256	-22.4877	2014-11-16 08:33:00	31.2	77.5	2.5377	108.851	0.7541	2014-11-23 09:24:00	34.58	2.2505	82.8	94.827	-6.08064
2014-07-29 19:18:39	34.8773	116.8	6.7693			2014-07-16 19:04:29	34.9627	82.4067	4.06551	81.1187	-3.3497	2014-07-08 17:19:28	36.258	115.967		95.1321		2013-11-09 05:19:40	41.051	18.05	0.06	62.3728	-22.4445	2014-11-16 08:34:00	31.2	77.5	2.5377	108.862	0.7253	2014-11-23 09:25:00	34.58	2.254	82.8	94.7833	-6.13102
2014-07-29 19:19:39	34.876	116.8	6.77727			2014-07-16 19:05:29	34.9633	82.4333	4.06901	81.1977	-3.2176	2014-07-08 17:20:28	36.24	115.933		95.2093		2013-11-09 05:20:40	41.054	18.14	0.06	62.5625	-22.3163	2014-11-16 08:35:00	31.2	77.5	2.5377	108.733	0.6847	2014-11-23 09:26:00	34.58	2.25283	82.8	94.6781	-6.25368
2014-07-29 19:20:39	34.8747	116.8	6.78523			2014-07-16 19:06:29	34.964	82.46	4.07252	81.3306	-3.09816	2014-07-08 17:21:28	36.222	115.9		95.2738		2013-11-09 05:21:40	41.057	18.23	0.06	62.8946	-22.1032	2014-11-16 08:36:00	31.2	77.5	2.5377	108.792	0.68928	2014-11-23 09:27:00	34.58	2.25458	82.8	94.576	-6.3728
2014-07-29 19:21:39	34.8733	116.8	6.7932			2014-07-16 19:07:29	34.9647	82.4867	4.07603	81.51	-3.07088	2014-07-08 17:22:28	36.204	115.867		95.4638		2013-11-09 05:22:40	41.06	18.32	0.06	62.9515	-22.0542	2014-11-16 08:37:00	31.2	77.5	2.5377	108.835	0.69268	2014-11-23 09:28:00	34.58	2.261	82.8	94.4301	-6.54416
2014-07-29 19:22:39	34.872	116.8	6.80117			2014-07-16 19:08:29	34.9653	82.5133	4.07953	81.5561	-3.06382	2014-07-08 17:23:28	36.186	115.833		95.6597		2013-11-09 05:23:40	41.062	18.41	0.06	62.9914	-22.0149	2014-11-16 08:38:00	31.2	77.5	2.5377	108.84	0.69308	2014-11-23 09:29:00	34.58	2.26392	82.8	94.4283	-6.54628
2014-07-29 19:23:39	34.8707	116.8	6.80913			2014-07-16 19:09:29	34.966	82.54	4.08304	81.2716	-3.0125	2014-07-08 17:24:28	36.168	115.8		95.8424		2013-11-09 05:24:40	41.064	18.5	0.06	63.0142	-21.9855	2014-11-16 08:39:00	31.2	77.5	2.5377	108.787	0.68892	2014-11-23 09:30:00	34.58	2.26625	82.8	94.456	-6.51372
2014-07-29 19:24:39	34.8693	116.8	6.8171			2014-07-16 19:10:29	34.9667	82.5667	4.08655	81.0226	-2.95514	2014-07-08 17:25:28	36.15	115.767		95.9828		2013-11-09 05:25:40	41.066	18.49	0.06	63.02	-21.9658	2014-11-16 08:40:00	31.13	76.9	2.5377	108.779	0.6884	2014-11-23 09:31:00	34.58	2.27033	82.8	94.4886	-6.47548
2014-07-29 19:25:39	34.868	116.8	6.82289			2014-07-16 19:11:29	34.9673	82.5933	4.09005	80.8195	-3.08868	2014-07-08 17:26:28	36.132	115.733		96.1751		2013-11-09 05:26:40	41.068	18.48	0.06	63.0089	-21.9558	2014-11-16 08:41:00	31.13	76.9	2.5143	108.703	0.6924	2014-11-23 09:32:00	34.58	2.27267	82.8	94.5145	-6.44502
2014-07-29 19:26:39	34.8667	116.8	6.82869			2014-07-16 19:12:29	34.968	82.62	4.09356	80.4891	-3.05476	2014-07-08 17:27:28	36.114	115.7		96.2594		2013-11-09 05:27:40	41.07	18.47	0.06	63.1761	-21.8394	2014-11-16 08:42:00	31.13	76.9	2.5143	108.644	0.69786	2014-11-23 09:33:00		2.27325	113.6	94.7268	-6.5359
2014-07-29 19:27:39	34.8653	116.8	6.83448			2014-07-16 19:13:29	34.9687	82.6467	4.09707	80.1475	-3.10808	2014-07-08 17:28:28	36.096	115.667		96.2871		2013-11-09 05:28:40	41.072	18.46	0.06	63.3432	-21.7233	2014-11-16 08:43:00	31.13	76.9	2.5143	108.673	0.71042	2014-11-23 09:34:00		2.2715	113.6	94.7779	-6.84208
2014-07-29 19:28:39	34.864	116.8	6.84027			2014-07-16 19:14:29	34.9693	82.6733	4.10057	80.151	-3.10766	2014-07-08 17:29:28	36.078	115.633		96.2304		2013-11-09 05:29:40	41.074	18.45	0.06	63.5104	-21.6073	2014-11-16 08:44:00	31.13	76.9	2.5143	108.667	0.72	2014-11-23 09:35:00		2.27267	113.6	94.8296	-7.14276
2014-07-29 19:29:39	34.8627	116.8	6.84607			2014-07-16 19:15:29	34.97	82.7	4.10408	80.1085	-3.21832	2014-07-08 17:30:28	36.06	115.6		96.1339		2013-11-09 05:30:40	41.076	18.44	0.06	63.6776	-21.4915	2014-11-16 08:45:00	31.13	76.9	2.5143	108.745	0.73638	2014-11-23 09:36:00		2.27675	113.6	94.8051	-7.56194
2014-07-29 19:30:39	34.8613	116.8	6.85186			2014-07-16 19:16:29	34.97	82.9467	4.10759	79.9273	-3.25138	2014-07-08 17:31:28	36.0613	115.58		95.9096		2013-11-09 05:31:40	41.078	18.43	0.06	63.8447	-21.3758	2014-11-16 08:46:00	31.13	76.9	2.5143	108.796	0.74072	2014-11-23 09:37:00		2.2785	113.6	94.8151	-7.931
2014-07-29 19:31:39	34.86	116.8	6.85765			2014-07-16 19:17:29	34.97	83.1933	4.11109	79.8523	-3.45452	2014-07-08 17:32:28	36.0627	115.56		95.6704		2013-11-09 05:32:40	41.08	18.42	0.06	64.0119	-21.2603	2014-11-16 08:47:00	31.13	76.9	2.5143	108.847	0.74496	2014-11-23 09:38:00		2.27967	113.6	94.6924	-8.11876
2014-07-29 19:32:39	34.858	116.78	6.86345			2014-07-16 19:18:29	34.97	83.44	4.1146	79.9222	-3.54832	2014-07-08 17:33:28	36.064	115.54		95.5113		2013-11-09 05:33:40	41.082	18.41	0.06	64.1791	-21.1453	2014-11-16 08:48:00	31.13	76.9	2.5143	108.757	0.73744	2014-11-23 09:39:00		2.28375	113.6	94.667	-8.1576
2014-07-29 19:33:39	34.856	116.76	6.86924			2014-07-16 19:19:29	34.97	83.6867	4.12035	79.8877	-3.65868	2014-07-08 17:34:28	36.0653	115.52		95.3691		2013-11-09 05:34:40	41.084	18.4	0.06	64.3462	-21.0308	2014-11-16 08:49:00	31.13	76.9	2.5143	108.667	0.72984	2014-11-23 09:40:00		2.28667	113.6	94.6077	-8.24824
2014-07-29 19:34:39	34.854	116.74	6.87503			2014-07-16 19:20:29	34.97	83.9333	4.12609	79.889	-3.55648	2014-07-08 17:35:28	36.0667	115.5		95.2873		2013-11-09 05:35:40	41.086	18.62	0.06	64.5134	-20.9167	2014-11-16 08:50:00	31.07	76.8	2.5143	108.496	0.79274	2014-11-23 09:41:00		2.28783	113.6	94.6863	-8.12802
2014-07-29 19:35:39	34.852	116.72	6.88083			2014-07-16 19:21:29	34.97	84.18	4.13184	80.0238	-3.43178	2014-07-08 17:36:28	36.068	115.48		95.3856		2013-11-09 05:36:40	41.088	18.84	0.06	64.6806	-20.8032	2014-11-16 08:51:00	31.07	76.8	2.5331	108.328	0.81256	2014-11-23 09:42:00		2.29017	113.6	94.7268	-8.06606
2014-07-29 19:36:39	34.85	116.7	6.88662			2014-07-16 19:22:29	34.97	84.4267	4.13759	80.0676	-3.32288	2014-07-08 17:37:28	36.0693	115.46		95.508		2013-11-09 05:37:40	41.09	19.06	0.06	64.8477	-20.6901	2014-11-16 08:52:00	31.07	76.8	2.5331	108.08	0.82456	2014-11-23 09:43:00		2.289	107	94.6654	-8.01138
2014-07-29 19:37:39	34.848	116.68	6.89241			2014-07-16 19:23:29	34.97	84.6733	4.14333	80.0177	-3.23078	2014-07-08 17:38:28	36.0707	115.44		95.5798		2013-11-09 05:38:40	41.092	19.28	0.06	65.0149	-20.5771	2014-11-16 08:53:00	31.07	76.8	2.5331	108.026	0.85488	2014-11-23 09:44:00		2.29542	107	94.6026	-7.9617
2014-07-29 19:38:39	34.846	116.66	6.89821			2014-07-16 19:24:29	34.97	84.92	4.14908	79.962	-3.24558	2014-07-08 17:39:28	36.072	115.42		95.6745		2013-11-09 05:39:40	41.094	19.5	0.06	65.1821	-20.4643	2014-11-16 08:54:00	31.07	76.8	2.5331	108.118	0.89962	2014-11-23 09:45:00		2.29833	107	94.5724	-7.86376
2014-07-29 19:39:39	34.844	116.64	6.904			2014-07-16 19:25:29	34.97	85.1667	4.15483	79.944	-3.25296	2014-07-08 17:40:28	36.0733	115.4		95.6981		2013-11-09 05:40:40	41.096	19.72	0.06	65.3492	-20.3516	2014-11-16 08:55:00	31.07	76.8	2.5331	108.237	0.86928	2014-11-23 09:46:00		2.30358	107	94.4829	-7.85602
2014-07-29 19:40:39	34.842	116.62	6.90767			2014-07-16 19:26:29	34.97	85.4133	4.16057	79.8148	-3.38416	2014-07-08 17:41:28	36.0747	115.38		95.6844		2013-11-09 05:41:40	41.098	19.94	0.06	65.5164	-20.2391	2014-11-16 08:56:00	31.07	76.8	2.5331	108.231	0.86866	2014-11-23 09:47:00		2.30358	107	94.3977	-7.8409
2014-07-29 19:41:39	34.84	116.6	6.91135			2014-07-16 19:27:29	34.97	85.66	4.16632	79.755	-3.3981	2014-07-08 17:42:28	36.076	115.36		95.7857		2013-11-09 05:42:40	41.1	20.16	0.06	65.6835	-20.1268	2014-11-16 08:57:00	31.07	76.8	2.5331	108.339	0.87996	2014-11-23 09:48:00		2.3065	107	94.4567	-7.7584
2014-07-29 19:42:39	34.838	116.58	6.91502			2014-07-16 19:28:29	34.97	85.9067	4.17207	79.8139	-3.3933	2014-07-08 17:43:28	36.0773	115.34		95.8443		2013-11-09 05:43:40	41.104	20.38	0.06	65.8507	-20.0145	2014-11-16 08:58:00	31.07	76.8	2.5331	108.316	0.87754	2014-11-23 09:49:00		2.31058	107	94.4663	-7.74494
2014-07-29 19:43:39	34.836	116.56	6.91869			2014-07-16 19:29:29	34.97	86.1533	4.17781	79.8553	-3.39012	2014-07-08 17:44:28	36.0787	115.32		95.9209		2013-11-09 05:44:40	41.108	20.6	0.06	66.0179	-19.9024	2014-11-16 08:59:00	31.07	76.8	2.5331	108.163	0.8614	2014-11-23 09:50:00		2.32108	107	94.5186	-7.6717
2014-07-29 19:44:39	34.834	116.54	6.92237			2014-07-16 19:30:29	34.97	86.4	4.18356	79.7552	-3.51728	2014-07-08 17:45:28	36.08	115.3		96.024		2013-11-09 05:45:40	41.112	20.86	0.06	66.185	-19.7904	2014-11-16 09:00:00	31.03	77.2	2.5331	108.038	0.84834	2014-11-23 09:51:00		2.32633	107	94.6533	-7.48316
2014-07-29 19:45:39	34.832	116.52	6.92604			2014-07-16 19:31:29	34.97	86.3533	4.18931	79.6243	-3.54588	2014-07-08 17:46:28	36.076	115.287		96.0459		2013-11-09 05:46:40	41.116	21.12	0.06	66.3522	-19.6786	2014-11-16 09:01:00	31.03	77.2	2.5047	108.126	0.91488	2014-11-23 09:52:00		2.32867	107	94.8512	-7.20626
2014-07-29 19:46:39	34.83	116.5	6.92971			2014-07-16 19:32:29	34.97	86.3067	4.19505	79.4991	-3.67968	2014-07-08 17:47:28	36.072	115.273		95.8931		2013-11-09 05:47:40	41.12	21.38	0.06	66.5194	-19.5668	2014-11-16 09:02:00	31.03	77.2	2.5047	108.012	0.9551	2014-11-23 09:53:00	35.1	2.32925	105.3	95.1225	-6.63772
2014-07-29 19:47:39	34.8287	116.513	6.93339			2014-07-16 19:33:29	34.97	86.26	4.2008	79.2274	-3.72722	2014-07-08 17:48:28	36.068	115.26	2.3975	95.8482	-0.5734	2013-11-09 05:48:40	41.124	21.64	0.06	66.6865	-19.4552	2014-11-16 09:03:00	31.03	77.2	2.5047	107.908	0.99546	2014-11-23 09:54:00	35.1	2.33158	105.3	95.4624	-5.9829
2014-07-29 19:48:39	34.8273	116.527	6.93706			2014-07-16 19:34:29	34.97	86.2133	4.20771	78.8869	-3.79654	2014-07-08 17:49:28	36.064	115.247	2.3975	95.7944	-0.57265	2013-11-09 05:49:40	41.128	21.9	0.06	66.8537	-19.3438	2014-11-16 09:04:00	31.03	77.2	2.5047	107.744	1.0267	2014-11-23 09:55:00	35.1	2.3345	105.3	95.8633	-5.26964
2014-07-29 19:49:39	34.826	116.54	6.94073			2014-07-16 19:35:29	34.97	86.1667	4.21463	78.5623	-3.86502	2014-07-08 17:50:28	36.06	115.233	2.3975	95.7672	-0.570067	2013-11-09 05:50:40	41.132	22.16	0.06	67.0209	-19.2325	2014-11-16 09:05:00	31.03	77.2	2.5047	107.543	1.05328	2014-11-23 09:56:00	35.1	2.338	105.3	96.2029	-4.64638
2014-07-29 19:50:39	34.8247	116.553	6.94441			2014-07-16 19:36:29	34.97	86.12	4.22154	78.4732	-3.77944	2014-07-08 17:51:28	36.056	115.22	2.3975	95.7532	-0.5725	2013-11-09 05:51:40	41.136	22.42	0.06	67.188	-19.1213	2014-11-16 09:06:00	31.03	77.2	2.5047	107.193	1.00444	2014-11-23 09:57:00	35.1	2.33975	105.3	96.5125	-4.07126
2014-07-29 19:51:39	34.8233	116.567	6.94808			2014-07-16 19:37:29	34.97	86.0733	4.22845	78.4195	-3.69012	2014-07-08 17:52:28	36.052	115.207	2.3975	95.8658	-0.56772	2013-11-09 05:52:40	41.14	22.68	0.06	67.3552	-19.0103	2014-11-16 09:07:00	31.03	77.2	2.5047	107.033	0.98204	2014-11-23 09:58:00	35.1	2.34208	105.3	96.7336	-3.81312
2014-07-29 19:52:39	34.822	116.58	6.95175			2014-07-16 19:38:29	34.97	86.0267	4.23537	78.4322	-3.81254	2014-07-08 17:53:28	36.048	115.193	2.3975	95.9212	-0.56256	2013-11-09 05:53:40	41.144	22.94	0.062	67.5224	-18.8456	2014-11-16 09:08:00	31.03	77.2	2.5047	106.975	0.974	2014-11-23 09:59:00	35.1	2.34792	105.3	96.9933	-3.50996
2014-07-29 19:53:39	34.8207	116.593	6.95543			2014-07-16 19:39:29	34.97	85.98	4.24228	78.5325	-3.9413	2014-07-08 17:54:28	36.044	115.18	2.3975	95.9645	-0.559	2013-11-09 05:54:40	41.148	23.2	0.064	67.6895	-18.6305	2014-11-16 09:09:00	31.03	77.2	2.5047	107.056	0.9853	2014-11-23 10:00:00	35.1	2.34792	105.3	97.0879	-3.39952
2014-07-29 19:54:39	34.8193	116.607	6.9591			2014-07-16 19:40:29	34.97	85.9333	4.24919	78.7105	-3.92092	2014-07-08 17:55:28	36.04	115.167	2.3975	96.0138	-0.55452	2013-11-09 05:55:40	41.152	23.48	0.066	67.8567	-18.3677	2014-11-16 09:10:00	31.05	77.1	2.5047	107.197	0.9675	2014-11-23 10:01:00	35.1	2.34908	105.3	97.2163	-3.2497
2014-07-29 19:55:39	34.818	116.62	6.95963			2014-07-16 19:41:29	34.97	85.8867	4.25611	78.7021	-3.93502	2014-07-08 17:56:28	36.036	115.153	2.3975	96.1204	-0.54198	2013-11-09 05:56:40	41.156	23.76	0.068	68.0239	-18.06	2014-11-16 09:11:00	31.05	77.1	2.4462	107.455	1.00766	2014-11-23 10:02:00	35.1	2.34733	105.3	97.3253	-3.12238
2014-07-29 19:56:39	34.8167	116.633	6.96015			2014-07-16 19:42:29	34.97	85.84	4.26302	78.6384	-4.07048	2014-07-08 17:57:28	36.032	115.14	2.3975	96.1131	-0.54532	2013-11-09 05:57:40	41.16	24.04	0.07	68.191	-17.7099	2014-11-16 09:12:00	31.05	77.1	2.4462	107.747	1.05284	2014-11-23 10:03:00	35.26	2.345	112.6	97.4892	-2.92934
2014-07-29 19:57:39	34.8153	116.647	6.96068			2014-07-16 19:43:29	34.97	85.7933	4.26993	78.6503	-4.0804	2014-07-08 17:58:28	36.028	115.127	2.3975	96.0828	-0.55188	2013-11-09 05:58:40	41.164	24.32	0.072	68.3582	-17.3736	2014-11-16 09:13:00	31.05	77.1	2.4462	107.977	1.08934	2014-11-23 10:04:00	35.26	2.34267	112.6	97.609	-2.78782
2014-07-29 19:58:39	34.814	116.66	6.96121			2014-07-16 19:44:29	34.97	85.7467	4.27685	78.7281	-3.83444	2014-07-08 17:59:28	36.024	115.113	2.3975	96.0647	-0.55676	2013-11-09 05:59:40	41.168	24.6	0.074	68.5254	-17.0501	2014-11-16 09:14:00	31.05	77.1	2.4462	108.157	1.11886	2014-11-23 10:05:00	35.26	2.34383	112.6	97.8397	-2.51714
2014-07-29 19:59:39	34.8127	116.673	6.96173			2014-07-16 19:45:29	34.97	85.7	4.28376	78.7963	-3.7241	2014-07-08 18:00:28	36.02	115.1	2.3975	96.0218	-0.56512	2013-11-09 06:00:40	41.172	24.88	0.076	68.6925	-16.7385	2014-11-16 09:15:00	31.05	77.1	2.4462	108.239	1.17192	2014-11-23 10:06:00	35.26	2.34383	112.6	97.9493	-2.38754
2014-07-29 20:00:39	34.8113	116.687	6.96226			2014-07-16 19:46:29	34.9707	85.5667	4.29067	78.9315	-3.82214	2014-07-08 18:01:28	36.0227	115.087	2.3975	95.9357	-0.57962	2013-11-09 06:01:40	41.176	25.16	0.078	68.8597	-16.438	2014-11-16 09:16:00	31.05	77.1	2.4462	108.236	1.1716	2014-11-23 10:07:00	35.26	2.34733	112.6	98.0896	-2.22224
2014-07-29 20:01:39	34.81	116.7	6.96279			2014-07-16 19:47:29	34.9713	85.4333	4.29759	79.1499	-3.7916	2014-07-08 18:02:28	36.0253	115.073	2.3975	95.992	-0.5738	2013-11-09 06:02:40	41.18	25.44	0.08	69.0269	-16.1479	2014-11-16 09:17:00	31.05	77.1	2.4462	108.138	1.15768	2014-11-23 10:08:00	35.26	2.35025	112.6	98.0582	-2.25868
2014-07-29 20:02:39	34.8113	116.64	6.96331			2014-07-16 19:48:29	34.972	85.3	4.3045	79.2311	-3.6785	2014-07-08 18:03:28	36.028	115.06	2.3697	96.043	-0.56878	2013-11-09 06:03:40	41.184	25.72	0.082	69.194	-15.8666	2014-11-16 09:18:00	31.05	77.1	2.4462	107.994	1.13718	2014-11-23 10:09:00	35.26	2.35258	112.6	97.9329	-2.40444
2014-07-29 20:03:39	34.8127	116.58	6.96384			2014-07-16 19:49:29	34.9727	85.1667	4.31111	79.193	-3.69378	2014-07-08 18:04:28	36.0307	115.047	2.3697	96.0989	-0.56438	2013-11-09 06:04:40	41.188	26	0.084	69.3612	-15.5937	2014-11-16 09:19:00	31.05	77.1	2.4462	107.901	1.12382	2014-11-23 10:10:00	35.26	2.35667	112.6	97.6534	-2.7296
2014-07-29 20:04:39	34.814	116.52	6.96437			2014-07-16 19:50:29	34.9733	85.0333	4.31771	79.112	-3.71408	2014-07-08 18:05:28	36.0333	115.033	2.3697	96.2364	-0.5491	2013-11-09 06:05:40	41.192	26.45	0.086	69.5284	-15.3285	2014-11-16 09:20:00	30.87	76.1	2.4462	107.866	1.15746	2014-11-23 10:11:00	35.26	2.35842	112.6	97.4932	-2.916
2014-07-29 20:05:39	34.8153	116.46	6.96489			2014-07-16 19:51:29	34.974	84.9	4.32432	79.0218	-3.7361	2014-07-08 18:06:28	36.036	115.02	2.3697	96.3594	-0.53714	2013-11-09 06:06:40	41.196	26.9	0.088	69.6955	-15.0707	2014-11-16 09:21:00	30.87	76.1	2.4204	107.842	1.21362	2014-11-23 10:12:00	35.26	2.36483	112.6	97.2829	-3.16056
2014-07-29 20:06:39	34.8167	116.4	6.96542			2014-07-16 19:52:29	34.9747	84.7667	4.33093	78.8515	-3.77144	2014-07-08 18:07:28	36.0387	115.007	2.3697	96.3505	-0.54586	2013-11-09 06:07:40	41.2	27.35	0.09	69.8627	-14.8197	2014-11-16 09:22:00	30.87	76.1	2.4204	107.887	1.28154	2014-11-23 10:13:00	34.88	2.37008	101.6	97.2371	-3.21524
2014-07-29 20:07:39	34.818	116.34	6.96595			2014-07-16 19:53:29	34.9753	84.6333	4.33753	78.7268	-3.79258	2014-07-08 18:08:28	36.0413	114.993	2.3697	96.4036	-0.54636	2013-11-09 06:08:40	41.204	27.8	0.092	70.0299	-14.5762	2014-11-16 09:23:00	30.87	76.1	2.4204	108.043	1.36818	2014-11-23 10:14:00	34.88	2.373	101.6	97.2888	-3.15628
2014-07-29 20:08:39	34.8193	116.28	6.96647			2014-07-16 19:54:29	34.976	84.5	4.34414	78.6846	-3.79988	2014-07-08 18:09:28	36.044	114.98	2.3697	96.508	-0.53828	2013-11-09 06:09:40	41.208	28.25	0.094	70.197	-14.3396	2014-11-16 09:24:00	30.87	76.1	2.4204	108.127	1.44402	2014-11-23 10:15:00	34.88	2.37533	101.6	97.4387	-2.98308
2014-07-29 20:09:39	34.8207	116.22	6.967			2014-07-16 19:55:29	34.9767	84.3667	4.35075	78.6624	-3.80382	2014-07-08 18:10:28	36.0467	114.967	2.3697	96.4086	-0.5617	2013-11-09 06:10:40	41.212	28.7	0.096	70.3642	-14.1096	2014-11-16 09:25:00	30.87	76.1	2.4204	108.336	1.50402	2014-11-23 10:16:00	34.88	2.38117	101.6	97.5332	-2.87436
2014-07-29 20:10:39	34.822	116.16	6.96484			2014-07-16 19:56:29	34.9773	84.2333	4.35735	78.7036	-3.68594	2014-07-08 18:11:28	36.0493	114.953	2.3697	96.3527	-0.57832	2013-11-09 06:11:40	41.216	29.15	0.098	70.5314	-13.8859	2014-11-16 09:26:00	30.87	76.1	2.4204	108.543	1.54126	2014-11-23 10:17:00	34.88	2.38467	101.6	97.6741	-2.7116
2014-07-29 20:11:39	34.8233	116.1	6.96268			2014-07-16 19:57:29	34.978	84.1	4.36396	78.6582	-3.695	2014-07-08 18:12:28	36.052	114.94	2.3697	96.2846	-0.59746	2013-11-09 06:12:40	41.22	29.6	0.1	70.6985	-13.6682	2014-11-16 09:27:00	30.87	76.1	2.4204	108.678	1.56574	2014-11-23 10:18:00	34.88	2.38525	101.6	97.712	-2.66734
2014-07-29 20:12:39	34.8247	116.04	6.96052			2014-07-16 19:58:29	34.9787	83.9667	4.37057	78.609	-3.81678	2014-07-08 18:13:28	36.0547	114.927	2.3697	96.1317	-0.63036	2013-11-09 06:13:40	41.216	30.05	0.103	70.8657	-13.4474	2014-11-16 09:28:00	30.87	76.1	2.4204	108.727	1.57442	2014-11-23 10:19:00	34.88	2.38875	101.6	97.7271	-2.64978
2014-07-29 20:13:39	34.826	115.98	6.95836			2014-07-16 19:59:29	34.9793	83.8333	4.37717	78.5287	-3.83048	2014-07-08 18:14:28	36.0573	114.913	2.3697	95.8859	-0.67846	2013-11-09 06:14:40	41.212	30.5	0.106	71.0328	-13.2242	2014-11-16 09:29:00	30.87	76.1	2.4204	108.818	1.59088	2014-11-23 10:20:00	34.88	2.39167	101.6	97.8554	-2.50018
2014-07-29 20:14:39	34.8273	115.92	6.9562			2014-07-16 20:00:29	34.98	83.7	4.38378	78.4985	-3.9483	2014-07-08 18:15:28	36.06	114.9	2.3697	95.8004	-0.70084	2013-11-09 06:15:40	41.208	30.99	0.109	71.2	-12.999	2014-11-16 09:30:00	30.79	75.4	2.4204	108.648	1.52066	2014-11-23 10:21:00	34.88	2.39808	101.6	98.1223	-2.18906
2014-07-29 20:15:39	34.8287	115.86	6.95404			2014-07-16 20:01:29	34.9813	83.6067	4.39039	78.3529	-4.0869	2014-07-08 18:16:28	36.0633	114.867	2.3697	95.6432	-0.73536	2013-11-09 06:16:40	41.204	31.48	0.112	71.3981	-12.7598	2014-11-16 09:31:00	30.79	75.4	2.4192	108.458	1.43368	2014-11-23 10:22:00	34.88	2.40333	101.6	98.397	-1.86882
2014-07-29 20:16:39	34.83	115.8	6.95188			2014-07-16 20:02:29	34.9827	83.5133	4.39699	78.3477	-4.0881	2014-07-08 18:17:28	36.0667	114.833	2.3697	95.5645	-0.75706	2013-11-09 06:17:40	41.2	31.97	0.115	71.6271	-12.5054	2014-11-16 09:32:00	30.79	75.4	2.4192	108.176	1.33386	2014-11-23 10:23:00	35.39	2.40858	131.2	98.8044	-1.39288
2014-07-29 20:17:39	34.8333	115.8	6.94972			2014-07-16 20:03:29	34.984	83.42	4.4036	78.4108	-3.96434	2014-07-08 18:18:28	36.07	114.8	2.345	95.5768	-0.76318	2013-11-09 06:18:40	41.196	32.46	0.118	71.9467	-12.2217	2014-11-16 09:33:00	30.79	75.4	2.4192	107.768	1.21564	2014-11-23 10:24:00	35.39	2.41442	131.2	99.287	-0.83078
2014-07-29 20:18:39	34.8367	115.8	6.94756			2014-07-16 20:04:29	34.9853	83.3267	4.41021	78.4972	-3.9485	2014-07-08 18:19:28	36.0733	114.767	2.345	95.5368	-0.77838	2013-11-09 06:19:40	41.192	32.95	0.121	72.3569	-11.9068	2014-11-16 09:34:00	30.79	75.4	2.4192	107.342	1.09414	2014-11-23 10:25:00	35.39	2.41675	131.2	99.7286	-0.3178
2014-07-29 20:19:39	34.84	115.8	6.9454			2014-07-16 20:05:29	34.9867	83.2333	4.41681	78.6799	-3.80256	2014-07-08 18:20:28	36.0767	114.733	2.345	95.4426	-0.80254	2013-11-09 06:20:40	41.188	33.44	0.124	72.8061	-11.5837	2014-11-16 09:35:00	30.79	75.4	2.4192	107.027	1.03274	2014-11-23 10:26:00	35.39	2.42258	131.2	100.077	0.08634
2014-07-29 20:20:39	34.8433	115.8	6.94324			2014-07-16 20:06:29	34.988	83.14	4.42342	78.8992	-3.6476	2014-07-08 18:21:28	36.08	114.7	2.345	95.3942	-0.81848	2013-11-09 06:21:40	41.184	33.93	0.127	73.2047	-11.2893	2014-11-16 09:36:00	30.79	75.4	2.4192	106.797	0.99902	2014-11-23 10:27:00	35.39	2.429	131.2	100.4	0.4593
2014-07-29 20:21:39	34.8467	115.8	6.94108			2014-07-16 20:07:29	34.9893	83.0467	4.43003	79.062	-3.50192	2014-07-08 18:22:28	36.0833	114.667	2.345	95.3223	-0.83818	2013-11-09 06:22:40	41.18	34.42	0.13	73.5528	-11.0238	2014-11-16 09:37:00	30.79	75.4	2.4192	106.736	0.99004	2014-11-23 10:28:00	35.39	2.43542	131.2	100.671	0.77128
2014-07-29 20:22:39	34.85	115.8	6.93892			2014-07-16 20:08:29	34.9907	82.9533	4.43663	79.1981	-3.47204	2014-07-08 18:23:28	36.0867	114.633	2.345	95.2063	-0.86526	2013-11-09 06:23:40	41.17	34.91	0.132	73.5902	-10.8982	2014-11-16 09:38:00	30.79	75.4	2.4192	106.858	1.00802	2014-11-23 10:29:00	35.39	2.4395	131.2	100.871	1.00096
2014-07-29 20:23:39	34.8533	115.8	6.93676			2014-07-16 20:09:29	34.992	82.86	4.44324	79.1864	-3.5777	2014-07-08 18:24:28	36.09	114.6	2.345	95.2797	-0.85808	2013-11-09 06:24:40	41.16	35.4	0.134	73.5308	-10.8258	2014-11-16 09:39:00	30.79	75.4	2.4192	106.992	1.02766	2014-11-23 10:30:00	35.39	2.44358	131.2	100.968	1.11234
2014-07-29 20:24:39	34.8567	115.8	6.9346			2014-07-16 20:10:29	34.9933	82.7667	4.44985	79.0339	-3.70762	2014-07-08 18:25:28	36.0933	114.567	2.345	95.3844	-0.8451	2013-11-09 06:25:40	41.15	35.63	0.136	73.4263	-10.7822	2014-11-16 09:40:00	30.96	73.4	2.4192	107.213	1.09714	2014-11-23 10:31:00	35.39	2.4465	131.2	100.978	1.1241
2014-07-29 20:25:39	34.86	115.8	6.93063			2014-07-16 20:11:29	34.9947	82.6733	4.45645	78.9255	-3.82948	2014-07-08 18:26:28	36.0967	114.533	2.345	95.4993	-0.83	2013-11-09 06:26:40	41.14	35.86	0.138	73.0693	-10.8477	2014-11-16 09:41:00	30.96	73.4	2.4094	107.308	1.10684	2014-11-23 10:32:00	35.39	2.44533	131.2	101.005	1.15522
2014-07-29 20:26:39	34.8633	115.8	6.92665			2014-07-16 20:12:29	34.996	82.58	4.46306	78.8214	-3.95064	2014-07-08 18:27:28	36.1	114.5	2.345	95.651	-0.80786	2013-11-09 06:27:40	41.13	36.09	0.14	72.7719	-10.8983	2014-11-16 09:42:00	30.96	73.4	2.4094	107.297	1.10134	2014-11-23 10:33:00	35.38	2.44767	134.3	101.015	1.16458
2014-07-29 20:27:39	34.8667	115.8	6.92268			2014-07-16 20:13:29	34.9973	82.4867	4.46967	78.7517	-4.06484	2014-07-08 18:28:28	36.1033	114.467	2.345	95.8401	-0.77838	2013-11-09 06:28:40	41.12	36.32	0.142	72.7342	-10.845	2014-11-16 09:43:00	30.96	73.4	2.4094	107.182	1.08058	2014-11-23 10:34:00	35.38	2.44883	134.3	101.048	1.20126
2014-07-29 20:28:39	34.87	115.8	6.91871			2014-07-16 20:14:29	34.9987	82.3933	4.47627	78.8203	-3.9352	2014-07-08 18:29:28	36.1067	114.433	2.345	95.867	-0.7789	2013-11-09 06:29:40	41.11	36.55	0.144	72.7	-10.792	2014-11-16 09:44:00	30.96	73.4	2.4094	106.888	1.03396	2014-11-23 10:35:00	35.38	2.45	134.3	101.178	1.3481
2014-07-29 20:29:39	34.8733	115.8	6.91473			2014-07-16 20:15:29	35	82.3	4.48288	78.8885	-4.04834	2014-07-08 18:30:28	36.11	114.4	2.345	95.8934	-0.77938	2013-11-09 06:30:40	41.1	36.78	0.146	72.6691	-10.7393	2014-11-16 09:45:00	30.96	73.4	2.4094	106.605	0.95184	2014-11-23 10:36:00	35.38	2.44883	134.3	101.447	1.65402
2014-07-29 20:30:39	34.8767	115.8	6.91076			2014-07-16 20:16:29	35.0027	82.3267	4.48949	78.9665	-4.3193	2014-07-08 18:31:28	36.1213	114.367	2.345	95.8899	-0.78558	2013-11-09 06:31:40	41.09	37.01	0.148	73.3619	-10.4058	2014-11-16 09:46:00	30.96	73.4	2.4094	106.49	0.93528	2014-11-23 10:37:00	35.38	2.45175	134.3	101.79	2.04494
2014-07-29 20:31:39	34.88	115.8	6.90679			2014-07-16 20:17:29	35.0053	82.3533	4.49609	78.9797	-4.60736	2014-07-08 18:32:28	36.1327	114.333	2.345	95.8772	-0.79346	2013-11-09 06:32:40	41.08	37.24	0.15	73.986	-10.0978	2014-11-16 09:47:00	30.96	73.4	2.4094	106.444	0.92866	2014-11-23 10:38:00	35.38	2.45817	134.3	102.125	2.42772
2014-07-29 20:32:39	34.8853	115.72	6.90281			2014-07-16 20:18:29	35.008	82.38	4.5027	78.9263	-4.60976	2014-07-08 18:33:28	36.144	114.3	2.312	95.7956	-0.8147	2013-11-09 06:33:40	41.076	37.47	0.153	74.5412	-9.8154	2014-11-16 09:48:00	30.96	73.4	2.4094	106.425	0.92594	2014-11-23 10:39:00	35.38	2.46108	134.3	102.409	2.75208
2014-07-29 20:33:39	34.8907	115.64	6.89884			2014-07-16 20:19:29	35.0107	82.4067	4.50985	78.8604	-4.86246	2014-07-08 18:34:28	36.1553	114.267	2.312	95.8108	-0.81726	2013-11-09 06:34:40	41.072	37.7	0.156	74.9677	-9.57552	2014-11-16 09:49:00	30.96	73.4	2.4094	106.602	0.9514	2014-11-23 10:40:00	35.38	2.46867	134.3	102.644	3.02008
2014-07-29 20:34:39	34.896	115.56	6.89487			2014-07-16 20:20:29	35.0133	82.4333	4.51699	78.9091	-4.85206	2014-07-08 18:35:28	36.1667	114.233	2.312	95.8534	-0.81426	2013-11-09 06:35:40	41.068	37.86	0.159	75.305	-9.3633	2014-11-16 09:50:00	30.94	72.8	2.4094	106.68	0.98556	2014-11-23 10:41:00	35.38	2.47158	134.3	102.704	3.08812
2014-07-29 20:35:39	34.9013	115.48	6.89089			2014-07-16 20:21:29	35.016	82.46	4.52414	78.9442	-4.5565	2014-07-08 18:36:28	36.178	114.2	2.312	95.8979	-0.8109	2013-11-09 06:36:40	41.064	38.02	0.162	75.0984	-9.35358	2014-11-16 09:51:00	30.94	72.8	2.4175	106.646	0.97124	2014-11-23 10:42:00	35.38	2.478	134.3	102.613	2.98502
2014-07-29 20:36:39	34.9067	115.4	6.88692			2014-07-16 20:22:29	35.0187	82.4867	4.53129	79.045	-4.13934	2014-07-08 18:37:28	36.1893	114.167	2.312	95.9315	-0.8095	2013-11-09 06:37:40	41.06	38.18	0.165	74.7086	-9.40768	2014-11-16 09:52:00	30.94	72.8	2.4175	106.539	0.947	2014-11-23 10:43:00	35.32	2.47975	132.9	102.498	2.85104
2014-07-29 20:37:39	34.912	115.32	6.88295			2014-07-16 20:23:29	35.0213	82.5133	4.53843	79.1996	-4.12234	2014-07-08 18:38:28	36.2007	114.133	2.312	96.0037	-0.80036	2013-11-09 06:38:40	41.056	38.34	0.168	74.462	-9.3055	2014-11-16 09:53:00	30.94	72.8	2.4175	106.456	0.92608	2014-11-23 10:44:00	35.32	2.48733	132.9	102.379	2.71368
2014-07-29 20:38:39	34.9173	115.24	6.87897			2014-07-16 20:24:29	35.024	82.54	4.54558	79.382	-4.25032	2014-07-08 18:39:28	36.212	114.1	2.312	96.0018	-0.80598	2013-11-09 06:39:40	41.052	38.5	0.171	74.4612	-9.0122	2014-11-16 09:54:00	30.94	72.8	2.4175	106.315	0.89708	2014-11-23 10:45:00	35.32	2.49142	132.9	102.197	2.50302
2014-07-29 20:39:39	34.9227	115.16	6.875			2014-07-16 20:25:29	35.0267	82.5667	4.55273	79.4665	-4.24324	2014-07-08 18:40:28	36.2233	114.067	2.312	95.8925	-0.8334	2013-11-09 06:40:40	41.048	38.66	0.174	74.5502	-8.69208	2014-11-16 09:55:00	30.94	72.8	2.4175	106.208	0.85	2014-11-23 10:46:00	35.32	2.4955	132.9	102.211	2.51714
2014-07-29 20:40:39	34.928	115.08	6.86787			2014-07-16 20:26:29	35.0293	82.5933	4.55987	79.4931	-4.53864	2014-07-08 18:41:28	36.2347	114.033	2.312	95.817	-0.85408	2013-11-09 06:41:40	41.044	38.82	0.177	74.7291	-8.34516	2014-11-16 09:56:00	30.94	72.8	2.4175	106.128	0.83902	2014-11-23 10:47:00	35.32	2.49667	132.9	102.285	2.59922
2014-07-29 20:41:39	34.9333	115	6.86073			2014-07-16 20:27:29	35.032	82.62	4.56702	79.5909	-4.7677	2014-07-08 18:42:28	36.246	114	2.312	95.7227	-0.8787	2013-11-09 06:42:40	41.04	38.98	0.18	75.2161	-7.89798	2014-11-16 09:57:00	30.94	72.8	2.4175	106.07	0.83108	2014-11-23 10:48:00	35.32	2.50075	132.9	102.412	2.74286
2014-07-29 20:42:39	34.9387	114.92	6.8536			2014-07-16 20:28:29	35.0347	82.6467	4.57417	79.6886	-4.75992	2014-07-08 18:43:28	36.2573	113.967	2.312	95.529	-0.92418	2013-11-09 06:43:40	41.038	39.14	0.183	75.5404	-7.57448	2014-11-16 09:58:00	30.94	72.8	2.4175	106.046	0.82782	2014-11-23 10:49:00	35.32	2.50367	132.9	102.673	3.03972
2014-07-29 20:43:39	34.944	114.84	6.84647			2014-07-16 20:29:29	35.0373	82.6733	4.58131	79.7065	-4.37642	2014-07-08 18:44:28	36.2687	113.933	2.312	95.4197	-0.95234	2013-11-09 06:44:40	41.036	39.3	0.186	75.7018	-7.37466	2014-11-16 09:59:00	30.94	72.8	2.4175	105.99	0.8202	2014-11-23 10:50:00	35.32	2.50892	132.9	103.028	3.44328
2014-07-29 20:44:39	34.9493	114.76	6.83933			2014-07-16 20:30:29	35.04	82.7	4.58846	79.7726	-4.24498	2014-07-08 18:45:28	36.28	113.9	2.312	95.3785	-0.96664	2013-11-09 06:45:40	41.034	39.22	0.189	75.7336	-7.21818	2014-11-16 10:00:00	30.88	71.9	2.4175	105.841	0.8171	2014-11-23 10:51:00	35.32	2.50892	132.9	103.275	3.7244
2014-07-29 20:45:39	34.9547	114.68	6.8322			2014-07-16 20:31:29	35.0427	82.6933	4.59561	79.961	-3.92988	2014-07-08 18:46:28	36.292	113.867	2.312	95.2828	-0.99242	2013-11-09 06:46:40	41.032	39.14	0.192	75.6782	-7.09286	2014-11-16 10:01:00	30.88	71.9	2.406	105.67	0.8133	2014-11-23 10:52:00	35.32	2.50892	132.9	103.558	4.04656
2014-07-29 20:46:39	34.96	114.6	6.82507			2014-07-16 20:32:29	35.0453	82.6867	4.60275	80.0209	-3.80014	2014-07-08 18:47:28	36.304	113.833	2.312	95.2008	-1.0154	2013-11-09 06:47:40	41.03	39.06	0.195	75.4376	-7.02824	2014-11-16 10:02:00	30.88	71.9	2.406	105.473	0.80498	2014-11-23 10:53:00	35.66	2.513	131.2	103.795	4.3284
2014-07-29 20:47:39	34.9593	114.58	6.81793			2014-07-16 20:33:29	35.048	82.68	4.6099	79.9883	-3.9448	2014-07-08 18:48:28	36.316	113.8	2.2685	95.1699	-1.02798	2013-11-09 06:48:40	41.028	38.98	0.198	75.1006	-7.38374	2014-11-16 10:03:00	30.88	71.9	2.406	105.22	0.78854	2014-11-23 10:54:00	35.66	2.51708	131.2	103.779	4.32082
2014-07-29 20:48:39	34.9587	114.56	6.8108			2014-07-16 20:34:29	35.0507	82.6733	4.61767	79.9791	-4.06168	2014-07-08 18:49:28	36.328	113.767	2.2685	94.9934	-1.0709	2013-11-09 06:49:40	41.026	38.9	0.201	74.6672	-8.15936	2014-11-16 10:04:00	30.88	71.9	2.406	105.053	0.78432	2014-11-23 10:55:00	35.66	2.52	131.2	103.679	4.21692
2014-07-29 20:49:39	34.958	114.54	6.80367			2014-07-16 20:35:29	35.0533	82.6667	4.62543	79.9498	-4.20426	2014-07-08 18:50:28	36.34	113.733	2.2685	94.8788	-1.09976	2013-11-09 06:50:40	41.024	38.82	0.204	74.2004	-8.95562	2014-11-16 10:05:00	30.88	71.9	2.406	105.037	0.78502	2014-11-23 10:56:00	35.66	2.52467	131.2	103.528	4.05484
2014-07-29 20:50:39	34.9573	114.52	6.79653			2014-07-16 20:36:29	35.056	82.66	4.6332	79.8572	-4.35782	2014-07-08 18:51:28	36.352	113.7	2.2685	94.8354	-1.11274	2013-11-09 06:51:40	41.022	38.74	0.207	73.7676	-9.73978	2014-11-16 10:06:00	30.88	71.9	2.406	105.106	0.79576	2014-11-23 10:57:00	35.66	2.52758	131.2	103.288	3.79092
2014-07-29 20:51:39	34.9567	114.5	6.7894			2014-07-16 20:37:29	35.0587	82.6533	4.64097	79.8597	-4.36474	2014-07-08 18:52:28	36.364	113.667	2.2685	94.7613	-1.1317	2013-11-09 06:52:40	41.02	38.66	0.21	73.3688	-10.5119	2014-11-16 10:07:00	30.88	71.9	2.406	105.208	0.81164	2014-11-23 10:58:00	35.66	2.53167	131.2	103.034	3.498
2014-07-29 20:52:39	34.956	114.48	6.78227			2014-07-16 20:38:29	35.0613	82.6467	4.64873	79.9313	-4.22922	2014-07-08 18:53:28	36.376	113.633	2.2685	94.7655	-1.13302	2013-11-09 06:53:40	41.009	38.58	0.213	73.4369	-9.6182	2014-11-16 10:08:00	30.88	71.9	2.406	105.36	0.83526	2014-11-23 10:59:00	35.66	2.534	131.2	102.977	3.43206
2014-07-29 20:53:39	34.9553	114.46	6.77513			2014-07-16 20:39:29	35.064	82.64	4.6565	80.0427	-4.21386	2014-07-08 18:54:28	36.388	113.6	2.2685	94.8927	-1.10776	2013-11-09 06:54:40	40.998	38.5	0.216	73.7451	-8.32668	2014-11-16 10:09:00	30.88	71.9	2.406	105.464	0.85152	2014-11-23 11:00:00	35.66	2.53458	131.2	103.037	3.50078
2014-07-29 20:54:39	34.9547	114.44	6.768			2014-07-16 20:40:29	35.0667	82.6333	4.66427	80.1897	-4.0632	2014-07-08 18:55:28	36.4	113.567	2.2685	94.9953	-1.08772	2013-11-09 06:55:40	40.987	38.66	0.219	74.3139	-6.96776	2014-11-16 10:10:00	31	70.9	2.406	105.487	0.85482	2014-11-23 11:01:00	35.66	2.534	131.2	103.222	3.71456
2014-07-29 20:55:39	34.954	114.42	6.75695			2014-07-16 20:41:29	35.0693	82.6267	4.67203	80.2483	-3.93078	2014-07-08 18:56:28	36.412	113.533	2.2685	95.0351	-1.0813	2013-11-09 06:56:40	40.976	38.82	0.222	75.0216	-5.58896	2014-11-16 10:11:00	31	70.9	2.3847	105.485	0.84924	2014-11-23 11:02:00	35.66	2.53808	131.2	103.461	3.99012
2014-07-29 20:56:39	34.9533	114.4	6.74589			2014-07-16 20:42:29	35.072	82.62	4.6798	80.3111	-3.9247	2014-07-08 18:57:28	36.424	113.5	2.2685	95.1153	-1.06606	2013-11-09 06:57:40	40.965	38.98	0.225	75.8683	-4.19026	2014-11-16 10:12:00	31	70.9	2.3847	105.503	0.84684	2014-11-23 11:03:00	35.62	2.54333	133.7	103.775	4.34768
2014-07-29 20:57:39	34.9527	114.38	6.73484			2014-07-16 20:43:29	35.0747	82.6133	4.68757	80.3928	-4.03798	2014-07-08 18:58:28	36.436	113.467	2.2685	95.172	-1.05588	2013-11-09 06:58:40	40.954	39.14	0.228	76.2932	-4.8311	2014-11-16 10:13:00	31	70.9	2.3847	105.523	0.8445	2014-11-23 11:04:00	35.62	2.55033	133.7	104.046	4.65652
2014-07-29 20:58:39	34.952	114.36	6.72379			2014-07-16 20:44:29	35.0773	82.6067	4.69533	80.4843	-4.14788	2014-07-08 18:59:28	36.448	113.433	2.2685	95.2353	-1.04414	2013-11-09 06:59:40	40.943	39.3	0.231	76.5472	-5.5024	2014-11-16 10:14:00	31	70.9	2.3847	105.577	0.84744	2014-11-23 11:05:00	35.62	2.5515	133.7	104.211	4.84192
2014-07-29 20:59:39	34.9513	114.34	6.71273			2014-07-16 20:45:29	35.08	82.6	4.7031	80.5151	-4.27022	2014-07-08 19:00:28	36.46	113.4	2.2685	95.2293	-1.0476	2013-11-09 07:00:40	40.932	39.46	0.234	76.6302	-6.20418	2014-11-16 10:15:00	31	70.9	2.3847	105.661	0.8552	2014-11-23 11:06:00	35.62	2.55558	133.7	104.259	4.89424
2014-07-29 21:00:39	34.9507	114.32	6.70168			2014-07-16 20:46:29	35.082	82.6267	4.71087	80.6307	-4.37492	2014-07-08 19:01:28	36.472	113.34	2.2685	95.2819	-1.0382	2013-11-09 07:01:40	40.921	39.62	0.237	76.097	-7.0811	2014-11-16 10:16:00	31	70.9	2.3847	105.633	0.85096	2014-11-23 11:07:00	35.62	2.55967	133.7	104.38	5.02938
2014-07-29 21:01:39	34.95	114.3	6.69063			2014-07-16 20:47:29	35.084	82.6533	4.71863	80.7124	-4.4862	2014-07-08 19:02:28	36.484	113.28	2.2685	95.3453	-1.02638	2013-11-09 07:02:40	40.91	39.78	0.24	75.4824	-7.6985	2014-11-16 10:17:00	31	70.9	2.3847	105.605	0.84672	2014-11-23 11:08:00	35.62	2.56375	133.7	104.385	5.03492
2014-07-29 21:02:39	34.9567	114.16	6.67957			2014-07-16 20:48:29	35.086	82.68	4.7264	80.7482	-4.48384	2014-07-08 19:03:28	36.496	113.22	2.2099	95.4228	-1.01142	2013-11-09 07:03:40	40.912	39.94	0.244	74.97	-7.28742	2014-11-16 10:18:00	31	70.9	2.3847	105.518	0.8336	2014-11-23 11:09:00	35.62	2.56783	133.7	104.368	5.01556
2014-07-29 21:03:39	34.9633	114.02	6.66852			2014-07-16 20:49:29	35.088	82.7067	4.73428	80.6868	-4.50448	2014-07-08 19:04:28	36.508	113.16	2.2099	95.4423	-1.00944	2013-11-09 07:04:40	40.914	40.1	0.248	74.5646	-6.85202	2014-11-16 10:19:00	31	70.9	2.3847	105.476	0.82726	2014-11-23 11:10:00	35.62	2.57017	133.7	104.397	5.04804
2014-07-29 21:04:39	34.97	113.88	6.65747			2014-07-16 20:50:29	35.09	82.7333	4.74216	80.5748	-4.53732	2014-07-08 19:05:28	36.52	113.1	2.2099	95.4969	-0.99994	2013-11-09 07:05:40	40.916	40.16	0.252	74.2663	-6.39226	2014-11-16 10:20:00	31	71.2	2.3847	105.467	0.85306	2014-11-23 11:11:00	35.62	2.5725	133.7	104.496	5.16206
2014-07-29 21:05:39	34.9767	113.74	6.64641			2014-07-16 20:51:29	35.092	82.76	4.75004	80.3781	-4.59036	2014-07-08 19:06:28	36.532	113.04	2.2099	95.5117	-0.99946	2013-11-09 07:06:40	40.918	40.22	0.256	74.9591	-5.6704	2014-11-16 10:21:00	31	71.2	2.3705	105.547	0.903	2014-11-23 11:12:00	35.62	2.57542	133.7	104.465	5.12682
2014-07-29 21:06:39	34.9833	113.6	6.63536			2014-07-16 20:52:29	35.094	82.7867	4.75792	80.2428	-4.62928	2014-07-08 19:07:28	36.544	112.98	2.2099	95.4595	-1.01416	2013-11-09 07:07:40	40.92	40.28	0.26	75.693	-5.42886	2014-11-16 10:22:00	31	71.2	2.3705	105.69	0.96472	2014-11-23 11:13:00	35.57	2.57542	133.6	104.559	5.2322
2014-07-29 21:07:39	34.99	113.46	6.62431			2014-07-16 20:53:29	35.096	82.8133	4.7658	80.1327	-4.66266	2014-07-08 19:08:28	36.556	112.92	2.2099	95.3977	-1.03118	2013-11-09 07:08:40	40.922	40.34	0.264	76.4679	-5.66764	2014-11-16 10:23:00	31	71.2	2.3705	105.901	1.0375	2014-11-23 11:14:00	35.57	2.57717	133.6	104.687	5.37686
2014-07-29 21:08:39	34.9967	113.32	6.61325			2014-07-16 20:54:29	35.098	82.84	4.77368	80.0588	-4.68756	2014-07-08 19:09:28	36.568	112.86	2.2099	95.3751	-1.03946	2013-11-09 07:09:40	40.924	40.4	0.268	77.2409	-5.89864	2014-11-16 10:24:00	31	71.2	2.3705	106.032	1.0978	2014-11-23 11:15:00	35.57	2.5795	133.6	104.84	5.54974
2014-07-29 21:09:39	35.0033	113.18	6.6022			2014-07-16 20:55:29	35.1	82.8667	4.78156	80.1195	-4.68074	2014-07-08 19:10:28	36.58	112.8	2.2099	95.3597	-1.04612	2013-11-09 07:10:40	40.926	40.46	0.272	77.8851	-6.16108	2014-11-16 10:25:00	31	71.2	2.3705	106.138	1.12804	2014-11-23 11:16:00	35.57	2.5795	133.6	104.986	5.71424
2014-07-29 21:10:39	35.01	113.04	6.58867			2014-07-16 20:56:29	35.102	82.8933	4.78944	80.3341	-4.63756	2014-07-08 19:11:28	36.592	112.74	2.2099	95.3624	-1.04872	2013-11-09 07:11:40	40.928	40.52	0.276	77.973	-6.54542	2014-11-16 10:26:00	31	71.2	2.3705	106.249	1.14838	2014-11-23 11:17:00	35.57	2.58708	133.6	105.2	5.95744
2014-07-29 21:11:39	35.0167	112.9	6.57513			2014-07-16 20:57:29	35.104	82.92	4.79732	80.3793	-4.63422	2014-07-08 19:12:28	36.604	112.68	2.2099	95.452	-1.03166	2013-11-09 07:12:40	40.93	40.58	0.28	77.9479	-6.49352	2014-11-16 10:27:00	31	71.2	2.3705	106.348	1.16672	2014-11-23 11:18:00	35.57	2.58767	133.6	105.379	6.1622
2014-07-29 21:12:39	35.0233	112.76	6.5616			2014-07-16 20:58:29	35.106	82.9467	4.8052	80.4545	-4.62362	2014-07-08 19:13:28	36.616	112.62	2.2099	95.4873	-1.0269	2013-11-09 07:13:40	40.925	40.64	0.283	77.81	-6.00538	2014-11-16 10:28:00	31	71.2	2.3705	106.401	1.17642	2014-11-23 11:19:00	35.57	2.59058	133.6	105.536	6.34214
2014-07-29 21:13:39	35.03	112.62	6.54807			2014-07-16 20:59:29	35.108	82.9733	4.81308	80.5731	-4.60266	2014-07-08 19:14:28	36.628	112.56	2.2099	95.4985	-1.02762	2013-11-09 07:14:40	40.92	40.7	0.286	77.5503	-5.55458	2014-11-16 10:29:00	31	71.2	2.3705	106.429	1.1816	2014-11-23 11:20:00	35.57	2.59467	133.6	105.641	6.46278
2014-07-29 21:14:39	35.0367	112.48	6.53453			2014-07-16 21:00:29	35.11	83	4.82096	80.505	-4.6259	2014-07-08 19:15:28	36.64	112.5	2.2099	95.5096	-1.0283	2013-11-09 07:15:40	40.915	40.74	0.289	77.4126	-5.07964	2014-11-16 10:30:00	31.02	71.6	2.3705	106.36	1.16868	2014-11-23 11:21:00	35.57	2.59817	133.6	105.67	6.49518
2014-07-29 21:15:39	35.0433	112.34	6.521			2014-07-16 21:01:29	35.1107	83.04	4.82884	80.3361	-4.54654	2014-07-08 19:16:28	36.652	112.493	2.2099	95.5393	-1.02462	2013-11-09 07:16:40	40.91	40.78	0.292	77.3966	-4.58056	2014-11-16 10:31:00	31.02	71.6	2.3628	106.194	1.14496	2014-11-23 11:22:00	35.57	2.60108	133.6	105.582	6.39452
2014-07-29 21:16:39	35.05	112.2	6.50747			2014-07-16 21:02:29	35.1113	83.08	4.83672	80.2966	-4.43728	2014-07-08 19:17:28	36.664	112.487	2.2099	95.5477	-1.02566	2013-11-09 07:17:40	40.905	40.82	0.295	77.4882	-4.41316	2014-11-16 10:32:00	31.02	71.6	2.3628	105.957	1.10808	2014-11-23 11:23:00	35.77	2.60225	132.7	105.487	6.29446
2014-07-29 21:17:39	35.0513	112.133	6.49393			2014-07-16 21:03:29	35.112	83.12	4.8446	80.1459	-4.4802	2014-07-08 19:18:28	36.676	112.48	2.1472	95.5855	-1.01994	2013-11-09 07:18:40	40.9	40.86	0.298	77.6874	-4.57742	2014-11-16 10:33:00	31.02	71.6	2.3628	105.872	1.10008	2014-11-23 11:24:00	35.77	2.60867	132.7	105.369	6.16888
2014-07-29 21:18:39	35.0527	112.067	6.4804			2014-07-16 21:04:29	35.1127	83.16	4.853	80.0468	-4.387	2014-07-08 19:19:28	36.688	112.473	2.1472	95.596	-1.02038	2013-11-09 07:19:40	40.895	40.9	0.301	78.2458	-4.658	2014-11-16 10:34:00	31.02	71.6	2.3628	105.791	1.0926	2014-11-23 11:25:00	35.77	2.61042	132.7	105.287	6.08426
2014-07-29 21:19:39	35.054	112	6.46687			2014-07-16 21:05:29	35.1133	83.2	4.8614	80.11	-4.25828	2014-07-08 19:20:28	36.7	112.467	2.1472	95.5839	-1.02584	2013-11-09 07:20:40	40.89	40.94	0.304	78.7781	-4.7416	2014-11-16 10:35:00	31.02	71.6	2.3628	105.857	1.11282	2014-11-23 11:26:00	35.77	2.6145	132.7	105.314	6.12502
2014-07-29 21:20:39	35.0553	111.933	6.45333			2014-07-16 21:06:29	35.114	83.24	4.8698	80.1782	-4.2563	2014-07-08 19:21:28	36.712	112.46	2.1472	95.4542	-1.0586	2013-11-09 07:21:40	40.885	40.98	0.307	79.2844	-4.82824	2014-11-16 10:36:00	31.02	71.6	2.3628	106.031	1.14572	2014-11-23 11:27:00	35.77	2.6145	132.7	105.552	6.40894
2014-07-29 21:21:39	35.0567	111.867	6.4398			2014-07-16 21:07:29	35.1147	83.28	4.8782	80.2	-4.26562	2014-07-08 19:22:28	36.724	112.453	2.1472	95.3504	-1.08516	2013-11-09 07:22:40	40.88	41.02	0.31	79.7256	-4.81862	2014-11-16 10:37:00	31.02	71.6	2.3628	106.257	1.18872	2014-11-23 11:28:00	35.77	2.61858	132.7	105.723	6.60708
2014-07-29 21:22:39	35.058	111.8	6.42627			2014-07-16 21:08:29	35.1153	83.32	4.8866	80.2664	-4.13946	2014-07-08 19:23:28	36.736	112.447	2.1472	95.2696	-1.10626	2013-11-09 07:23:40	40.873	41.06	0.314	80.1068	-4.66266	2014-11-16 10:38:00	31.02	71.6	2.3628	106.371	1.21046	2014-11-23 11:29:00	35.77	2.62325	132.7	105.866	6.77184
2014-07-29 21:23:39	35.0593	111.733	6.41273			2014-07-16 21:09:29	35.116	83.36	4.895	80.2687	-4.15424	2014-07-08 19:24:28	36.748	112.44	2.1472	95.1809	-1.12934	2013-11-09 07:24:40	40.866	41.1	0.318	80.1991	-4.52722	2014-11-16 10:39:00	31.02	71.6	2.3628	106.521	1.23888	2014-11-23 11:30:00	35.77	2.625	132.7	105.996	6.9213
2014-07-29 21:24:39	35.0607	111.667	6.3992			2014-07-16 21:10:29	35.1167	83.4	4.9034	80.2947	-4.16354	2014-07-08 19:25:28	36.76	112.433	2.1472	95.1084	-1.14866	2013-11-09 07:25:40	40.859	41.17	0.322	80.0759	-4.43718	2014-11-16 10:40:00	30.98	71.5	2.3628	106.586	1.25134	2014-11-23 11:31:00	35.77	2.62908	132.7	106.037	6.96926
2014-07-29 21:25:39	35.062	111.6	6.38329			2014-07-16 21:11:29	35.1173	83.44	4.9118	80.2803	-4.18126	2014-07-08 19:26:28	36.772	112.427	2.1472	95.1296	-1.14616	2013-11-09 07:26:40	40.852	41.24	0.326	79.7372	-4.39254	2014-11-16 10:41:00	30.98	71.5	2.3605	106.566	1.2541	2014-11-23 11:32:00	35.77	2.63025	132.7	105.92	6.8344
2014-07-29 21:26:39	35.0633	111.533	6.36739			2014-07-16 21:12:29	35.118	83.48	4.9202	80.3716	-4.17622	2014-07-08 19:27:28	36.784	112.42	2.1472	95.0571	-1.16568	2013-11-09 07:27:40	40.845	41.31	0.33	79.4659	-4.33348	2014-11-16 10:42:00	30.98	71.5	2.3605	106.49	1.24596	2014-11-23 11:33:00	35.69	2.63433	133.2	105.82	6.71202
2014-07-29 21:27:39	35.0647	111.467	6.35148			2014-07-16 21:13:29	35.1187	83.52	4.9286	80.5547	-4.15124	2014-07-08 19:28:28	36.796	112.413	2.1472	94.9364	-1.19668	2013-11-09 07:28:40	40.838	41.38	0.334	79.2334	-4.27678	2014-11-16 10:43:00	30.98	71.5	2.3605	106.425	1.2403	2014-11-23 11:34:00	35.69	2.63433	133.2	105.772	6.65
2014-07-29 21:28:39	35.066	111.4	6.33557			2014-07-16 21:14:29	35.1193	83.56	4.937	80.698	-4.03488	2014-07-08 19:29:28	36.808	112.407	2.1472	94.9081	-1.20588	2013-11-09 07:29:40	40.831	41.45	0.338	79.0398	-4.2224	2014-11-16 10:44:00	30.98	71.5	2.3605	106.315	1.22566	2014-11-23 11:35:00	35.69	2.6355	133.2	105.729	6.59342
2014-07-29 21:29:39	35.0673	111.333	6.31967			2014-07-16 21:15:29	35.12	83.6	4.9454	80.7147	-4.04496	2014-07-08 19:30:28	36.82	112.4	2.1472	94.9533	-1.19756	2013-11-09 07:30:40	40.824	41.52	0.342	79.2587	-4.08792	2014-11-16 10:45:00	30.98	71.5	2.3605	106.297	1.22892	2014-11-23 11:36:00	35.69	2.63667	133.2	105.757	6.61858
2014-07-29 21:30:39	35.0687	111.267	6.30376			2014-07-16 21:16:29	35.122	83.64	4.9538	80.8284	-4.03396	2014-07-08 19:31:28	36.834	112.327	2.1472	95.0318	-1.18128	2013-11-09 07:31:40	40.817	41.59	0.346	79.7604	-3.89778	2014-11-16 10:46:00	30.98	71.5	2.3605	106.301	1.22988	2014-11-23 11:37:00	35.69	2.63842	133.2	105.806	6.66816
2014-07-29 21:31:39	35.07	111.2	6.28785			2014-07-16 21:17:29	35.124	83.68	4.9622	80.8591	-4.04048	2014-07-08 19:32:28	36.848	112.253	2.1472	95.2286	-1.1368	2013-11-09 07:32:40	40.81	41.66	0.35	80.2876	-3.70566	2014-11-16 10:47:00	30.98	71.5	2.3605	106.291	1.22784	2014-11-23 11:38:00	35.69	2.6355	133.2	105.991	6.88112
2014-07-29 21:32:39	35.0733	111.073	6.27195			2014-07-16 21:18:29	35.126	83.72	4.9706	80.8133	-3.9633	2014-07-08 19:33:28	36.862	112.18	2.0711	95.4726	-1.081	2013-11-09 07:33:40	40.802	41.73	0.354	80.7971	-3.68186	2014-11-16 10:48:00	30.98	71.5	2.3605	106.176	1.20538	2014-11-23 11:39:00	35.69	2.63667	133.2	106.161	7.07678
2014-07-29 21:33:39	35.0767	110.947	6.25604			2014-07-16 21:19:29	35.128	83.76	4.97869	80.8671	-4.06162	2014-07-08 19:34:28	36.876	112.107	2.0711	95.6791	-1.03358	2013-11-09 07:34:40	40.794	41.8	0.358	81.2889	-3.82638	2014-11-16 10:49:00	30.98	71.5	2.3605	106.122	1.1948	2014-11-23 11:40:00	35.69	2.64075	133.2	106.284	7.21712
2014-07-29 21:34:39	35.08	110.82	6.24013			2014-07-16 21:20:29	35.13	83.8	4.98679	80.9902	-4.04296	2014-07-08 19:35:28	36.89	112.033	2.0711	95.7807	-1.01074	2013-11-09 07:35:40	40.786	41.77	0.362	81.6522	-3.98756	2014-11-16 10:50:00	30.8	72.1	2.3605	106.028	1.1765	2014-11-23 11:41:00	35.69	2.64367	133.2	106.293	7.22748
2014-07-29 21:35:39	35.0833	110.693	6.22423			2014-07-16 21:21:29	35.132	83.84	4.99488	81.0852	-3.9307	2014-07-08 19:36:28	36.904	111.96	2.0711	95.8394	-0.9977	2013-11-09 07:36:40	40.778	41.74	0.366	82.0044	-4.14432	2014-11-16 10:51:00	30.8	72.1	2.3544	106.097	1.15936	2014-11-23 11:42:00	35.69	2.64892	133.2	106.343	7.28556
2014-07-29 21:36:39	35.0867	110.567	6.20832			2014-07-16 21:22:29	35.134	83.88	5.00297	81.1728	-3.81756	2014-07-08 19:37:28	36.918	111.887	2.0711	95.8148	-1.00416	2013-11-09 07:37:40	40.77	41.71	0.37	82.3457	-4.29664	2014-11-16 10:52:00	30.8	72.1	2.3544	106.235	1.15496	2014-11-23 11:43:00	35.68	2.65183	134.4	106.245	7.17194
2014-07-29 21:37:39	35.09	110.44	6.19241			2014-07-16 21:23:29	35.136	83.92	5.01107	81.2707	-3.7999	2014-07-08 19:38:28	36.932	111.813	2.0711	95.7468	-1.02066	2013-11-09 07:38:40	40.762	41.68	0.374	82.4715	-4.09058	2014-11-16 10:53:00	30.8	72.1	2.3544	106.512	1.17602	2014-11-23 11:44:00	35.68	2.65942	134.4	106.191	7.10876
2014-07-29 21:38:39	35.0933	110.313	6.17651			2014-07-16 21:24:29	35.138	83.96	5.01916	81.2996	-3.69728	2014-07-08 19:39:28	36.946	111.74	2.0711	95.6093	-1.05382	2013-11-09 07:39:40	40.754	41.65	0.378	82.6456	-3.75328	2014-11-16 10:54:00	30.8	72.1	2.3544	106.722	1.18508	2014-11-23 11:45:00	35.68	2.66233	134.4	106.17	7.0843
2014-07-29 21:39:39	35.0967	110.187	6.1606			2014-07-16 21:25:29	35.14	84	5.02725	81.3453	-3.5122	2014-07-08 19:40:28	36.96	111.667	2.0711	95.4549	-1.09106	2013-11-09 07:40:40	40.746	41.62	0.382	82.8005	-3.42952	2014-11-16 10:55:00	30.8	72.1	2.3544	106.863	1.18152	2014-11-23 11:46:00	35.68	2.66642	134.4	106.272	7.20014
2014-07-29 21:40:39	35.1	110.06	6.14086			2014-07-16 21:26:29	35.142	84.04	5.03535	81.4049	-3.42304	2014-07-08 19:41:28	36.974	111.593	2.0711	95.3283	-1.12164	2013-11-09 07:41:40	40.738	41.59	0.386	82.903	-3.1236	2014-11-16 10:56:00	30.8	72.1	2.3544	106.822	1.17442	2014-11-23 11:47:00	35.68	2.66758	134.4	106.387	7.33114
2014-07-29 21:41:39	35.1033	109.933	6.12112			2014-07-16 21:27:29	35.144	84.08	5.04344	81.4255	-3.34042	2014-07-08 19:42:28	36.988	111.52	2.0711	95.1824	-1.15686	2013-11-09 07:42:40	40.73	41.56	0.39	82.9533	-2.83552	2014-11-16 10:57:00	30.8	72.1	2.3544	106.749	1.16176	2014-11-23 11:48:00	35.68	2.66758	134.4	106.588	7.5612
2014-07-29 21:42:39	35.1067	109.807	6.10138			2014-07-16 21:28:29	35.146	84.12	5.05153	81.4482	-3.33716	2014-07-08 19:43:28	37.002	111.447	2.0711	95.0926	-1.17862	2013-11-09 07:43:40	40.708	41.53	0.394	83.4155	-2.7165	2014-11-16 10:58:00	30.8	72.1	2.3544	106.62	1.13956	2014-11-23 11:49:00	35.68	2.6705	134.4	106.694	7.68348
2014-07-29 21:43:39	35.11	109.68	6.08164			2014-07-16 21:29:29	35.148	84.16	5.05963	81.5559	-3.31748	2014-07-08 19:44:28	37.016	111.373	2.0711	95.0928	-1.17878	2013-11-09 07:44:40	40.686	41.5	0.398	83.6916	-2.62754	2014-11-16 10:59:00	30.8	72.1	2.3544	106.539	1.12568	2014-11-23 11:50:00	35.68	2.67167	134.4	106.764	7.7643
2014-07-29 21:44:39	35.1133	109.553	6.0619			2014-07-16 21:30:29	35.15	84.2	5.06772	81.5778	-3.39392	2014-07-08 19:45:28	37.03	111.3	2.0711	95.1635	-1.16196	2013-11-09 07:45:40	40.664	41.4	0.402	83.7818	-2.56862	2014-11-16 11:00:00	30.86	70.4	2.3544	106.561	1.09694	2014-11-23 11:51:00	35.68	2.67283	134.4	106.805	7.8106
2014-07-29 21:45:39	35.1167	109.427	6.04216			2014-07-16 21:31:29	35.1527	84.26	5.07581	81.5015	-3.4885	2014-07-08 19:46:28	37.036	111.32	2.0711	95.2564	-1.13974	2013-11-09 07:46:40	40.642	41.3	0.406	83.7607	-2.52746	2014-11-16 11:01:00	30.86	70.4	2.369	106.635	1.10482	2014-11-23 11:52:00	35.68	2.67517	134.4	106.763	7.76294
2014-07-29 21:46:39	35.12	109.3	6.02242			2014-07-16 21:32:29	35.1553	84.32	5.08391	81.5892	-3.47448	2014-07-08 19:47:28	37.042	111.34	2.0711	95.4093	-1.10302	2013-11-09 07:47:40	40.62	41.2	0.41	83.7378	-2.5374	2014-11-16 11:02:00	30.86	70.4	2.369	106.663	1.10494	2014-11-23 11:53:00	35.66	2.681	135	106.665	7.64496
2014-07-29 21:47:39	35.1213	109.327	6.00268			2014-07-16 21:33:29	35.158	84.38	5.092	81.6993	-3.37686	2014-07-08 19:48:28	37.048	111.36	1.9919	95.5402	-1.07148	2013-11-09 07:48:40	40.598	41.1	0.414	83.5194	-2.66418	2014-11-16 11:03:00	30.86	70.4	2.369	106.549	1.08096	2014-11-23 11:54:00	35.66	2.68508	135	106.696	7.67518
2014-07-29 21:48:39	35.1227	109.353	5.98294			2014-07-16 21:34:29	35.1607	84.44	5.0996	81.7194	-3.29626	2014-07-08 19:49:28	37.054	111.38	1.9919	95.6346	-1.04816	2013-11-09 07:49:40	40.576	41	0.418	83.488	-2.75958	2014-11-16 11:04:00	30.86	70.4	2.369	106.472	1.06336	2014-11-23 11:55:00	35.66	2.68917	135	106.794	7.78262
2014-07-29 21:49:39	35.124	109.38	5.9632			2014-07-16 21:35:29	35.1633	84.5	5.1072	81.8316	-3.19842	2014-07-08 19:50:28	37.06	111.4	1.9919	95.7365	-1.02254	2013-11-09 07:50:40	40.554	40.9	0.422	83.6436	-2.8236	2014-11-16 11:05:00	30.86	70.4	2.369	106.254	1.0541	2014-11-23 11:56:00	35.66	2.6915	135	106.878	7.87272
2014-07-29 21:50:39	35.1253	109.407	5.94346			2014-07-16 21:36:29	35.166	84.56	5.1148	82.0866	-3.07456	2014-07-08 19:51:28	37.066	111.42	1.9919	95.7684	-1.01326	2013-11-09 07:51:40	40.532	40.8	0.426	83.9366	-2.86458	2014-11-16 11:06:00	30.86	70.4	2.369	105.972	1.0065	2014-11-23 11:57:00	35.66	2.69383	135	107.083	8.10274
2014-07-29 21:51:39	35.1267	109.433	5.92372			2014-07-16 21:37:29	35.1687	84.62	5.1224	82.231	-3.04988	2014-07-08 19:52:28	37.072	111.44	1.9919	95.8148	-1.00014	2013-11-09 07:52:40	40.51	40.7	0.43	84.3682	-2.79128	2014-11-16 11:07:00	30.86	70.4	2.369	105.837	0.98386	2014-11-23 11:58:00	35.66	2.69792	135	107.272	8.3189
2014-07-29 21:52:39	35.128	109.46	5.90398			2014-07-16 21:38:29	35.1713	84.68	5.13	82.296	-3.0386	2014-07-08 19:53:28	37.078	111.46	1.9919	95.892	-0.9793	2013-11-09 07:53:40	40.466	40.6	0.434	84.9384	-2.60368	2014-11-16 11:08:00	30.86	70.4	2.369	105.924	0.9985	2014-11-23 11:59:00	35.66	2.69967	135	107.423	8.49168
2014-07-29 21:53:39	35.1293	109.487	5.88424			2014-07-16 21:39:29	35.174	84.74	5.1376	82.4167	-3.01778	2014-07-08 19:54:28	37.084	111.48	1.9919	95.9885	-0.95392	2013-11-09 07:54:40	40.422	40.5	0.438	85.3849	-2.4384	2014-11-16 11:09:00	30.86	70.4	2.369	106.022	1.015	2014-11-23 12:00:00	35.66	2.70258	135	107.561	8.65
2014-07-29 21:54:39	35.1307	109.513	5.8645			2014-07-16 21:40:29	35.1767	84.8	5.1452	82.5174	-3.00038	2014-07-08 19:55:28	37.09	111.5	1.9919	96.0356	-0.94034	2013-11-09 07:55:40	40.378	40.29	0.442	85.8122	-2.2797	2014-11-16 11:10:00	30.92	72.5	2.369	106.129	1.0325	2014-11-23 12:01:00	35.66	2.702	135	107.673	8.77806
2014-07-29 21:55:39	35.132	109.54	5.84348			2014-07-16 21:41:29	35.1793	84.86	5.1528	82.4878	-3.00534	2014-07-08 19:56:28	37.096	111.52	1.9919	96.1218	-0.91746	2013-11-09 07:56:40	40.334	40.08	0.446	86.24	-2.12382	2014-11-16 11:11:00	30.92	72.5	2.3899	106.42	1.11624	2014-11-23 12:02:00	35.66	2.702	135	107.667	8.7705
2014-07-29 21:56:39	35.1333	109.567	5.82246			2014-07-16 21:42:29	35.182	84.92	5.1604	82.3895	-3.02208	2014-07-08 19:57:28	37.102	111.54	1.9919	96.1368	-0.91144	2013-11-09 07:57:40	40.29	39.87	0.45	86.5136	-2.06388	2014-11-16 11:12:00	30.92	72.5	2.3899	106.579	1.17702	2014-11-23 12:03:00	35.64	2.702	140.1	107.737	8.8466
2014-07-29 21:57:39	35.1347	109.593	5.80144			2014-07-16 21:43:29	35.1847	84.98	5.168	82.3968	-2.98804	2014-07-08 19:58:28	37.108	111.56	1.9919	96.071	-0.92446	2013-11-09 07:58:40	40.246	39.66	0.454	86.633	-2.09988	2014-11-16 11:13:00	30.92	72.5	2.3899	106.662	1.22554	2014-11-23 12:04:00	35.64	2.70375	140.1	107.72	8.82166
2014-07-29 21:58:39	35.136	109.62	5.78042			2014-07-16 21:44:29	35.1873	85.04	5.1756	82.4152	-2.98476	2014-07-08 19:59:28	37.114	111.58	1.9919	95.9532	-0.94958	2013-11-09 07:59:40	40.202	39.45	0.458	86.9754	-2.09832	2014-11-16 11:14:00	30.92	72.5	2.3899	106.739	1.27382	2014-11-23 12:05:00	35.64	2.70375	140.1	107.698	8.79252
2014-07-29 21:59:39	35.1373	109.647	5.7594			2014-07-16 21:45:29	35.19	85.1	5.1832	82.4507	-2.97854	2014-07-08 20:00:28	37.12	111.6	1.9919	95.8034	-0.982	2013-11-09 08:00:40	40.158	39.24	0.462	87.339	-2.09178	2014-11-16 11:15:00	30.92	72.5	2.3899	106.859	1.3296	2014-11-23 12:06:00	35.64	2.70608	140.1	107.672	8.75792
2014-07-29 22:00:39	35.1387	109.673	5.73838			2014-07-16 21:46:29	35.194	85.2067	5.1908	82.5968	-2.9534	2014-07-08 20:01:28	37.1273	111.54	1.9919	95.6206	-1.02204	2013-11-09 08:01:40	40.114	39.03	0.466	87.7238	-2.08028	2014-11-16 11:16:00	30.92	72.5	2.3899	106.89	1.33562	2014-11-23 12:07:00	35.64	2.709	140.1	107.709	8.7962
2014-07-29 22:01:39	35.14	109.7	5.71736			2014-07-16 21:47:29	35.198	85.3133	5.1984	82.812	-2.91644	2014-07-08 20:02:28	37.1347	111.48	1.9919	95.4693	-1.0546	2013-11-09 08:02:40	40.07	38.82	0.47	88.1035	-2.0408	2014-11-16 11:17:00	30.92	72.5	2.3899	107.026	1.36208	2014-11-23 12:08:00	35.64	2.71017	140.1	107.655	8.73442
2014-07-29 22:02:39	35.144	109.48	5.69634			2014-07-16 21:48:29	35.202	85.42	5.206	83.0197	-2.91348	2014-07-08 20:03:28	37.142	111.42	1.9087	95.3659	-1.0759	2013-11-09 08:03:40	40.026	38.61	0.475	88.466	-2.012	2014-11-16 11:18:00	30.92	72.5	2.3899	107.172	1.39032	2014-11-23 12:09:00	35.64	2.71833	140.1	107.635	8.71108
2014-07-29 22:03:39	35.148	109.26	5.67532			2014-07-16 21:49:29	35.206	85.5267	5.21258	83.1242	-2.96588	2014-07-08 20:04:28	37.1493	111.36	1.9087	95.2964	-1.08996	2013-11-09 08:04:40	39.982	38.4	0.48	88.6484	-2.05088	2014-11-16 11:19:00	30.92	72.5	2.3899	107.28	1.41134	2014-11-23 12:10:00	35.64	2.72475	140.1	107.65	8.72824
2014-07-29 22:04:39	35.152	109.04	5.6543			2014-07-16 21:50:29	35.21	85.6333	5.21916	83.1885	-3.02344	2014-07-08 20:05:28	37.1567	111.3	1.9087	95.308	-1.08594	2013-11-09 08:05:40	39.938	38.75	0.485	88.9802	-2.05668	2014-11-16 11:20:00	31		2.3899	107.4	1.46874	2014-11-23 12:11:00	35.64	2.73	140.1	107.712	8.79894
2014-07-29 22:05:39	35.156	108.82	5.63328			2014-07-16 21:51:29	35.214	85.74	5.22574	83.1064	-3.0317	2014-07-08 20:06:28	37.164	111.24	1.9087	95.3467	-1.07634	2013-11-09 08:06:40	39.894	39.1	0.49	89.4613	-2.02942	2014-11-16 11:21:00	31		2.3883	107.596	1.53514	2014-11-23 12:12:00	35.64	2.73292	140.1	107.765	8.85936
2014-07-29 22:06:39	35.16	108.6	5.61226			2014-07-16 21:52:29	35.218	85.8467	5.23232	82.9093	-3.13392	2014-07-08 20:07:28	37.1713	111.18	1.9087	95.3662	-1.07194	2013-11-09 08:07:40	39.85	39.45	0.495	90.2267	-1.94426	2014-11-16 11:22:00	31		2.3883	107.661	1.57494	2014-11-23 12:13:00	35.66	2.73525	137.3	107.867	8.97654
2014-07-29 22:07:39	35.164	108.38	5.59124			2014-07-16 21:53:29	35.222	85.9533	5.2389	82.7303	-3.22982	2014-07-08 20:08:28	37.1787	111.12	1.9087	95.4025	-1.06436	2013-11-09 08:08:40	39.806	39.8	0.5	91.0969	-1.79898	2014-11-16 11:23:00	31		2.3883	107.685	1.60678	2014-11-23 12:14:00	35.66	2.737	137.3	107.984	9.1095
2014-07-29 22:08:39	35.168	108.16	5.57022			2014-07-16 21:54:29	35.226	86.06	5.24548	82.5603	-3.25246	2014-07-08 20:09:28	37.186	111.06	1.9087	95.5082	-1.04068	2013-11-09 08:09:40	39.762	40.15	0.505	92.0719	-1.59358	2014-11-16 11:24:00	31		2.3883	107.697	1.63584	2014-11-23 12:15:00	35.66	2.73933	137.3	107.967	9.09074
2014-07-29 22:09:39	35.172	107.94	5.5492			2014-07-16 21:55:29	35.23	86.1667	5.25206	82.431	-3.2672	2014-07-08 20:10:28	37.1933	111	1.9087	95.6055	-1.0189	2013-11-09 08:10:40	39.718	40.5	0.51	92.7989	-1.43874	2014-11-16 11:25:00	31		2.3883	107.625	1.61318	2014-11-23 12:16:00	35.66	2.737	137.3	107.943	9.06376
2014-07-29 22:10:39	35.176	107.72	5.52802			2014-07-16 21:56:29	35.234	86.2733	5.25864	82.4339	-3.25672	2014-07-08 20:11:28	37.2007	110.94	1.9087	95.7149	-0.9943	2013-11-09 08:11:40	39.674	40.85	0.515	93.236	-1.34262	2014-11-16 11:26:00	31		2.3883	107.461	1.57834	2014-11-23 12:17:00	35.66	2.73817	137.3	107.893	9.00588
2014-07-29 22:11:39	35.18	107.5	5.50684			2014-07-16 21:57:29	35.238	86.38	5.26522	82.6059	-3.14128	2014-07-08 20:12:28	37.208	110.88	1.9087	95.9094	-0.9499	2013-11-09 08:12:40	39.63	41.2	0.52	93.3191	-1.3179	2014-11-16 11:27:00	31		2.3883	107.355	1.55596	2014-11-23 12:18:00	35.66	2.74342	137.3	107.836	8.94134
2014-07-29 22:12:39	35.184	107.28	5.48566			2014-07-16 21:58:29	35.242	86.4867	5.2718	82.6758	-3.0443	2014-07-08 20:13:28	37.2153	110.82	1.9087	96.0538	-0.91712	2013-11-09 08:13:40	39.607	41.55	0.525	93.3117	-1.33892	2014-11-16 11:28:00	31		2.3883	107.27	1.53794	2014-11-23 12:19:00	35.66	2.7475	137.3	107.812	8.91388
2014-07-29 22:13:39	35.188	107.06	5.46448			2014-07-16 21:59:29	35.246	86.5933	5.27838	82.8563	-2.92822	2014-07-08 20:14:28	37.2227	110.76	1.9087	96.0648	-0.91534	2013-11-09 08:14:40	39.584	41.9	0.53	93.3121	-1.35924	2014-11-16 11:29:00	31		2.3883	107.239	1.53148	2014-11-23 12:20:00	35.66	2.751	137.3	107.9	9.01412
2014-07-29 22:14:39	35.192	106.84	5.4433			2014-07-16 22:00:29	35.25	86.7	5.28496	83.0584	-2.88022	2014-07-08 20:15:28	37.23	110.7	1.9087	96.0897	-0.9103	2013-11-09 08:15:40	39.561	41.92	0.535	93.4413	-1.3521	2014-11-16 11:30:00	31.02	73.1	2.3883	107.204	1.55306	2014-11-23 12:21:00	35.66	2.75392	137.3	107.978	9.10336
2014-07-29 22:15:39	35.196	106.62	5.42212			2014-07-16 22:01:29	35.254	86.8267	5.29154	83.1618	-2.85292	2014-07-08 20:16:28	37.2353	110.62	1.9087	96.1363	-0.90016	2013-11-09 08:16:40	39.538	41.94	0.54	93.7261	-1.31274	2014-11-16 11:31:00	31.02	73.1	2.3952	107.168	1.5548	2014-11-23 12:22:00	35.66	2.75567	137.3	108.033	9.16582
2014-07-29 22:16:39	35.2	106.4	5.40094			2014-07-16 22:02:29	35.258	86.9533	5.29812	83.3118	-2.81814	2014-07-08 20:17:28	37.2407	110.54	1.9087	96.0205	-0.9279	2013-11-09 08:17:40	39.515	41.96	0.545	94.1668	-1.24112	2014-11-16 11:32:00	31.02	73.1	2.3952	107.001	1.528	2014-11-23 12:23:00	35.6	2.758	138.4	108.122	9.25964
2014-07-29 22:17:39	35.2033	106.333	5.37976			2014-07-16 22:03:29	35.262	87.08	5.3047	83.533	-2.77164	2014-07-08 20:18:28	37.246	110.46	1.8206	95.9258	-0.95074	2013-11-09 08:18:40	39.492	41.98	0.55	94.778	-1.09912	2014-11-16 11:33:00	31.02	73.1	2.3952	106.862	1.5071	2014-11-23 12:24:00	35.6	2.76208	138.4	108.202	9.34368
2014-07-29 22:18:39	35.2067	106.267	5.35858			2014-07-16 22:04:29	35.266	87.2067	5.31091	83.6841	-2.7387	2014-07-08 20:19:28	37.2513	110.38	1.8206	95.8782	-0.96176	2013-11-09 08:19:40	39.469	42	0.555	95.3118	-0.97452	2014-11-16 11:34:00	31.02	73.1	2.3952	106.699	1.48142	2014-11-23 12:25:00	35.6	2.76208	138.4	108.251	9.39132
2014-07-29 22:19:39	35.21	106.2	5.3374			2014-07-16 22:05:29	35.27	87.3333	5.31713	83.8129	-2.64062	2014-07-08 20:20:28	37.2567	110.3	1.8206	95.7159	-0.99856	2013-11-09 08:20:40	39.446	42.02	0.56	95.7683	-0.86732	2014-11-16 11:35:00	31.02	73.1	2.3952	106.752	1.4732	2014-11-23 12:26:00	35.6	2.76383	138.4	108.3	9.43892
2014-07-29 22:20:39	35.2133	106.133	5.31622			2014-07-16 22:06:29	35.274	87.46	5.32334	83.9723	-2.67868	2014-07-08 20:21:28	37.262	110.22	1.8206	95.4872	-1.04984	2013-11-09 08:21:40	39.423	42.04	0.565	96.2409	-0.75862	2014-11-16 11:36:00	31.02	73.1	2.3952	106.976	1.52204	2014-11-23 12:27:00	35.6	2.76733	138.4	108.453	9.60492
2014-07-29 22:21:39	35.2167	106.067	5.29504			2014-07-16 22:07:29	35.278	87.5867	5.32955	83.9854	-2.67414	2014-07-08 20:22:28	37.2673	110.14	1.8206	95.3805	-1.07172	2013-11-09 08:22:40	39.4	42.06	0.57	96.6321	-0.67036	2014-11-16 11:37:00	31.02	73.1	2.3952	107.328	1.59888	2014-11-23 12:28:00	35.6	2.76908	138.4	108.551	9.717
2014-07-29 22:22:39	35.22	106	5.27386			2014-07-16 22:08:29	35.282	87.7133	5.33577	84.2745	-2.62664	2014-07-08 20:23:28	37.2727	110.06	1.8206	95.2749	-1.0923	2013-11-09 08:23:40	39.375	42.08	0.575	96.855	-0.6299	2014-11-16 11:38:00	31.02	73.1	2.3952	107.677	1.67484	2014-11-23 12:29:00	35.6	2.77025	138.4	108.572	9.74092
2014-07-29 22:23:39	35.2233	105.933	5.25268			2014-07-16 22:09:29	35.286	87.84	5.34198	84.5215	-2.586	2014-07-08 20:24:28	37.278	109.98	1.8206	95.2267	-1.09954	2013-11-09 08:24:40	39.35	42.1	0.58	97.0454	-0.59596	2014-11-16 11:39:00	31.02	73.1	2.3952	107.975	1.73998	2014-11-23 12:30:00	35.6	2.77433	138.4	108.576	9.74502
2014-07-29 22:24:39	35.2267	105.867	5.2315			2014-07-16 22:10:29	35.29	87.9667	5.34819	84.6922	-2.55776	2014-07-08 20:25:28	37.2833	109.9	1.8206	95.283	-1.08256	2013-11-09 08:25:40	39.325	42.12	0.585	97.2043	-0.56832	2014-11-16 11:40:00	31.06		2.3952	108.087	1.72994	2014-11-23 12:31:00	35.6	2.77725	138.4	108.611	9.78466
2014-07-29 22:25:39	35.23	105.8	5.20917			2014-07-16 22:11:29	35.294	88.0933	5.35441	84.9556	-2.44598	2014-07-08 20:26:28	37.2887	109.82	1.8206	95.3791	-1.0564	2013-11-09 08:26:40	39.3	42.14	0.59	97.2531	-0.56246	2014-11-16 11:41:00	31.06		2.4223	107.987	1.67158	2014-11-23 12:32:00	35.6	2.77958	138.4	108.567	9.73478
2014-07-29 22:26:39	35.2333	105.733	5.18685			2014-07-16 22:12:29	35.298	88.22	5.36062	85.4047	-2.3725	2014-07-08 20:27:28	37.294	109.74	1.8206	95.4203	-1.04282	2013-11-09 08:27:40	39.275	42.16	0.595	97.2091	-0.57286	2014-11-16 11:42:00	31.06		2.4223	107.856	1.60692	2014-11-23 12:33:00	35.67	2.7825	138.5	108.555	9.72774
2014-07-29 22:27:39	35.2367	105.667	5.16452			2014-07-16 22:13:29	35.302	88.3467	5.36683	85.6234	-2.3365	2014-07-08 20:28:28	37.2993	109.66	1.8206	95.4349	-1.03514	2013-11-09 08:28:40	39.25	42.18	0.6	97.3034	-0.554	2014-11-16 11:43:00	31.06		2.4223	107.769	1.55026	2014-11-23 12:34:00	35.67	2.78892	138.5	108.56	9.73902
2014-07-29 22:28:39	35.24	105.6	5.14219			2014-07-16 22:14:29	35.306	88.4733	5.37305	85.8584	-2.27268	2014-07-08 20:29:28	37.3047	109.58	1.8206	95.4132	-1.0357	2013-11-09 08:29:40	39.225	42.2	0.605	97.55	-0.50582	2014-11-16 11:44:00	31.06		2.4223	107.773	1.51192	2014-11-23 12:35:00	35.67	2.79533	138.5	108.567	9.75298
2014-07-29 22:29:39	35.2433	105.533	5.11987			2014-07-16 22:15:29	35.31	88.6	5.37926	86.052	-2.24078	2014-07-08 20:30:28	37.31	109.5	1.8206	95.3729	-1.0405	2013-11-09 08:30:40	39.2	42.22	0.61	97.8763	-0.4407	2014-11-16 11:45:00	31.06		2.4223	107.915	1.53628	2014-11-23 12:36:00	35.67	2.79708	138.5	108.542	9.73076
2014-07-29 22:30:39	35.2467	105.467	5.09754			2014-07-16 22:16:29	35.3133	88.64	5.38547	86.0894	-2.23426	2014-07-08 20:31:28	37.316	109.473	1.8206	95.3409	-1.04336	2013-11-09 08:31:40	39.175	42.24	0.615	98.2825	-0.35866	2014-11-16 11:46:00	31.06		2.4223	108.206	1.59284	2014-11-23 12:37:00	35.67	2.80117	138.5	108.533	9.72702
2014-07-29 22:31:39	35.25	105.4	5.07521			2014-07-16 22:17:29	35.3167	88.68	5.39169	85.8742	-2.26878	2014-07-08 20:32:28	37.322	109.447	1.8206	95.365	-1.03356	2013-11-09 08:32:40	39.15	42.26	0.62	98.7692	-0.2603	2014-11-16 11:47:00	31.06		2.4223	108.591	1.66742	2014-11-23 12:38:00	35.67	2.80467	138.5	108.515	9.70644
2014-07-29 22:32:39	35.2407	105.38	5.05289			2014-07-16 22:18:29	35.32	88.72	5.3979	85.6593	-2.30328	2014-07-08 20:33:28	37.328	109.42	1.725	95.4924	-1.00086	2013-11-09 08:33:40	39.124	42.28	0.625	99.0638	-0.19966	2014-11-16 11:48:00	31.06		2.4223	108.946	1.73638	2014-11-23 12:39:00	35.67	2.80467	138.5	108.607	9.81138
2014-07-29 22:33:39	35.2313	105.36	5.03056			2014-07-16 22:19:29	35.3233	88.76	5.40405	85.4436	-2.36466	2014-07-08 20:34:28	37.334	109.393	1.725	95.6498	-0.96154	2013-11-09 08:34:40	39.098	42.3	0.63	99.1661	-0.17672	2014-11-16 11:49:00	31.06		2.4223	109.268	1.799	2014-11-23 12:40:00	35.67	2.80583	138.5	108.722	9.94238
2014-07-29 22:34:39	35.222	105.34	5.00823			2014-07-16 22:20:29	35.3267	88.8	5.41021	85.3194	-2.38748	2014-07-08 20:35:28	37.34	109.367	1.725	95.7782	-0.92858	2013-11-09 08:35:40	39.072	42.48	0.635	98.9724	-0.21598	2014-11-16 11:50:00	31.25		2.4223	109.547	1.80668	2014-11-23 12:41:00	35.67	2.80408	138.5	108.809	10.0425
2014-07-29 22:35:39	35.2127	105.32	4.98591			2014-07-16 22:21:29	35.33	88.84	5.41636	85.4151	-2.37594	2014-07-08 20:36:28	37.346	109.34	1.725	95.8764	-0.90228	2013-11-09 08:36:40	39.046	42.66	0.64	98.7699	-0.25748	2014-11-16 11:51:00	31.25		2.4443	109.706	1.8144	2014-11-23 12:42:00	35.67	2.80233	138.5	108.883	10.1269
2014-07-29 22:36:39	35.2033	105.3	4.96358			2014-07-16 22:22:29	35.3333	88.88	5.42251	85.6551	-2.34232	2014-07-08 20:37:28	37.352	109.313	1.725	95.9215	-0.88754	2013-11-09 08:37:40	39.02	42.84	0.645	98.6378	-0.28422	2014-11-16 11:52:00	31.25		2.4443	109.757	1.8019	2014-11-23 12:43:00	35.69	2.8035	138.4	108.885	10.1265
2014-07-29 22:37:39	35.194	105.28	4.94125			2014-07-16 22:23:29	35.3367	88.92	5.42867	85.7906	-2.32714	2014-07-08 20:38:28	37.358	109.287	1.725	95.8392	-0.90038	2013-11-09 08:38:40	38.994	43.02	0.65	98.563	-0.28896	2014-11-16 11:53:00	31.25		2.4443	109.731	1.77476	2014-11-23 12:44:00	35.69	2.8035	138.4	108.76	9.98082
2014-07-29 22:38:39	35.1847	105.26	4.91893			2014-07-16 22:24:29	35.34	88.96	5.43482	85.9998	-2.29968	2014-07-08 20:39:28	37.364	109.26	1.725	95.6452	-0.93704	2013-11-09 08:39:40	38.968	43.2	0.655	98.5063	-0.28922	2014-11-16 11:54:00	31.25		2.4443	109.636	1.7346	2014-11-23 12:45:00	35.69	2.80992	138.4	108.617	9.81594
2014-07-29 22:39:39	35.1753	105.24	4.8966			2014-07-16 22:25:29	35.3433	89	5.44097	86.3739	-2.24472	2014-07-08 20:40:28	37.37	109.233	1.725	95.4813	-0.96686	2013-11-09 08:40:40	38.942	43.38	0.66	98.643	-0.24836	2014-11-16 11:55:00	31.25		2.4443	109.504	1.7338	2014-11-23 12:46:00	35.69	2.814	138.4	108.539	9.72508
2014-07-29 22:40:39	35.166	105.22	4.87382			2014-07-16 22:26:29	35.3467	89.04	5.44713	86.6397	-2.2072	2014-07-08 20:41:28	37.376	109.207	1.725	95.294	-1.00128	2013-11-09 08:41:40	38.916	43.56	0.665	98.7406	-0.21738	2014-11-16 11:56:00	31.25		2.4443	109.382	1.71158	2014-11-23 12:47:00	35.69	2.81808	138.4	108.456	9.62804
2014-07-29 22:41:39	35.1567	105.2	4.85104			2014-07-16 22:27:29	35.35	89.08	5.45328	86.9876	-2.15572	2014-07-08 20:42:28	37.382	109.18	1.725	95.1126	-1.03396	2013-11-09 08:42:40	38.89	43.74	0.67	98.8582	-0.18658	2014-11-16 11:57:00	31.25		2.4443	109.38	1.71128	2014-11-23 12:48:00	35.69	2.82217	138.4	108.455	9.62666
2014-07-29 22:42:39	35.1473	105.18	4.82826			2014-07-16 22:28:29	35.3533	89.12	5.45943	87.2981	-2.11032	2014-07-08 20:43:28	37.388	109.153	1.725	94.9971	-1.05228	2013-11-09 08:43:40	38.859	43.92	0.676	99.0506	-0.15464	2014-11-16 11:58:00	31.25		2.4443	109.445	1.72316	2014-11-23 12:49:00	35.69	2.82858	138.4	108.535	9.71844
2014-07-29 22:43:39	35.138	105.16	4.80548			2014-07-16 22:29:29	35.3567	89.16	5.46559	87.4982	-2.0831	2014-07-08 20:44:28	37.394	109.127	1.725	95.0228	-1.04066	2013-11-09 08:44:40	38.828	44.1	0.682	99.611	-0.06528	2014-11-16 11:59:00	31.25		2.4443	109.633	1.75744	2014-11-23 12:50:00	35.69	2.82858	138.4	108.64	9.83762
2014-07-29 22:44:39	35.1287	105.14	4.7827			2014-07-16 22:30:29	35.36	89.2	5.47174	87.4591	-2.07152	2014-07-08 20:45:28	37.4	109.1	1.725	95.0274	-1.03336	2013-11-09 08:45:40	38.797	44.36	0.688	100.345	0.05086	2014-11-16 12:00:00	31.28		2.4443	109.864	1.7653	2014-11-23 12:51:00	35.69	2.8315	138.4	108.634	9.83076
2014-07-29 22:45:39	35.1193	105.12	4.75992			2014-07-16 22:31:29	35.362	89.2133	5.47789	87.3174	-2.07638	2014-07-08 20:46:28	37.4033	109.047	1.725	95.0925	-1.01344	2013-11-09 08:46:40	38.766	44.62	0.694	101.197	0.18484	2014-11-16 12:01:00	31.28		2.4455	110.097	1.77876	2014-11-23 12:52:00	35.69	2.83675	138.4	108.633	9.8294
2014-07-29 22:46:39	35.11	105.1	4.73714			2014-07-16 22:32:29	35.364	89.2267	5.48405	87.009	-2.13386	2014-07-08 20:47:28	37.4067	108.993	1.725	95.1998	-0.98482	2013-11-09 08:47:40	38.735	44.88	0.7	102.272	0.35188	2014-11-16 12:02:00	31.28		2.4455	110.177	1.76554	2014-11-23 12:53:00	35.68	2.83675	137.1	108.637	9.8299
2014-07-29 22:47:39	35.1227	104.92	4.71436			2014-07-16 22:33:29	35.366	89.24	5.4902	86.7628	-2.18104	2014-07-08 20:48:28	37.41	108.94	1.6297	95.2679	-0.96416	2013-11-09 08:48:40	38.704	45.14	0.706	103.114	0.48452	2014-11-16 12:03:00	31.28		2.4455	110.175	1.73802	2014-11-23 12:54:00	35.68	2.8385	137.1	108.601	9.78452
2014-07-29 22:48:39	35.1353	104.74	4.69158			2014-07-16 22:34:29	35.368	89.2533	5.49625	86.6113	-2.1869	2014-07-08 20:49:28	37.4133	108.887	1.6297	95.2992	-0.9533	2013-11-09 08:49:40	38.673	45.4	0.712	103.465	0.54008	2014-11-16 12:04:00	31.28		2.4455	110.103	1.6976	2014-11-23 12:55:00	35.68	2.84083	137.1	108.543	9.71518
2014-07-29 22:49:39	35.148	104.56	4.6688			2014-07-16 22:35:29	35.37	89.2667	5.50229	86.5515	-2.22552	2014-07-08 20:50:28	37.4167	108.833	1.6297	95.3487	-0.94074	2013-11-09 08:50:40	38.642	45.66	0.718	103.519	0.5492	2014-11-16 12:05:00	31.28		2.4455	109.974	1.68118	2014-11-23 12:56:00	35.68	2.84083	137.1	108.566	9.7369
2014-07-29 22:50:39	35.1607	104.38	4.64602			2014-07-16 22:36:29	35.372	89.28	5.50834	86.5231	-2.234	2014-07-08 20:51:28	37.42	108.78	1.6297	95.3921	-0.93144	2013-11-09 08:51:40	38.611	45.92	0.724	103.36	0.52516	2014-11-16 12:06:00	31.28		2.4455	109.824	1.65582	2014-11-23 12:57:00	35.68	2.84083	137.1	108.586	9.75522
2014-07-29 22:51:39	35.1733	104.2	4.62324			2014-07-16 22:37:29	35.374	89.2933	5.51439	86.6227	-2.19618	2014-07-08 20:52:28	37.4233	108.727	1.6297	95.3848	-0.93446	2013-11-09 08:52:40	38.58	46.18	0.73	102.746	0.43458	2014-11-16 12:07:00	31.28		2.4455	109.8	1.6518	2014-11-23 12:58:00	35.68	2.84492	137.1	108.592	9.76206
2014-07-29 22:52:39	35.186	104.02	4.60046			2014-07-16 22:38:29	35.376	89.3067	5.52043	86.778	-2.1487	2014-07-08 20:53:28	37.4267	108.673	1.6297	95.4481	-0.92516	2013-11-09 08:53:40	38.522	46.44	0.735	102.131	0.3449	2014-11-16 12:08:00	31.28		2.4455	109.905	1.6695	2014-11-23 12:59:00	35.68	2.84725	137.1	108.642	9.81878
2014-07-29 22:53:39	35.1987	103.84	4.57768			2014-07-16 22:39:29	35.378	89.32	5.52648	86.8607	-2.13798	2014-07-08 20:54:28	37.43	108.62	1.6297	95.43	-0.93248	2013-11-09 08:54:40	38.464	46.7	0.74	101.359	0.21894	2014-11-16 12:09:00	31.28		2.4455	110.025	1.68972	2014-11-23 13:00:00	35.68	2.849	137.1	108.666	9.84612
2014-07-29 22:54:39	35.2113	103.66	4.5549			2014-07-16 22:40:29	35.38	89.3333	5.53253	86.9124	-2.13174	2014-07-08 20:55:28	37.4333	108.567	1.6297	95.3991	-0.94242	2013-11-09 08:55:40	38.406	46.91	0.745	100.325	0.03658	2014-11-16 12:10:00	31.29		2.4455	110.154	1.71234	2014-11-23 13:01:00	35.68	2.85133	137.1	108.633	9.80854
2014-07-29 22:55:39	35.224	103.48	4.53285			2014-07-16 22:41:29	35.382	89.3467	5.53857	87.0202	-2.14092	2014-07-08 20:56:28	37.4367	108.513	1.6297	95.2982	-0.96682	2013-11-09 08:56:40	38.348	47.12	0.75	99.2079	-0.16378	2014-11-16 12:11:00	31.29		2.4635	110.315	1.73262	2014-11-23 13:02:00	35.68	2.85308	137.1	108.641	9.81742
2014-07-29 22:56:39	35.2367	103.3	4.51079			2014-07-16 22:42:29	35.384	89.36	5.54462	87.0895	-2.15578	2014-07-08 20:57:28	37.44	108.46	1.6297	95.2571	-0.97898	2013-11-09 08:57:40	38.29	47.33	0.755	98.0974	-0.38168	2014-11-16 12:12:00	31.29		2.4635	110.418	1.7433	2014-11-23 13:03:00	35.73	2.85717	130.7	108.642	9.82852
2014-07-29 22:57:39	35.2493	103.12	4.48874			2014-07-16 22:43:29	35.386	89.3733	5.55067	87.1539	-2.1478	2014-07-08 20:58:28	37.4433	108.407	1.6297	95.1375	-1.00742	2013-11-09 08:58:40	38.232	47.54	0.76	96.9932	-0.61714	2014-11-16 12:13:00	31.29		2.4635	110.402	1.73396	2014-11-23 13:04:00	35.73	2.8595	130.7	108.552	9.73476
2014-07-29 22:58:39	35.262	102.94	4.46669			2014-07-16 22:44:29	35.388	89.3867	5.55671	87.2021	-2.14246	2014-07-08 20:59:28	37.4467	108.353	1.6297	94.9816	-1.04376	2013-11-09 08:59:40	38.174	47.75	0.765	96.007	-0.83242	2014-11-16 12:14:00	31.29		2.4635	110.455	1.73588	2014-11-23 13:05:00	35.73	2.86358	130.7	108.529	9.71774
2014-07-29 22:59:39	35.2747	102.76	4.44463			2014-07-16 22:45:29	35.39	89.4	5.56276	87.3151	-2.1025	2014-07-08 21:00:28	37.45	108.3	1.6297	94.7901	-1.08776	2013-11-09 09:00:40	38.116	47.96	0.77	95.342	-0.98582	2014-11-16 12:15:00	31.29		2.4635	110.61	1.75388	2014-11-23 13:06:00	35.73	2.86358	130.7	108.658	9.87356
2014-07-29 23:00:39	35.2873	102.58	4.42258			2014-07-16 22:46:29	35.39	89.4067	5.56881	87.4461	-2.05968	2014-07-08 21:01:28	37.454	108.287	1.6297	94.6077	-1.13022	2013-11-09 09:01:40	38.058	48.17	0.775	94.7355	-1.12904	2014-11-16 12:16:00	31.29		2.4635	110.768	1.78008	2014-11-23 13:07:00	35.73	2.86183	130.7	108.742	9.97874
2014-07-29 23:01:39	35.3	102.4	4.40053			2014-07-16 22:47:29	35.39	89.4133	5.57485	87.4434	-2.03894	2014-07-08 21:02:28	37.458	108.273	1.6297	94.2974	-1.19984	2013-11-09 09:02:40	38	48.38	0.78	94.3077	-1.2261	2014-11-16 12:17:00	31.29		2.4635	110.939	1.80838	2014-11-23 13:08:00	35.73	2.86592	130.7	108.863	10.1161
2014-07-29 23:02:39	35.3007	102.293	4.37847			2014-07-16 22:48:29	35.39	89.42	5.5809	87.3536	-2.0559	2014-07-08 21:03:28	37.462	108.26	1.5437	94.0185	-1.2632	2013-11-09 09:03:40	37.95	48.59	0.786	94.0876	-1.25258	2014-11-16 12:18:00	31.29		2.4635	111.189	1.84966	2014-11-23 13:09:00	35.73	2.86183	130.7	108.997	10.2692
2014-07-29 23:03:39	35.3013	102.187	4.35642			2014-07-16 22:49:29	35.39	89.4267	5.58655	87.3568	-2.07996	2014-07-08 21:04:28	37.466	108.247	1.5437	93.8881	-1.29298	2013-11-09 09:04:40	37.9	48.8	0.792	94.0389	-1.24188	2014-11-16 12:19:00	31.29		2.4635	111.385	1.88204	2014-11-23 13:10:00	35.73	2.86183	130.7	109.053	10.3331
2014-07-29 23:04:39	35.302	102.08	4.33437			2014-07-16 22:50:29	35.39	89.4333	5.59221	87.304	-2.11172	2014-07-08 21:05:28	37.47	108.233	1.5437	93.8171	-1.30794	2013-11-09 09:05:40	37.85	48.96	0.798	94.0624	-1.2156	2014-11-16 12:20:00	31.18		2.4635	111.461	1.92974	2014-11-23 13:11:00	35.73	2.86183	130.7	108.921	10.1827
2014-07-29 23:05:39	35.3027	101.973	4.31231			2014-07-16 22:51:29	35.39	89.44	5.59786	87.2753	-2.13778	2014-07-08 21:06:28	37.474	108.22	1.5437	93.784	-1.31244	2013-11-09 09:06:40	37.8	49.12	0.804	94.2126	-1.163	2014-11-16 12:21:00	31.18		2.4595	111.517	1.92624	2014-11-23 13:12:00	35.73	2.8595	130.7	108.772	10.0124
2014-07-29 23:06:39	35.3033	101.867	4.29026			2014-07-16 22:52:29	35.39	89.4467	5.60351	87.3857	-2.1395	2014-07-08 21:07:28	37.478	108.207	1.5437	93.8482	-1.29386	2013-11-09 09:07:40	37.75	49.28	0.81	94.2685	-1.12998	2014-11-16 12:22:00	31.18		2.4595	111.646	1.93442	2014-11-23 13:13:00	35.74	2.8595	131.2	108.564	9.77816
2014-07-29 23:07:39	35.304	101.76	4.26821			2014-07-16 22:53:29	35.39	89.4533	5.60917	87.611	-2.1206	2014-07-08 21:08:28	37.482	108.193	1.5437	93.9281	-1.26938	2013-11-09 09:08:40	37.7	49.44	0.816	94.1348	-1.13484	2014-11-16 12:23:00	31.18		2.4595	111.754	1.93884	2014-11-23 13:14:00	35.74	2.85542	131.2	108.491	9.69936
2014-07-29 23:08:39	35.3047	101.653	4.24615			2014-07-16 22:54:29	35.39	89.46	5.61482	87.8391	-2.07744	2014-07-08 21:09:28	37.486	108.18	1.5437	93.9512	-1.25688	2013-11-09 09:09:40	37.65	49.6	0.822	93.8982	-1.1408	2014-11-16 12:24:00	31.18		2.4595	111.728	1.92182	2014-11-23 13:15:00	35.74	2.85542	131.2	108.436	9.63974
2014-07-29 23:09:39	35.3053	101.547	4.2241			2014-07-16 22:55:29	35.39	89.4667	5.62047	88	-2.04576	2014-07-08 21:10:28	37.49	108.167	1.5437	94.0123	-1.23664	2013-11-09 09:10:40	37.6	49.76	0.828	93.677	-1.14396	2014-11-16 12:25:00	31.18		2.4595	111.704	1.86998	2014-11-23 13:16:00	35.74	2.85542	131.2	108.488	9.7038
2014-07-29 23:10:39	35.306	101.44	4.20261			2014-07-16 22:56:29	35.39	89.4733	5.62613	88.1252	-2.02026	2014-07-08 21:11:28	37.494	108.153	1.5437	94.0614	-1.21876	2013-11-09 09:11:40	37.55	49.92	0.834	93.2479	-1.18334	2014-11-16 12:26:00	31.18		2.4595	111.692	1.86806	2014-11-23 13:17:00	35.74	2.86008	131.2	108.582	9.8146
2014-07-29 23:11:39	35.3067	101.333	4.18111			2014-07-16 22:57:29	35.39	89.48	5.63178	88.1689	-2.00868	2014-07-08 21:12:28	37.498	108.14	1.5437	94.1443	-1.19402	2013-11-09 09:12:40	37.5	50.08	0.84	92.9087	-1.21784	2014-11-16 12:27:00	31.18		2.4595	111.557	1.84648	2014-11-23 13:18:00	35.74	2.85717	131.2	108.655	9.89788
2014-07-29 23:12:39	35.3073	101.227	4.15962			2014-07-16 22:58:29	35.39	89.4867	5.63743	88.1573	-2.00656	2014-07-08 21:13:28	37.502	108.127	1.5437	94.1892	-1.17692	2013-11-09 09:13:40	37.47	50.24	0.846	92.7255	-1.25354	2014-11-16 12:28:00	31.18		2.4595	111.366	1.81588	2014-11-23 13:19:00	35.74	2.8595	131.2	108.621	9.85934
2014-07-29 23:13:39	35.308	101.12	4.13813			2014-07-16 22:59:29	35.39	89.4933	5.64309	88.123	-2.00834	2014-07-08 21:14:28	37.506	108.113	1.5437	94.2558	-1.15542	2013-11-09 09:14:40	37.44	50.4	0.852	92.6766	-1.28224	2014-11-16 12:29:00	31.18		2.4595	111.265	1.79978	2014-11-23 13:20:00	35.74	2.86358	131.2	108.64	9.88136
2014-07-29 23:14:39	35.3087	101.013	4.11663			2014-07-16 23:00:29	35.39	89.5	5.64874	88.2593	-1.9813	2014-07-08 21:15:28	37.51	108.1	1.5437	94.1907	-1.16014	2013-11-09 09:15:40	37.41	50.64	0.858	92.6783	-1.3015	2014-11-16 12:30:00	31.11	91.9	2.4595	111.182	1.71428	2014-11-23 13:21:00	35.74	2.86592	131.2	108.609	9.84558
2014-07-29 23:15:39	35.3093	100.907	4.09514			2014-07-16 23:01:29	35.3913	89.5667	5.65439	88.3471	-1.96248	2014-07-08 21:16:28	37.5167	108.06	1.5437	94.2016	-1.14964	2013-11-09 09:16:40	37.38	50.88	0.864	92.7577	-1.30882	2014-11-16 12:31:00	31.11	91.9	2.4865	111.05	1.62624	2014-11-23 13:22:00	35.74	2.86767	131.2	108.593	9.82768
2014-07-29 23:16:39	35.31	100.8	4.07365			2014-07-16 23:02:29	35.3927	89.6333	5.66005	88.4682	-1.93804	2014-07-08 21:17:28	37.5233	108.02	1.5437	94.2124	-1.13924	2013-11-09 09:17:40	37.35	51.12	0.87	92.708	-1.32738	2014-11-16 12:32:00	31.11	91.9	2.4865	110.96	1.54502	2014-11-23 13:23:00	35.72	2.86592	131.8	108.64	9.8741
2014-07-29 23:17:39	35.304	100.9	4.05215			2014-07-16 23:03:29	35.394	89.7	5.6657	88.5348	-1.92278	2014-07-08 21:18:28	37.53	107.98	1.4675	94.2564	-1.12206	2013-11-09 09:18:40	37.32	51.36	0.876	92.2531	-1.38012	2014-11-16 12:33:00	31.11	91.9	2.4865	110.907	1.46972	2014-11-23 13:24:00	35.72	2.86183	131.8	108.675	9.90824
2014-07-29 23:18:39	35.298	101	4.03066			2014-07-16 23:04:29	35.3953	89.7667	5.67133	88.5392	-1.91908	2014-07-08 21:19:28	37.5367	107.94	1.4675	94.3268	-1.1018	2013-11-09 09:19:40	37.29	51.6	0.882	91.7581	-1.43984	2014-11-16 12:34:00	31.11	91.9	2.4865	110.924	1.4036	2014-11-23 13:25:00	35.72	2.8595	131.8	108.727	9.96008
2014-07-29 23:19:39	35.292	101.1	4.00917			2014-07-16 23:05:29	35.3967	89.8333	5.67695	88.4177	-1.91576	2014-07-08 21:20:28	37.5433	107.9	1.4675	94.4599	-1.07106	2013-11-09 09:20:40	37.26	51.84	0.888	91.0279	-1.53946	2014-11-16 12:35:00	31.11	91.9	2.4865	111.003	1.41778	2014-11-23 13:26:00	35.72	2.85717	131.8	108.811	10.0497
2014-07-29 23:20:39	35.286	101.2	3.98767			2014-07-16 23:06:29	35.398	89.9	5.68258	88.2803	-1.93806	2014-07-08 21:21:28	37.55	107.86	1.4675	94.5374	-1.05326	2013-11-09 09:21:40	37.23	52.08	0.894	90.2043	-1.6532	2014-11-16 12:36:00	31.11	91.9	2.4865	111.167	1.4389	2014-11-23 13:27:00	35.72	2.85717	131.8	108.82	10.0535
2014-07-29 23:21:39	35.28	101.3	3.96618			2014-07-16 23:07:29	35.3993	89.9667	5.68821	88.1491	-1.93818	2014-07-08 21:22:28	37.5567	107.82	1.4675	94.531	-1.05372	2013-11-09 09:22:40	37.2	52.32	0.9	89.4174	-1.75936	2014-11-16 12:37:00	31.11	91.9	2.4865	111.435	1.47354	2014-11-23 13:28:00	35.72	2.8595	131.8	108.792	10.0213
2014-07-29 23:22:39	35.274	101.4	3.94469			2014-07-16 23:08:29	35.4007	90.0333	5.69383	87.92	-1.95462	2014-07-08 21:23:28	37.5633	107.78	1.4675	94.6013	-1.04138	2013-11-09 09:23:40	37.195	52.56	0.905	88.9303	-1.92228	2014-11-16 12:38:00	31.11	91.9	2.4865	111.749	1.51396	2014-11-23 13:29:00	35.72	2.86183	131.8	108.801	10.0316
2014-07-29 23:23:39	35.268	101.5	3.92319			2014-07-16 23:09:29	35.402	90.1	5.69946	87.6891	-1.99486	2014-07-08 21:24:28	37.57	107.74	1.4675	94.543	-1.05388	2013-11-09 09:24:40	37.19	52.8	0.91	88.3584	-2.10282	2014-11-16 12:39:00	31.11	91.9	2.4865	112.042	1.55174	2014-11-23 13:30:00	35.72	2.86883	131.8	108.723	9.94316
2014-07-29 23:24:39	35.262	101.6	3.9017			2014-07-16 23:10:29	35.4033	90.1667	5.70509	87.471	-2.0549	2014-07-08 21:25:28	37.5767	107.7	1.4675	94.4725	-1.06874	2013-11-09 09:25:40	37.185	53.19	0.915	87.9455	-2.25758	2014-11-16 12:40:00	31.1		2.4865	112.23	1.61698	2014-11-23 13:31:00	35.72	2.87	131.8	108.702	9.91848
2014-07-29 23:25:39	35.256	101.7	3.88211			2014-07-16 23:11:29	35.4047	90.2333	5.71071	87.2627	-2.06718	2014-07-08 21:26:28	37.5833	107.66	1.4675	94.381	-1.08772	2013-11-09 09:26:40	37.18	53.58	0.92	87.6917	-2.38654	2014-11-16 12:41:00	31.1		2.5352	112.356	1.74204	2014-11-23 13:32:00	35.72	2.87175	131.8	108.847	10.0837
2014-07-29 23:26:39	35.25	101.8	3.86253			2014-07-16 23:12:29	35.406	90.3	5.71634	87.0237	-2.10668	2014-07-08 21:27:28	37.59	107.62	1.4675	94.3661	-1.0919	2013-11-09 09:27:40	37.175	53.97	0.925	87.4125	-2.52226	2014-11-16 12:42:00	31.1		2.5352	112.332	1.84538	2014-11-23 13:33:00	35.73	2.87	131.3	109.035	10.2965
2014-07-29 23:27:39	35.244	101.9	3.84294			2014-07-16 23:13:29	35.4073	90.3667	5.72197	86.9868	-2.11414	2014-07-08 21:28:28	37.5967	107.58	1.4675	94.2999	-1.10596	2013-11-09 09:28:40	37.17	54.36	0.93	87.3663	-2.49526	2014-11-16 12:43:00	31.1		2.5352	112.192	1.9309	2014-11-23 13:34:00	35.73	2.86767	131.3	109.189	10.4696
2014-07-29 23:28:39	35.238	102	3.82335			2014-07-16 23:14:29	35.4087	90.4333	5.72759	87.0945	-2.07476	2014-07-08 21:29:28	37.6033	107.54	1.4675	94.334	-1.10064	2013-11-09 09:29:40	37.165	54.75	0.935	87.4659	-2.43972	2014-11-16 12:44:00	31.1		2.5352	112.029	2.01436	2014-11-23 13:35:00	35.73	2.863	131.3	109.34	10.6393
2014-07-29 23:29:39	35.232	102.1	3.80377			2014-07-16 23:15:29	35.41	90.5	5.73322	87.1699	-2.06366	2014-07-08 21:30:28	37.61	107.5	1.4675	94.4314	-1.08298	2013-11-09 09:30:40	37.16	55.14	0.94	87.6277	-2.37244	2014-11-16 12:45:00	31.1		2.5352	111.891	2.05918	2014-11-23 13:36:00	35.73	2.85717	131.3	109.398	10.704
2014-07-29 23:30:39	35.226	102.2	3.78418			2014-07-16 23:16:29	35.4107	90.5533	5.73885	87.3315	-2.06228	2014-07-08 21:31:28	37.6113	107.427	1.4675	94.5677	-1.0578	2013-11-09 09:31:40	37.155	55.53	0.945	88.1531	-2.23758	2014-11-16 12:46:00	31.1		2.5352	111.869	2.05528	2014-11-23 13:37:00	35.73	2.85717	131.3	109.271	10.557
2014-07-29 23:31:39	35.22	102.3	3.76459			2014-07-16 23:17:29	35.4113	90.6067	5.74447	87.5389	-2.05338	2014-07-08 21:32:28	37.6127	107.353	1.4675	94.6686	-1.03956	2013-11-09 09:32:40	37.15	55.92	0.95	88.8402	-2.0719	2014-11-16 12:47:00	31.1		2.5352	111.831	2.04874	2014-11-23 13:38:00	35.73	2.85717	131.3	109.067	10.3255
2014-07-29 23:32:39	35.222	102.273	3.74501			2014-07-16 23:18:29	35.412	90.66	5.7501	87.6839	-2.05428	2014-07-08 21:33:28	37.614	107.28	1.3929	94.7292	-1.02922	2013-11-09 09:33:40	37.139	56.31	0.955	89.4479	-1.97506	2014-11-16 12:48:00	31.1		2.5352	111.863	2.05434	2014-11-23 13:39:00	35.73	2.86067	131.3	108.893	10.1268
2014-07-29 23:33:39	35.224	102.247	3.72542			2014-07-16 23:19:29	35.4127	90.7133	5.75553	87.6592	-2.08284	2014-07-08 21:34:28	37.6153	107.207	1.3929	94.7736	-1.02076	2013-11-09 09:34:40	37.128	56.7	0.96	90.1048	-1.88742	2014-11-16 12:49:00	31.1		2.5352	111.95	2.06934	2014-11-23 13:40:00	35.73	2.85892	131.3	108.843	10.0699
2014-07-29 23:34:39	35.226	102.22	3.70583			2014-07-16 23:20:29	35.4133	90.7667	5.76097	87.6744	-2.0818	2014-07-08 21:35:28	37.6167	107.133	1.3929	94.7422	-1.0258	2013-11-09 09:35:40	37.117	57.23	0.965	90.8787	-1.77484	2014-11-16 12:50:00	31.09	92	2.5352	112.025	2.0815	2014-11-23 13:41:00	35.73	2.85892	131.3	108.8	10.0213
2014-07-29 23:35:39	35.228	102.193	3.68625			2014-07-16 23:21:29	35.414	90.82	5.7664	87.6419	-2.0888	2014-07-08 21:36:28	37.618	107.06	1.3929	94.6279	-1.04548	2013-11-09 09:36:40	37.106	57.76	0.97	91.3754	-1.7123	2014-11-16 12:51:00	31.09	92	2.5427	111.963	2.0953	2014-11-23 13:42:00	35.73	2.85658	131.3	108.853	10.0816
2014-07-29 23:36:39	35.23	102.167	3.66666			2014-07-16 23:22:29	35.4147	90.8733	5.77183	87.624	-2.0933	2014-07-08 21:37:28	37.6193	106.987	1.3929	94.4853	-1.06912	2013-11-09 09:37:40	37.095	58.29	0.975	92.0602	-1.6095	2014-11-16 12:52:00	31.09	92	2.5427	111.889	2.10614	2014-11-23 13:43:00	35.66	2.85483	130.1	108.979	10.2112
2014-07-29 23:37:39	35.232	102.14	3.64707			2014-07-16 23:23:29	35.4153	90.9267	5.77727	87.6763	-2.0859	2014-07-08 21:38:28	37.6207	106.913	1.3929	94.3451	-1.09074	2013-11-09 09:38:40	37.084	58.82	0.98	92.6251	-1.49638	2014-11-16 12:53:00	31.09	92	2.5427	111.929	2.13798	2014-11-23 13:44:00	35.66	2.84725	130.1	109.108	10.3442
2014-07-29 23:38:39	35.234	102.113	3.62749			2014-07-16 23:24:29	35.416	90.98	5.7827	87.8272	-2.0618	2014-07-08 21:39:28	37.622	106.84	1.3929	94.2279	-1.10776	2013-11-09 09:39:40	37.073	59.35	0.985	93.0699	-1.37296	2014-11-16 12:54:00	31.09	92	2.5427	111.812	2.14186	2014-11-23 13:45:00	35.66	2.84083	130.1	109.079	10.2977
2014-07-29 23:39:39	35.236	102.087	3.6079			2014-07-16 23:25:29	35.4167	91.0333	5.78813	88.1197	-2.01366	2014-07-08 21:40:28	37.6233	106.767	1.3929	94.2055	-1.10648	2013-11-09 09:40:40	37.062	59.88	0.99	93.507	-1.2551	2014-11-16 12:55:00	31.09	92	2.5427	111.795	2.1645	2014-11-23 13:46:00	35.66	2.84142	130.1	109.088	10.2948
2014-07-29 23:40:39	35.238	102.06	3.59012	96.2845	-0.80156	2014-07-16 23:26:29	35.4173	91.0867	5.79357	88.3883	-1.96952	2014-07-08 21:41:28	37.6247	106.693	1.3929	94.2447	-1.0932	2013-11-09 09:41:40	37.051	60.41	0.995	94.0348	-1.12276	2014-11-16 12:56:00	31.09	92	2.5427	111.917	2.18698	2014-11-23 13:47:00	35.66	2.83967	130.1	109.106	10.3012
2014-07-29 23:41:39	35.24	102.033	3.57234	96.2849	-0.7544	2014-07-16 23:27:29	35.418	91.14	5.799	88.6137	-1.93268	2014-07-08 21:42:28	37.626	106.62	1.3929	94.3721	-1.0632	2013-11-09 09:42:40	37.04	60.94	1	94.3711	-1.03186	2014-11-16 12:57:00	31.09	92	2.5427	112.155	2.2306	2014-11-23 13:48:00	35.66	2.83733	130.1	109.092	10.2855
2014-07-29 23:42:39	35.242	102.007	3.55456	96.3972	-0.70998	2014-07-16 23:28:29	35.4187	91.1933	5.80443	88.7355	-1.91338	2014-07-08 21:43:28	37.6273	106.547	1.3929	94.5429	-1.0251	2013-11-09 09:43:40	37.023	61.47	1.005	94.9169	-0.92184	2014-11-16 12:58:00	31.09	92	2.5427	112.388	2.27334	2014-11-23 13:49:00	35.66	2.83967	130.1	109.048	10.2352
2014-07-29 23:43:39	35.244	101.98	3.53678	96.5408	-0.6591	2014-07-16 23:29:29	35.4193	91.2467	5.80987	88.7992	-1.9039	2014-07-08 21:44:28	37.6287	106.473	1.3929	94.706	-0.98868	2013-11-09 09:44:40	37.006	62	1.01	95.6721	-0.7927	2014-11-16 12:59:00	31.09	92	2.5427	112.681	2.32716	2014-11-23 13:50:00	35.66	2.8385	130.1	109.17	10.3733
2014-07-29 23:44:39	35.246	101.953	3.519	96.6841	-0.63088	2014-07-16 23:30:29	35.42	91.3	5.8153	88.7139	-1.91972	2014-07-08 21:45:28	37.63	106.4	1.3929	94.7542	-0.97366	2013-11-09 09:45:40	36.989	62.45	1.015	96.3792	-0.67108	2014-11-16 13:00:00	31.13	92.8	2.5427	112.914	2.41146	2014-11-23 13:51:00	35.66	2.8385	130.1	109.25	10.4637
2014-07-29 23:45:39	35.248	101.927	3.50122	96.7959	-0.6087	2014-07-16 23:31:29	35.422	91.3333	5.82073	88.7661	-1.91212	2014-07-08 21:46:28	37.6687	106.367	1.3929	94.7391	-0.97032	2013-11-09 09:46:40	36.972	62.9	1.02	96.9354	-0.57684	2014-11-16 13:01:00	31.13	92.8	2.5425	113.077	2.46236	2014-11-23 13:52:00	35.66	2.83675	130.1	109.231	10.4426
2014-07-29 23:46:39	35.25	101.9	3.48344	96.909	-0.5863	2014-07-16 23:32:29	35.424	91.3667	5.82617	88.8462	-1.89974	2014-07-08 21:47:28	37.7073	106.333	1.3929	94.6643	-0.97814	2013-11-09 09:47:40	36.955	63.35	1.025	97.3999	-0.50082	2014-11-16 13:02:00	31.13	92.8	2.5425	113.133	2.49328	2014-11-23 13:53:00	35.72	2.83442	130.3	109.242	10.4644
2014-07-29 23:47:39	35.2453	101.84	3.46566	96.8848	-0.60936	2014-07-16 23:33:29	35.426	91.4	5.8316	88.9152	-1.88924	2014-07-08 21:48:28	37.746	106.3	1.3211	94.4845	-1.00506	2013-11-09 09:48:40	36.938	63.8	1.03	97.6757	-0.45618	2014-11-16 13:03:00	31.13	92.8	2.5425	113.002	2.48902	2014-11-23 13:54:00	35.72	2.83033	130.3	109.28	10.5161
2014-07-29 23:48:39	35.2407	101.78	3.44788	96.8658	-0.59642	2014-07-16 23:34:29	35.428	91.4333	5.83693	89.0664	-1.86466	2014-07-08 21:49:28	37.7847	106.267	1.3211	94.2829	-1.04144	2013-11-09 09:49:40	36.921	64.25	1.035	97.5701	-0.48014	2014-11-16 13:04:00	31.13	92.8	2.5425	112.84	2.47878	2014-11-23 13:55:00	35.72	2.82858	130.3	109.227	10.4652
2014-07-29 23:49:39	35.236	101.72	3.4301	96.7853	-0.5941	2014-07-16 23:35:29	35.43	91.4667	5.84227	89.2725	-1.83064	2014-07-08 21:50:28	37.8233	106.233	1.3211	94.1618	-1.0684	2013-11-09 09:50:40	36.904	64.7	1.04	97.2392	-0.54858	2014-11-16 13:05:00	31.13	92.8	2.5425	112.619	2.41554	2014-11-23 13:56:00	35.72	2.8245	130.3	109.187	10.4291
2014-07-29 23:50:39	35.2313	101.66	3.41232	96.6915	-0.61074	2014-07-16 23:36:29	35.432	91.5	5.8476	89.2539	-1.8349	2014-07-08 21:51:28	37.862	106.2	1.3211	94.1802	-1.07444	2013-11-09 09:51:40	36.887	65.15	1.045	96.9396	-0.61068	2014-11-16 13:06:00	31.13	92.8	2.5425	112.293	2.35328	2014-11-23 13:57:00	35.72	2.82275	130.3	109.239	10.4966
2014-07-29 23:51:39	35.2267	101.6	3.39454			2014-07-16 23:37:29	35.434	91.5333	5.85293	89.1697	-1.85032	2014-07-08 21:52:28	37.9007	106.167	1.3211	94.2053	-1.08422	2013-11-09 09:52:40	36.87	65.6	1.05	96.6852	-0.66238	2014-11-16 13:07:00	31.13	92.8	2.5425	112.029	2.30276	2014-11-23 13:58:00	35.72	2.82275	130.3	109.314	10.5821
2014-07-29 23:52:39	35.222	101.54	3.37676	96.4097	-0.623425	2014-07-16 23:38:29	35.436	91.5667	5.85827	89.0797	-1.84568	2014-07-08 21:53:28	37.9393	106.133	1.3211	94.3645	-1.07366	2013-11-09 09:53:40	36.864	66.05	1.054	96.5067	-0.68106	2014-11-16 13:08:00	31.13	92.8	2.5425	111.906	2.2792	2014-11-23 13:59:00	35.72	2.82217	130.3	109.414	10.6955
2014-07-29 23:53:39	35.2173	101.48	3.35898	96.239	-0.6568	2014-07-16 23:39:29	35.438	91.6	5.8636	88.9097	-1.87574	2014-07-08 21:54:28	37.978	106.1	1.3211	94.4566	-1.07584	2013-11-09 09:54:40	36.858	66.5	1.058	96.5741	-0.65178	2014-11-16 13:09:00	31.13	92.8	2.5425	111.825	2.26366	2014-11-23 14:00:00	35.72	2.82742	130.3	109.515	10.8103
2014-07-29 23:54:39	35.2127	101.42	3.3412	96.1017	-0.707975	2014-07-16 23:40:29	35.44	91.6333	5.86893	88.6137	-1.9274	2014-07-08 21:55:28	38.0167	106.067	1.3211	94.5179	-1.08338	2013-11-09 09:55:40	36.852	66.93	1.062	96.8757	-0.5788	2014-11-16 13:10:00	31.25	93.3	2.5425	111.806	2.22368	2014-11-23 14:01:00	35.72	2.82625	130.3	109.636	10.9476
2014-07-29 23:55:39	35.208	101.36	3.32473			2014-07-16 23:41:29	35.442	91.6667	5.87427	88.4841	-1.9506	2014-07-08 21:56:28	38.0553	106.033	1.3211	94.4964	-1.10636	2013-11-09 09:56:40	36.846	67.36	1.066	97.0776	-0.52416	2014-11-16 13:11:00	31.25	93.3	2.5609	111.863	2.15414	2014-11-23 14:02:00	35.72	2.8245	130.3	109.734	11.0597
2014-07-29 23:56:39	35.2033	101.3	3.30825	96.1955	-0.673525	2014-07-16 23:42:29	35.444	91.7	5.8796	88.4599	-1.95576	2014-07-08 21:57:28	38.094	106	1.3211	94.4489	-1.1347	2013-11-09 09:57:40	36.84	67.79	1.07	97.1798	-0.48782	2014-11-16 13:12:00	31.25	93.3	2.5609	111.999	2.0973	2014-11-23 14:03:00	35.71	2.81983	132.5	109.741	11.069
2014-07-29 23:57:39	35.1987	101.24	3.29178	96.3521	-0.61685	2014-07-16 23:43:29	35.446	91.7333	5.88493	88.5125	-1.9688	2014-07-08 21:58:28	38.1327	105.967	1.3211	94.3174	-1.17996	2013-11-09 09:58:40	36.834	68.22	1.074	97.2324	-0.50838	2014-11-16 13:13:00	31.25	93.3	2.5609	112.071	2.02828	2014-11-23 14:04:00	35.71	2.81808	132.5	109.779	11.1138
2014-07-29 23:58:39	35.194	101.18	3.27531	96.5128	-0.583025	2014-07-16 23:44:29	35.448	91.7667	5.89027	88.5521	-1.96304	2014-07-08 21:59:28	38.1713	105.933	1.3211	94.253	-1.21206	2013-11-09 09:59:40	36.828	68.65	1.078	97.3397	-0.5143	2014-11-16 13:14:00	31.25	93.3	2.5609	112.166	1.96322	2014-11-23 14:05:00	35.71	2.81167	132.5	109.777	11.1136
2014-07-29 23:59:39	35.1893	101.12	3.25883	96.6717	-0.524875	2014-07-16 23:45:29	35.45	91.8	5.8956	88.6105	-1.93264	2014-07-08 22:00:28	38.21	105.9	1.3211	94.2368	-1.23368	2013-11-09 10:00:40	36.822	69.08	1.082	97.2574	-0.55698	2014-11-16 13:15:00	31.25	93.3	2.5609	112.265	1.93458	2014-11-23 14:06:00	35.71	2.80758	132.5	109.783	11.1222
2014-07-30 00:00:39	35.1847	101.06	3.24236	96.7189	-0.51594	2014-07-16 23:46:29	35.4507	91.8733	5.90093	88.6141	-1.93308	2014-07-08 22:01:28			1.3211	94.4245	-1.57628	2013-11-09 10:01:40	36.816	69.51	1.086	97.2326	-0.5899	2014-11-16 13:16:00	31.25	93.3	2.5609	112.464	1.96594	2014-11-23 14:07:00	35.71	2.79942	132.5	109.723	11.0557
2014-07-30 00:01:39	35.18	101	3.22589	96.6405	-0.5133	2014-07-16 23:47:29	35.4513	91.9467	5.90627	88.4747	-1.9581	2014-07-08 22:02:28			1.3211	94.6293	-1.92348	2013-11-09 10:02:40	36.81	69.94	1.09	97.2654	-0.61308	2014-11-16 13:17:00	31.25	93.3	2.5609	112.623	1.99106	2014-11-23 14:08:00	35.71	2.79417	132.5	109.702	11.0317
2014-07-30 00:02:39	35.18	101.247	3.20941	96.5702	-0.5099	2014-07-16 23:48:29	35.452	92.02	5.9116	88.3633	-1.97834	2014-07-08 22:03:28			1.2525	94.8489	-2.27446	2013-11-09 10:03:40	36.796	70.37	1.094	97.1835	-0.60328	2014-11-16 13:18:00	31.25	93.3	2.5609	112.788	2.01712	2014-11-23 14:09:00	35.71	2.78833	132.5	109.61	10.9271
2014-07-30 00:03:39	35.18	101.493	3.19294	96.6285	-0.4878	2014-07-16 23:49:29	35.4527	92.0933	5.91659	88.2837	-1.99226	2014-07-08 22:04:28			1.2525	95.062	-2.62156	2013-11-09 10:04:40	36.782	70.8	1.098	96.9757	-0.6206	2014-11-16 13:19:00	31.25	93.3	2.5609	112.844	2.02598	2014-11-23 14:10:00	35.71	2.78425	132.5	109.528	10.8334
2014-07-30 00:04:39	35.18	101.74	3.17647	96.7164	-0.4614	2014-07-16 23:50:29	35.4533	92.1667	5.92157	88.3464	-2.00238	2014-07-08 22:05:28			1.2525	95.1946	-2.99312	2013-11-09 10:05:40	36.768	70.82	1.102	96.6887	-0.64894	2014-11-16 13:20:00	31.36	93.3	2.5609	112.918	2.03728	2014-11-23 14:11:00	35.71	2.78192	132.5	109.392	10.6788
2014-07-30 00:05:39	35.18	101.987	3.15999	96.8013	-0.4486	2014-07-16 23:51:29	35.454	92.24	5.92656	88.4931	-1.97584	2014-07-08 22:06:28			1.2525	95.1053	-3.04666	2013-11-09 10:06:40	36.754	70.84	1.106	96.2497	-0.70464	2014-11-16 13:21:00	31.36	93.3	2.6063	112.781	2.03554	2014-11-23 14:12:00	35.71	2.77375	132.5	109.33	10.6084
2014-07-30 00:06:39	35.18	102.233	3.14352	97.0318	-0.41548	2014-07-16 23:52:29	35.4547	92.3133	5.93155	88.7787	-1.92466	2014-07-08 22:07:28			1.2525	94.9817	-3.1062	2013-11-09 10:07:40	36.74	70.86	1.11	95.9391	-0.7368	2014-11-16 13:22:00	31.36	93.3	2.6063	112.535	2.016	2014-11-23 14:13:00	35.65	2.76558	132.7	109.283	10.5462
2014-07-30 00:07:39	35.18	102.48	3.12705	97.1991	-0.39124	2014-07-16 23:53:29	35.4553	92.3867	5.93653	89.0692	-1.853	2014-07-08 22:08:28			1.2525	94.863	-3.1475	2013-11-09 10:08:40	36.726	70.88	1.114	95.7526	-0.79562	2014-11-16 13:23:00	31.36	93.3	2.6063	112.281	1.99514	2014-11-23 14:14:00	35.65	2.75567	132.7	109.201	10.4445
2014-07-30 00:08:39	35.18	102.727	3.11057	97.2661	-0.38108	2014-07-16 23:54:29	35.456	92.46	5.94152	89.3847	-1.77734	2014-07-08 22:09:28			1.2525	94.8048	-3.15114	2013-11-09 10:09:40	36.712	70.9	1.118	95.742	-0.81804	2014-11-16 13:24:00	31.36	93.3	2.6063	112.26	2.01206	2014-11-23 14:15:00	35.65	2.75158	132.7	109.204	10.4397
2014-07-30 00:09:39	35.18	102.973	3.0941	97.2848	-0.37764	2014-07-16 23:55:29	35.4567	92.5333	5.94651	89.5794	-1.74114	2014-07-08 22:10:28			1.2525	94.8507	-3.09138	2013-11-09 10:10:40	36.698	70.92	1.122	96.038	-0.78042	2014-11-16 13:25:00	31.36	93.3	2.6063	112.253	2.032	2014-11-23 14:16:00	35.65	2.73933	132.7	109.248	10.48
2014-07-30 00:10:39	35.18	103.22	3.07905	97.3109	-0.37312	2014-07-16 23:56:29	35.4573	92.6067	5.95149	89.6804	-1.70188	2014-07-08 22:11:28			1.2525	94.9566	-2.99572	2013-11-09 10:11:40	36.684	70.94	1.126	96.6406	-0.68276	2014-11-16 13:26:00	31.36	93.3	2.6063	112.382	2.0533	2014-11-23 14:17:00	35.65	2.73117	132.7	109.255	10.4793
2014-07-30 00:11:39	35.18	103.467	3.06399	97.2081	-0.39828	2014-07-16 23:57:29	35.458	92.68	5.95648	89.6078	-1.71132	2014-07-08 22:12:28			1.2525	95.0967	-2.87894	2013-11-09 10:12:40	36.67	70.96	1.13	97.0401	-0.62432	2014-11-16 13:27:00	31.36	93.3	2.6063	112.51	2.07464	2014-11-23 14:18:00	35.65	2.72242	132.7	109.257	10.4814
2014-07-30 00:12:39	35.18	103.713	3.04894	97.145	-0.4178	2014-07-16 23:58:29	35.4587	92.7533	5.96147	89.4574	-1.75288	2014-07-08 22:13:28			1.2525	95.2307	-2.7658	2013-11-09 10:13:40	36.66	70.98	1.134	97.4176	-0.5388	2014-11-16 13:28:00	31.36	93.3	2.6063	112.593	2.08834	2014-11-23 14:19:00	35.65	2.71658	132.7	109.287	10.5161
2014-07-30 00:13:39	35.18	103.96	3.03389	97.0081	-0.44884	2014-07-16 23:59:29	35.4593	92.8267	5.96645	89.3149	-1.7929	2014-07-08 22:14:28			1.2525	95.3243	-2.67712	2013-11-09 10:14:40	36.65	71	1.138	97.6086	-0.49226	2014-11-16 13:29:00	31.36	93.3	2.6063	112.547	2.08076	2014-11-23 14:20:00	35.65	2.7125	132.7	109.29	10.5188
2014-07-30 00:14:39	35.18	104.207	3.01883	96.9159	-0.4604	2014-07-17 00:00:29	35.46	92.9	5.97144	89.2182	-1.80638	2014-07-08 22:15:28			1.2525	95.3316	-2.63806	2013-11-09 10:15:40	36.64	71.12	1.142	97.6136	-0.48456	2014-11-16 13:30:00	31.46	93.9	2.6063	112.391	2.01358	2014-11-23 14:21:00	35.65	2.70375	132.7	109.26	10.4855
2014-07-30 00:15:39	35.18	104.453	3.00378	96.8446	-0.46902	2014-07-17 00:01:29	35.4593	92.9733	5.97643	89.1553	-1.8789	2014-07-08 22:16:28			1.2525	95.3353	-2.6016	2013-11-09 10:16:40	36.63	71.24	1.146	97.5	-0.50228	2014-11-16 13:31:00	31.46	93.9	2.6113	112.266	1.98245	2014-11-23 14:22:00	35.65	2.69967	132.7	109.279	10.5072
2014-07-30 00:16:39	35.18	104.7	2.98873	96.8657	-0.4532	2014-07-17 00:02:29	35.4587	93.0467	5.98141	89.2346	-1.9076	2014-07-08 22:17:28			1.2525	95.3671	-2.54894	2013-11-09 10:17:40	36.62	71.36	1.15	97.4224	-0.5119	2014-11-16 13:32:00	31.46	93.9	2.6113	112.185	1.95187	2014-11-23 14:23:00	35.62	2.69558	135.4	109.323	10.5458
2014-07-30 00:17:39	35.1807		2.97367	96.9451	-0.42952	2014-07-17 00:03:29	35.458	93.12	5.9864	89.2797	-1.94298	2014-07-08 22:18:28			1.1884	95.4289	-2.47956	2013-11-09 10:18:40	36.61	71.48	1.154	97.3233	-0.52798	2014-11-16 13:33:00	31.46	93.9	2.6113	112.149	1.91145	2014-11-23 14:24:00	35.62	2.695	135.4	109.405	10.6277
2014-07-30 00:18:39	35.1813		2.95862	97.1004	-0.39398	2014-07-17 00:04:29	35.4573	93.1933	5.99079	89.2795	-1.98682	2014-07-08 22:19:28			1.1884	95.432	-2.44228	2013-11-09 10:19:40	36.6	71.6	1.158	97.2555	-0.53784	2014-11-16 13:34:00	31.46	93.9	2.6113	111.984	1.7808	2014-11-23 14:25:00	35.62	2.68917	135.4	109.417	10.6296
2014-07-30 00:19:39	35.182		2.94357	97.2857	-0.37692	2014-07-17 00:05:29	35.4567	93.2667	5.99519	89.1557	-2.11374	2014-07-08 22:20:28			1.1884	95.4301	-2.4075	2013-11-09 10:20:40	36.59	71.72	1.162	97.219	-0.54144	2014-11-16 13:35:00	31.46	93.9	2.6113			2014-11-23 14:26:00	35.62	2.68917	135.4	109.488	10.6994
2014-07-30 00:20:39	35.1827		2.92851	97.4717	-0.35964	2014-07-17 00:06:29	35.456	93.34	5.99958	89.008	-2.14004	2014-07-08 22:21:28			1.1884	95.32	-2.42958	2013-11-09 10:21:40	36.58	71.84	1.166	97.0751	-0.56586	2014-11-16 13:36:00	31.46	93.9	2.6113	112.156	1.8848	2014-11-23 14:27:00	35.62	2.68742	135.4	109.531	10.7371
2014-07-30 00:21:39	35.1833		2.91346	97.4942	-0.36634	2014-07-17 00:07:29	35.4553	93.4133	6.00397	88.858	-2.16726	2014-07-08 22:22:28			1.1884	95.2105	-2.45212	2013-11-09 10:22:40	36.57	71.96	1.17	97.0449	-0.56818	2014-11-16 13:37:00	31.46	93.9	2.6113	112.321	1.9104	2014-11-23 14:28:00	35.62	2.68742	135.4	109.469	10.6667
2014-07-30 00:22:39	35.184		2.89841	97.4257	-0.38588	2014-07-17 00:08:29	35.4547	93.4867	6.00837	88.8041	-2.17676	2014-07-08 22:23:28			1.1884	95.0643	-2.49358	2013-11-09 10:23:40	36.568	72.08	1.173	97.0962	-0.56274	2014-11-16 13:38:00	31.46	93.9	2.6113	112.193	1.8906	2014-11-23 14:29:00	35.62	2.68333	135.4	109.342	10.5238
2014-07-30 00:23:39	35.1847		2.88335	97.3502	-0.4064	2014-07-17 00:09:29	35.454	93.56	6.01276	88.7656	-2.18336	2014-07-08 22:24:28			1.1884	94.9945	-2.49442	2013-11-09 10:24:40	36.566	72.2	1.176	97.2185	-0.5484	2014-11-16 13:39:00	31.46	93.9	2.6113	112.108	1.87738	2014-11-23 14:30:00	35.62	2.67925	135.4	109.256	10.427
2014-07-30 00:24:39	35.1853		2.8683	97.2388	-0.42228	2014-07-17 00:10:29	35.4533	93.6333	6.01715	88.9158	-2.0949	2014-07-08 22:25:28			1.1884	94.9939	-2.4599	2013-11-09 10:25:40	36.564	72.78	1.179	97.3765	-0.5266	2014-11-16 13:40:00	31.57	93.8	2.6113	112.098	1.91556	2014-11-23 14:31:00	35.62	2.67575	135.4	109.06	10.2063
2014-07-30 00:25:39	35.186		2.85587	97.0806	-0.44578	2014-07-17 00:11:29	35.4527	93.7067	6.02155	89.0692	-2.12054	2014-07-08 22:26:28			1.1884	95.0771	-2.3824	2013-11-09 10:26:40	36.562	73.36	1.182	97.6583	-0.48008	2014-11-16 13:41:00	31.57	93.8	2.6529	112.002	1.97608	2014-11-23 14:32:00	35.62	2.674	135.4	108.962	10.0953
2014-07-30 00:26:39	35.1867		2.84345	97.0103	-0.45626	2014-07-17 00:12:29	35.452	93.78	6.02594	89.1365	-2.16406	2014-07-08 22:27:28			1.1884	95.1028	-2.33168	2013-11-09 10:27:40	36.56	73.94	1.185	97.8939	-0.44198	2014-11-16 13:42:00	31.57	93.8	2.6529	111.764	2.01234	2014-11-23 14:33:00	35.56	2.66233	134.1	108.999	10.1331
2014-07-30 00:27:39	35.1873		2.83102	96.9452	-0.46652	2014-07-17 00:13:29	35.4513	93.8533	6.03033	89.1946	-2.20822	2014-07-08 22:28:28			1.1884	95.1695	-2.26096	2013-11-09 10:28:40	36.558	74.52	1.188	98.0615	-0.40976	2014-11-16 13:43:00	31.57	93.8	2.6529	111.665	2.07086	2014-11-23 14:34:00	35.56	2.65942	134.1	109.137	10.2845
2014-07-30 00:28:39	35.188		2.81859	96.9562	-0.46566	2014-07-17 00:14:29	35.4507	93.9267	6.03473	89.2708	-2.24854	2014-07-08 22:29:28			1.1884	95.175	-2.2178	2013-11-09 10:29:40	36.556	75.1	1.191	98.1612	-0.38342	2014-11-16 13:44:00	31.57	93.8	2.6529	111.691	2.1525	2014-11-23 14:35:00	35.56	2.65708	134.1	109.242	10.3987
2014-07-30 00:29:39	35.1887		2.80617	96.8647	-0.48116	2014-07-17 00:15:29	35.45	94	6.03912	89.2567	-2.37422	2014-07-08 22:30:28			1.1884	95.09	-2.2144	2013-11-09 10:30:40	36.554	75.68	1.194	98.2994	-0.34992	2014-11-16 13:45:00	31.57	93.8	2.6529	111.588	2.17138	2014-11-23 14:36:00	35.56	2.65183	134.1	109.473	10.6543
2014-07-30 00:30:39	35.1893		2.79374	96.7826	-0.49532	2014-07-17 00:16:29	35.4513	94.0533	6.04351	89.2438	-2.37632	2014-07-08 22:31:28			1.1884	94.9651	-2.2261	2013-11-09 10:31:40	36.552	76.26	1.197	98.4529	-0.31408	2014-11-16 13:46:00	31.57	93.8	2.6529	111.607	2.175	2014-11-23 14:37:00	35.56	2.646	134.1	109.538	10.7233
2014-07-30 00:31:39	35.19		2.78131	96.715	-0.50732	2014-07-17 00:17:29	35.4527	94.1067	6.04791	89.3297	-2.35722	2014-07-08 22:32:28			1.1884	94.8972	-2.2098	2013-11-09 10:32:40	36.55	76.84	1.2	98.8038	-0.239514	2014-11-16 13:47:00	31.57	93.8	2.6529	111.793	2.2098	2014-11-23 14:38:00	35.56	2.64192	134.1	109.557	10.7449
2014-07-30 00:32:39	35.194		2.76889	96.6835	-0.5301	2014-07-17 00:18:29	35.454	94.16	6.0523	89.3209	-2.35844	2014-07-08 22:33:28			1.1305	94.7767	-2.2137	2013-11-09 10:33:40	36.549	77.42	1.203	99.125	-0.173054	2014-11-16 13:48:00	31.57	93.8	2.6529	111.951	2.23934	2014-11-23 14:39:00	35.56	2.6355	134.1	109.472	10.6496
2014-07-30 00:33:39	35.198		2.75646	96.5662	-0.5665	2014-07-17 00:19:29	35.4553	94.2133	6.05625	89.3413	-2.41898	2014-07-08 22:34:28			1.1305	94.6451	-2.23588	2013-11-09 10:34:40	36.548	78	1.206	99.4164	-0.114654	2014-11-16 13:49:00	31.57	93.8	2.6529	111.933	2.23592	2014-11-23 14:40:00	35.56	2.63142	134.1	109.411	10.5814
2014-07-30 00:34:39	35.202		2.74403	96.5924	-0.56396	2014-07-17 00:20:29	35.4567	94.2667	6.06019	89.4385	-2.39232	2014-07-08 22:35:28			1.1305	94.5601	-2.25344	2013-11-09 10:35:40	36.547	78.73	1.209	99.5671	-0.0833742	2014-11-16 13:50:00	31.74	95.8	2.6529	111.991	2.2059	2014-11-23 14:41:00	35.56	2.62733	134.1	109.389	10.5557
2014-07-30 00:35:39	35.206		2.73161	96.6676	-0.55374	2014-07-17 00:21:29	35.458	94.32	6.06414	89.5957	-2.4176	2014-07-08 22:36:28			1.1305	94.4983	-2.27746	2013-11-09 10:36:40	36.546	79.46	1.212	99.5813	-0.0783342	2014-11-16 13:51:00	31.74	95.8	2.6886	111.931	2.14794	2014-11-23 14:42:00	35.56	2.62208	134.1	109.478	10.6564
2014-07-30 00:36:39	35.21		2.71918	96.7718	-0.53888	2014-07-17 00:22:29	35.4593	94.3733	6.06809	89.5206	-2.49734	2014-07-08 22:37:28			1.1305	94.4401	-2.31664	2013-11-09 10:37:40	36.545	80.19	1.215	99.2799	-0.13642	2014-11-16 13:52:00	31.74	95.8	2.6886	111.78	2.07302	2014-11-23 14:43:00	35.48	2.61683	131.8	109.544	10.7197
2014-07-30 00:37:39	35.214		2.70675	96.846	-0.51236	2014-07-17 00:23:29	35.4607	94.4267	6.07203	89.564	-2.54864	2014-07-08 22:38:28			1.1305	94.3784	-2.37518	2013-11-09 10:38:40	36.544	80.92	1.218	98.9159	-0.2078	2014-11-16 13:53:00	31.74	95.8	2.6886	111.629	1.99788	2014-11-23 14:44:00	35.48	2.61275	131.8	109.718	10.9043
2014-07-30 00:38:39	35.218		2.69433	96.9365	-0.48288	2014-07-17 00:24:29	35.462	94.48	6.07598	89.5698	-2.54108	2014-07-08 22:39:28			1.1305	94.4236	-2.38786	2013-11-09 10:39:40	36.543	81.65	1.221	98.5894	-0.27208	2014-11-16 13:54:00	31.74	95.8	2.6886	111.6	1.9447	2014-11-23 14:45:00	35.48	2.60867	131.8	109.974	11.1816
2014-07-30 00:39:39	35.222		2.6819	96.9521	-0.46944	2014-07-17 00:25:29	35.4633	94.5333	6.07993	89.487	-2.55508	2014-07-08 22:40:28			1.1305	94.4701	-2.39942	2013-11-09 10:40:40	36.542	82.38	1.224	98.3842	-0.31322	2014-11-16 13:55:00	31.74	95.8	2.6886	111.569	1.9321	2014-11-23 14:46:00	35.48	2.60458	131.8	110.095	11.3059
2014-07-30 00:40:39	35.226		2.67138	96.9029	-0.47836	2014-07-17 00:26:29	35.4647	94.5867	6.08387	89.2569	-2.60474	2014-07-08 22:41:28			1.1305	94.4891	-2.42296	2013-11-09 10:41:40	36.541	83.11	1.227	98.3352	-0.32444	2014-11-16 13:56:00	31.74	95.8	2.6886	111.667	1.94862	2014-11-23 14:47:00	35.48	2.60225	131.8	110.156	11.3635
2014-07-30 00:41:39	35.23		2.66086	96.8117	-0.4936	2014-07-17 00:27:29	35.466	94.64	6.08782	89.249	-2.60014	2014-07-08 22:42:28			1.1305	94.4469	-2.47332	2013-11-09 10:42:40	36.54	83.84	1.23	98.4634	-0.30018	2014-11-16 13:57:00	31.74	95.8	2.6886	111.816	1.97346	2014-11-23 14:48:00	35.48	2.59817	131.8	110.218	11.4334
2014-07-30 00:42:39	35.234		2.65034	96.7359	-0.49262	2014-07-17 00:28:29	35.4673	94.6933	6.09177	89.1061	-2.71458	2014-07-08 22:43:28			1.1305	94.3851	-2.53342	2013-11-09 10:43:40	36.542	84.57	1.233	98.6492	-0.2641	2014-11-16 13:58:00	31.74	95.8	2.6886	111.963	1.99802	2014-11-23 14:49:00	35.48	2.59175	131.8	110.162	11.3702
2014-07-30 00:43:39	35.238		2.63982	96.6943	-0.48658	2014-07-17 00:29:29	35.4687	94.7467	6.09571	88.9635	-2.82852	2014-07-08 22:44:28			1.1305	94.2187	-2.6407	2013-11-09 10:44:40	36.544	85.3	1.236	98.8532	-0.22444	2014-11-16 13:59:00	31.74	95.8	2.6886	112.072	2.01616	2014-11-23 14:50:00	35.48	2.58767	131.8	110.013	11.2042
2014-07-30 00:44:39	35.242		2.6293	96.7188	-0.48304	2014-07-17 00:30:29	35.47	94.8	6.09966	88.8176	-2.85682	2014-07-08 22:45:28			1.1305	94.0388	-2.75498	2013-11-09 10:45:40	36.546	85.63	1.239	98.8854	-0.21844	2014-11-16 14:00:00	31.9	95.4	2.6886	112.198	2.03828	2014-11-23 14:51:00	35.48	2.58358	131.8	109.973	11.1592
2014-07-30 00:45:39	35.246		2.61878			2014-07-17 00:31:29	35.4693	94.8667	6.10361	88.8429	-2.84394	2014-07-08 22:46:28			1.1305	93.9256	-2.839	2013-11-09 10:46:40	36.548	85.96	1.242	98.8043	-0.23458	2014-11-16 14:01:00	31.9	95.4	2.7051	112.269	2.02604	2014-11-23 14:52:00	35.48	2.57717	131.8	109.942	11.1242
2014-07-30 00:46:39	35.25		2.60826	97.0063	-0.4405	2014-07-17 00:32:29	35.4687	94.9333	6.10755	88.8735	-2.9125	2014-07-08 22:47:28			1.1305	93.8852	-2.8892	2013-11-09 10:47:40	36.55	86.29	1.245	98.6098	-0.27284	2014-11-16 14:02:00	31.9	95.4	2.7051	112.218	1.99408	2014-11-23 14:53:00	35.42	2.57133	129.7	110.025	11.2184
2014-07-30 00:47:39	35.144		2.59774			2014-07-17 00:33:29	35.468	95	6.1115	88.9607	-2.88134	2014-07-08 22:48:28			1.0763	93.9415	-2.89342	2013-11-09 10:48:40	36.552	86.62	1.248	98.5	-0.29254	2014-11-16 14:03:00	31.9	95.4	2.7051	112.129	1.95618	2014-11-23 14:54:00	35.42	2.569	129.7	110.163	11.3738
2014-07-30 00:48:39	35.038		2.58722	97.0573	-0.4384	2014-07-17 00:34:29	35.4673	95.0667	6.11376	88.9663	-2.87222	2014-07-08 22:49:28			1.0763	94.0247	-2.88412	2013-11-09 10:49:40	36.554	86.95	1.251	98.4884	-0.29366	2014-11-16 14:04:00	31.9	95.4	2.7051	112.038	1.91786	2014-11-23 14:55:00	35.42	2.562	129.7	110.335	11.5661
2014-07-30 00:49:39			2.5767			2014-07-17 00:35:29	35.4667	95.1333	6.11602	89.0636	-2.92486	2014-07-08 22:50:28			1.0763	94.1122	-2.8716	2013-11-09 10:50:40	36.556	87.28	1.254	98.693	-0.25294	2014-11-16 14:05:00	31.9	95.4	2.7051	111.936	1.87686	2014-11-23 14:56:00	35.42	2.55792	129.7	110.374	11.6112
2014-07-30 00:50:39			2.56618	96.6535	-0.491567	2014-07-17 00:36:29	35.466	95.2	6.11828	89.0505	-3.00412	2014-07-08 22:51:28			1.0763	94.1042	-2.90472	2013-11-09 10:51:40	36.558	87.61	1.257	99.0222	-0.18832	2014-11-16 14:06:00	31.9	95.4	2.7051	111.864	1.86558	2014-11-23 14:57:00	35.42	2.55675	129.7	110.455	11.7027
2014-07-30 00:51:39			2.55566	96.3477	-0.545267	2014-07-17 00:37:29	35.4653	95.2667	6.12054	88.9797	-3.01476	2014-07-08 22:52:28			1.0763	94.0296	-2.96978	2013-11-09 10:52:40	36.56	87.94	1.26	99.4119	-0.1121	2014-11-16 14:07:00	31.9	95.4	2.7051	111.937	1.87702	2014-11-23 14:58:00	35.42	2.55033	129.7	110.389	11.6281
2014-07-30 00:52:39			2.54514	96.2195	-0.534	2014-07-17 00:38:29	35.4647	95.3333	6.1228	88.9251	-3.02048	2014-07-08 22:53:28			1.0763	93.9072	-3.0575	2013-11-09 10:53:40	36.562	88.27	1.263	99.806	-0.0378398	2014-11-16 14:08:00	31.9	95.4	2.7051	112.085	1.9003	2014-11-23 14:59:00	35.42	2.54858	129.7	110.344	11.5784
2014-07-30 00:53:39			2.53462	96.2354	-0.5314	2014-07-17 00:39:29	35.464	95.4	6.12506	89.03	-2.98262	2014-07-08 22:54:28			1.0763	93.7855	-3.14562	2013-11-09 10:54:40	36.564	88.6	1.266	99.8973	-0.0193198	2014-11-16 14:09:00	31.9	95.4	2.7051	112.245	1.92546	2014-11-23 15:00:00	35.42	2.54625	129.7	110.332	11.5649
2014-07-30 00:54:39			2.5241	96.2953	-0.51532	2014-07-17 00:40:29	35.4633	95.4667	6.12732	89.0194	-2.97604	2014-07-08 22:55:28			1.0763	93.7023	-3.21436	2013-11-09 10:55:40	36.566	88.58	1.269	99.8267	-0.0307998	2014-11-16 14:10:00	31.94	95.8	2.7051	112.394	1.91948	2014-11-23 15:01:00	35.42	2.54392	129.7	110.451	11.698
2014-07-30 00:55:39			2.5151	96.5502	-0.4797	2014-07-17 00:41:29	35.4627	95.5333	6.12958	89.0789	-2.99792	2014-07-08 22:56:28			1.0763	93.7323	-3.22548	2013-11-09 10:56:40	36.568	88.56	1.272	99.5944	-0.07232	2014-11-16 14:11:00	31.94	95.8	2.7007	112.424	1.83534	2014-11-23 15:02:00	35.42	2.53983	129.7	110.567	11.8278
2014-07-30 00:56:39			2.5061	96.779	-0.44738	2014-07-17 00:42:29	35.462	95.6	6.13184	89.2141	-2.99818	2014-07-08 22:57:28			1.0763	93.772	-3.23188	2013-11-09 10:57:40	36.57	88.54	1.275	99.2851	-0.12794	2014-11-16 14:12:00	31.94	95.8	2.7007	112.424	1.74486	2014-11-23 15:03:00	35.31	2.53808	124.8	110.746	12.0374
2014-07-30 00:57:39			2.4971	96.8622	-0.43498	2014-07-17 00:43:29	35.4613	95.6667	6.1341	89.3651	-2.9938	2014-07-08 22:58:28			1.0763	93.7653	-3.2627	2013-11-09 10:58:40	36.572	88.52	1.278	98.9112	-0.18692	2014-11-16 14:13:00	31.94	95.8	2.7007	112.377	1.64758	2014-11-23 15:04:00	35.31	2.53167	124.8	110.936	12.2586
2014-07-30 00:58:39			2.4881	96.8478	-0.43574	2014-07-17 00:44:29	35.4607	95.7333	6.13636	89.4238	-3.01442	2014-07-08 22:59:28			1.0763	93.75	-3.29832	2013-11-09 10:59:40	36.574	88.5	1.281	98.7391	-0.21028	2014-11-16 14:14:00	31.94	95.8	2.7007	112.2	1.53346	2014-11-23 15:05:00	35.31	2.52992	124.8	111.092	12.4422
2014-07-30 00:59:39			2.4791	96.7795	-0.44356	2014-07-17 00:45:29	35.46	95.8	6.13862	89.6294	-2.94978	2014-07-08 23:00:28			1.0763	93.6796	-3.36306	2013-11-09 11:00:40	36.576	88.48	1.284	98.7188	-0.20876	2014-11-16 14:15:00	31.94	95.8	2.7007	112.086	1.4572	2014-11-23 15:06:00	35.31	2.52758	124.8	111.132	12.4958
2014-07-30 01:00:39			2.4701	96.6356	-0.45556	2014-07-17 00:46:29	35.46	95.86	6.14088	89.7356	-2.90922	2014-07-08 23:01:28			1.0763	93.5328	-3.46858	2013-11-09 11:01:40	36.578	88.46	1.287	98.8505	-0.18232	2014-11-16 14:16:00	31.94	95.8	2.7007	112.117	1.46082	2014-11-23 15:07:00	35.31	2.5235	124.8	111.108	12.478
2014-07-30 01:01:39			2.4611	96.523	-0.4632	2014-07-17 00:47:29	35.46	95.92	6.14314	89.7884	-2.8389	2014-07-08 23:02:28			1.0763	93.3933	-3.57106	2013-11-09 11:02:40	36.58	88.44	1.29	99.1318	-0.131921	2014-11-16 14:17:00	31.94	95.8	2.7007	112.038	1.4513	2014-11-23 15:08:00	35.31	2.51942	124.8	111.117	12.4882
2014-07-30 01:02:39			2.4521	96.4605	-0.47	2014-07-17 00:48:29	35.46	95.98	6.1454	89.8181	-2.775	2014-07-08 23:03:28			1.0275	93.3144	-3.6415	2013-11-09 11:03:40	36.578	88.42	1.292	99.303	-0.107841	2014-11-16 14:18:00	31.94	95.8	2.7007	111.97	1.44308	2014-11-23 15:09:00	35.31	2.51708	124.8	111.094	12.4625
2014-07-30 01:03:39			2.4431	96.4413	-0.47072	2014-07-17 00:49:29	35.46	96.04	6.14587	89.8153	-2.71842	2014-07-08 23:04:28			1.0275	93.2593	-3.69042	2013-11-09 11:04:40	36.576	88.4	1.294	99.4821	-0.082121	2014-11-16 14:19:00	31.94	95.8	2.7007	112.052	1.45302	2014-11-23 15:10:00	35.31	2.51533	124.8	111.02	12.3795
2014-07-30 01:04:39			2.4341	96.4648	-0.46552	2014-07-17 00:50:29	35.46	96.1	6.14635	89.7028	-2.73572	2014-07-08 23:05:28			1.0275	93.2018	-3.73202	2013-11-09 11:05:40	36.574	88.56	1.296	99.6056	-0.064401	2014-11-16 14:20:00	32.09	96.8	2.7007	112.057	1.4539	2014-11-23 15:11:00	35.31	2.51125	124.8	111.035	12.3964
2014-07-30 01:05:39			2.4251	96.4662	-0.4694	2014-07-17 00:51:29	35.46	96.16	6.14682	89.6919	-2.6802	2014-07-08 23:06:28			1.0275	93.1583	-3.75692	2013-11-09 11:06:40	36.572	88.72	1.298	99.5772	-0.070801	2014-11-16 14:21:00	32.09	96.8	2.7454	111.944	1.46054	2014-11-23 15:12:00	35.31	2.50775	124.8	111.141	12.5152
2014-07-30 01:06:39			2.4161	96.5154	-0.46682	2014-07-17 00:52:29	35.46	96.22	6.14729	89.7013	-2.66336	2014-07-08 23:07:28			1.0275	93.1699	-3.7426	2013-11-09 11:07:40	36.57	88.88	1.3	99.5657	-0.07276	2014-11-16 14:22:00	32.09	96.8	2.7454	111.898	1.47534	2014-11-23 15:13:00	35.28	2.50658	124.4	111.128	12.4965
2014-07-30 01:07:39			2.4071	96.5733	-0.45694	2014-07-17 00:53:29	35.46	96.28	6.14777	89.7905	-2.62496	2014-07-08 23:08:28			1.0275	93.1155	-3.75496	2013-11-09 11:08:40	36.568	89.04	1.302	99.7594	-0.04062	2014-11-16 14:23:00	32.09	96.8	2.7454	111.877	1.49324	2014-11-23 15:14:00	35.28	2.50483	124.4	111.124	12.488
2014-07-30 01:08:39			2.3981	96.7084	-0.4369	2014-07-17 00:54:29	35.46	96.34	6.14824	89.9256	-2.5742	2014-07-08 23:09:28			1.0275	93.0017	-3.79888	2013-11-09 11:09:40	36.566	89.2	1.304	100.007	0.00024	2014-11-16 14:24:00	32.09	96.8	2.7454	111.728	1.49514	2014-11-23 15:15:00	35.28	2.50075	124.4	111.204	12.5725
2014-07-30 01:09:39			2.3891	96.8061	-0.4218	2014-07-17 00:55:29	35.46	96.4	6.14871	90.0524	-2.5249	2014-07-08 23:10:28			1.0275	92.9215	-3.82392	2013-11-09 11:10:40	36.564	89.36	1.306	100.28	0.04502	2014-11-16 14:25:00	32.09	96.8	2.7454	111.629	1.50282	2014-11-23 15:16:00	35.28	2.49667	124.4	111.213	12.5781
2014-07-30 01:10:39			2.38123	96.9991	-0.39444	2014-07-17 00:56:29	35.46	96.46	6.14919	90.091	-2.49736	2014-07-08 23:11:28			1.0275	92.8787	-3.82848	2013-11-09 11:11:40	36.562	89.52	1.308	100.622	0.10138	2014-11-16 14:26:00	32.09	96.8	2.7454	111.632	1.50322	2014-11-23 15:17:00	35.28	2.49025	124.4	111.135	12.4872
2014-07-30 01:11:39			2.37335	97.0407	-0.38716	2014-07-17 00:57:29	35.46	96.52	6.14966	90.0218	-2.49568	2014-07-08 23:12:28			1.0275	92.7325	-3.888	2013-11-09 11:12:40	36.56	89.68	1.31	100.689	0.11234	2014-11-16 14:27:00	32.09	96.8	2.7454	111.642	1.50458	2014-11-23 15:18:00	35.28	2.48792	124.4	111.11	12.4583
2014-07-30 01:12:39			2.36548	97.0547	-0.38376	2014-07-17 00:58:29	35.46	96.58	6.15013	89.9229	-2.4221	2014-07-08 23:13:28			1.0275	92.6285	-3.92396	2013-11-09 11:13:40	36.562	89.84	1.312	100.599	0.09764	2014-11-16 14:28:00	32.09	96.8	2.7454	111.572	1.49546	2014-11-23 15:19:00	35.28	2.48617	124.4	111.045	12.3855
2014-07-30 01:13:39			2.35761	97.0085	-0.38848	2014-07-17 00:59:29	35.46	96.64	6.15061	89.8456	-2.34296	2014-07-08 23:14:28			1.0275	92.5477	-3.94642	2013-11-09 11:14:40	36.564	90	1.314	100.472	0.0769	2014-11-16 14:29:00	32.09	96.8	2.7454	111.66	1.50684	2014-11-23 15:20:00	35.28	2.48383	124.4	110.939	12.2663
2014-07-30 01:14:39			2.34973	97.0231	-0.3855	2014-07-17 01:00:29	35.46	96.7	6.15108	89.827	-2.32516	2014-07-08 23:15:28			1.0275	92.4021	-4.00226	2013-11-09 11:15:40	36.566	90.04	1.316	100.338	0.05496	2014-11-16 14:30:00	32.14	96.5	2.7454	111.768	1.54834	2014-11-23 15:21:00	35.28	2.48208	124.4	110.936	12.2636
2014-07-30 01:15:39			2.34186	96.9154	-0.39832	2014-07-17 01:01:29	35.46	96.7667	6.15155	89.7792	-2.23284	2014-07-08 23:16:28			1.0275	92.2008	-4.08662	2013-11-09 11:16:40	36.568	90.08	1.318	99.9989	-6e-05	2014-11-16 14:31:00	32.14	96.5	2.769	111.748	1.60518	2014-11-23 15:22:00	35.28	2.47567	124.4	110.996	12.3303
2014-07-30 01:16:39			2.33399	97.006	-0.38554	2014-07-17 01:02:29	35.46	96.8333	6.15203	89.8994	-2.17574	2014-07-08 23:17:28			1.0275	92.0031	-4.16736	2013-11-09 11:17:40	36.57	90.12	1.32	99.8941	-0.01704	2014-11-16 14:32:00	32.14	96.5	2.769	111.725	1.66198	2014-11-23 15:23:00	35.19	2.47392	121.4	111.089	12.4348
2014-07-30 01:17:39			2.32611	97.0519	-0.37844	2014-07-17 01:03:29	35.46	96.9	6.1525	89.9055	-2.21936	2014-07-08 23:18:28			0.9846	91.8245	-4.23738	2013-11-09 11:18:40	36.572	90.16	1.322	99.8329	-0.02682	2014-11-16 14:33:00	32.14	96.5	2.769	111.775	1.7284	2014-11-23 15:24:00	35.19	2.47158	121.4	111.238	12.602
2014-07-30 01:18:39			2.31824	97.0809	-0.3735	2014-07-17 01:04:29	35.46	96.9667	6.15073	89.8708	-2.20994	2014-07-08 23:19:28			0.9846	91.7584	-4.25416	2013-11-09 11:19:40	36.574	90.2	1.324	99.6767	-0.0518	2014-11-16 14:34:00	32.14	96.5	2.769	111.737	1.78336	2014-11-23 15:25:00	35.19	2.4675	121.4	111.35	12.7275
2014-07-30 01:19:39			2.31037	97.0742	-0.37316	2014-07-17 01:05:29	35.46	97.0333	6.14897	89.7525	-2.23614	2014-07-08 23:20:28			0.9846	91.8031	-4.21864	2013-11-09 11:20:40	36.576	90.24	1.326	99.503	-0.07966	2014-11-16 14:35:00	32.14	96.5	2.769	111.718	1.81486	2014-11-23 15:26:00	35.19	2.46517	121.4	111.378	12.7586
2014-07-30 01:20:39			2.30249	97.1386	-0.3637	2014-07-17 01:06:29	35.46	97.1	6.1472	89.7349	-2.33076	2014-07-08 23:21:28			0.9846	91.8777	-4.17284	2013-11-09 11:21:40	36.578	90.28	1.328	99.5621	-0.07008	2014-11-16 14:36:00	32.14	96.5	2.769	111.853	1.83574	2014-11-23 15:27:00	35.19	2.46108	121.4	111.39	12.7722
2014-07-30 01:21:39			2.29462	97.077	-0.37028	2014-07-17 01:07:29	35.46	97.1667	6.14543	89.5698	-2.39562	2014-07-08 23:22:28			0.9846	92.0833	-4.06502	2013-11-09 11:22:40	36.58	90.32	1.33	99.5687	-0.06896	2014-11-16 14:37:00	32.14	96.5	2.769	111.953	1.85124	2014-11-23 15:28:00	35.19	2.45525	121.4	111.408	12.7931
2014-07-30 01:22:39			2.28675	97.0993	-0.36618	2014-07-17 01:08:29	35.46	97.2333	6.14367	89.4834	-2.45776	2014-07-08 23:23:28			0.9846	92.2577	-3.97888	2013-11-09 11:23:40	36.581	90.36	1.331	99.7518	-0.04052	2014-11-16 14:38:00	32.14	96.5	2.769	112.136	1.87962	2014-11-23 15:29:00	35.19	2.45292	121.4	111.365	12.744
2014-07-30 01:23:39			2.27887	97.0706	-0.36844	2014-07-17 01:09:29	35.46	97.3	6.1419	89.4428	-2.58068	2014-07-08 23:24:28			0.9846	92.3103	-3.95524	2013-11-09 11:24:40	36.582	90.4	1.332	99.8182	-0.02936	2014-11-16 14:39:00	32.14	96.5	2.769	112.336	1.9106	2014-11-23 15:30:00	35.19	2.44883	121.4	111.385	12.7669
2014-07-30 01:24:39			2.271	97.113	-0.3727	2014-07-17 01:10:29	35.46	97.3667	6.14013	89.519	-2.59212	2014-07-08 23:25:28			0.9846	92.3017	-3.96304	2013-11-09 11:25:40	36.583	90.45	1.333	99.9	-0.01614	2014-11-16 14:40:00	32.18	96.7	2.769	112.419	1.89516	2014-11-23 15:31:00	35.19	2.4465	121.4	111.418	12.8039
2014-07-30 01:25:39			2.26374	97.1275	-0.3698	2014-07-17 01:11:29	35.46	97.4333	6.13837	89.6078	-2.59688	2014-07-08 23:26:28			0.9846	92.2503	-3.99296	2013-11-09 11:26:40	36.584	90.5	1.334	99.8884	-0.01728	2014-11-16 14:41:00	32.18	96.7	2.792	112.461	1.90804	2014-11-23 15:32:00	35.19	2.44475	121.4	111.392	12.7749
2014-07-30 01:26:39			2.25648	97.1935	-0.36068	2014-07-17 01:12:29	35.46	97.5	6.1366	89.8516	-2.56034	2014-07-08 23:27:28			0.9846	92.139	-4.05374	2013-11-09 11:27:40	36.585	90.55	1.335	99.7866	-0.0323	2014-11-16 14:42:00	32.18	96.7	2.792	112.561	1.92992	2014-11-23 15:33:00	35.08	2.44242	115.7	111.262	12.63
2014-07-30 01:27:39			2.24922	97.1864	-0.36096	2014-07-17 01:13:29	35.46	97.5667	6.13483	90.062	-2.53008	2014-07-08 23:28:28			0.9846	92.0362	-4.11018	2013-11-09 11:28:40	36.586	90.6	1.336	99.6259	-0.05696	2014-11-16 14:43:00	32.18	96.7	2.792	112.541	1.93332	2014-11-23 15:34:00	35.08	2.43717	115.7	111.162	12.5187
2014-07-30 01:28:39			2.24196	97.2456	-0.3532	2014-07-17 01:14:29	35.46	97.6333	6.13307	90.2377	-2.50672	2014-07-08 23:29:28			0.9846	92.0405	-4.1114	2013-11-09 11:29:40	36.587	90.65	1.337	99.6417	-0.05482	2014-11-16 14:44:00	32.18	96.7	2.792	112.538	1.9393	2014-11-23 15:35:00	35.08	2.43658	115.7	110.926	12.2546
2014-07-30 01:29:39			2.2347	97.1584	-0.35298	2014-07-17 01:15:29	35.46	97.7	6.1313	90.3112	-2.50802	2014-07-08 23:30:28			0.9846	92.0307	-4.11994	2013-11-09 11:30:40	36.588	90.7	1.338	99.6721	-0.050151	2014-11-16 14:45:00	32.18	96.7	2.792	112.562	1.9776	2014-11-23 15:36:00	35.08	2.43658	115.7	110.613	11.9035
2014-07-30 01:30:39			2.22744	97.0667	-0.36422	2014-07-17 01:16:29	35.4593	97.6733	6.12953	90.3008	-2.53	2014-07-08 23:31:28			0.9846	92.1072	-4.08388	2013-11-09 11:31:40	36.589	90.75	1.339	99.8758	-0.018711	2014-11-16 14:46:00	32.18	96.7	2.792	112.498	1.96756	2014-11-23 15:37:00	35.08	2.43425	115.7	110.254	11.5012
2014-07-30 01:31:39			2.22018	96.8179	-0.39496	2014-07-17 01:17:29	35.4587	97.6467	6.12777	90.1741	-2.5814	2014-07-08 23:32:28			0.9846	92.1243	-4.07856	2013-11-09 11:32:40	36.59	90.8	1.34	100.282	0.044169	2014-11-16 14:47:00	32.18	96.7	2.792	112.486	1.96574	2014-11-23 15:38:00	35.08	2.43192	115.7	109.931	11.1394
2014-07-30 01:32:39			2.21292	96.6224	-0.41916	2014-07-17 01:18:29	35.458	97.62	6.126	90.121	-2.61286	2014-07-08 23:33:28			0.9455	92.21	-4.0377	2013-11-09 11:33:40	36.589	90.85	1.341	100.658	0.098549	2014-11-16 14:48:00	32.18	96.7	2.792	112.582	1.98084	2014-11-23 15:39:00	35.08	2.42783	115.7	109.551	10.713
2014-07-30 01:33:39			2.20566	96.4315	-0.44284	2014-07-17 01:19:29	35.4573	97.5933	6.12138	90.0521	-2.57216	2014-07-08 23:34:28			0.9455	92.2057	-4.05404	2013-11-09 11:34:40	36.588	90.9	1.342	100.972	0.143969	2014-11-16 14:49:00	32.18	96.7	2.792	112.703	1.99988	2014-11-23 15:40:00	35.08	2.42783	115.7	109.256	10.3828
2014-07-30 01:34:39			2.1984	96.2761	-0.4622	2014-07-17 01:20:29	35.4567	97.5667	6.11676	90.0348	-2.594	2014-07-08 23:35:28			0.9455	92.2424	-4.0594	2013-11-09 11:35:40	36.587	91.38	1.343	101.214	0.17834	2014-11-16 14:50:00	32.53	95	2.792	112.892	2.06282	2014-11-23 15:41:00	35.08	2.42608	115.7	108.955	10.0446
2014-07-30 01:35:39			2.19114	96.1942	-0.4725	2014-07-17 01:21:29	35.456	97.54	6.11214	90.0241	-2.61418	2014-07-08 23:36:28			0.9455	92.2247	-4.10348	2013-11-09 11:36:40	36.586	91.86	1.344	101.335	0.19384	2014-11-16 14:51:00	32.53	95	2.8173	113.195	2.1423	2014-11-23 15:42:00	35.08	2.422	115.7	108.692	9.75022
2014-07-30 01:36:39			2.18388	96.2783	-0.46228	2014-07-17 01:22:29	35.4553	97.5133	6.10752	90.0769	-2.61704	2014-07-08 23:37:28			0.9455	92.2504	-4.13536	2013-11-09 11:37:40	36.585	92.34	1.345	101.2	0.171	2014-11-16 14:52:00	32.53	95	2.8173	113.367	2.20042	2014-11-23 15:43:00	35.07	2.41967	114.1	108.391	9.41546
2014-07-30 01:37:39			2.17662	96.4082	-0.44634	2014-07-17 01:23:29	35.4547	97.4867	6.1029	90.0176	-2.6502	2014-07-08 23:38:28			0.9455	92.2381	-4.19642	2013-11-09 11:38:40	36.584	92.82	1.346	100.764	0.10876	2014-11-16 14:53:00	32.53	95	2.8173	113.387	2.23406	2014-11-23 15:44:00	35.07	2.41967	114.1	108.147	9.1447
2014-07-30 01:38:39			2.16936	96.5144	-0.43334	2014-07-17 01:24:29	35.454	97.46	6.09828	89.9434	-2.76356	2014-07-08 23:39:28			0.9455	92.2332	-4.25372	2013-11-09 11:39:40	36.583	93.3	1.347	100.351	0.0497	2014-11-16 14:54:00	32.53	95	2.8173	113.28	2.24682	2014-11-23 15:45:00	35.07	2.41733	114.1	107.844	8.8084
2014-07-30 01:39:39			2.1621			2014-07-17 01:25:29	35.4533	97.4333	6.09366	89.8398	-2.80844	2014-07-08 23:40:28			0.9455	92.1959	-4.32832	2013-11-09 11:40:40	36.582	93.78	1.348	99.9733	-0.00424	2014-11-16 14:55:00	32.53	95	2.8173	113.113	2.2165	2014-11-23 15:46:00	35.07	2.41558	114.1	107.582	8.51778
2014-07-30 01:40:39			2.15708	96.7826	-0.40075	2014-07-17 01:26:29	35.4527	97.4067	6.08904	89.7861	-2.83928	2014-07-08 23:41:28			0.9455	92.2051	-4.37626	2013-11-09 11:41:40	36.581	94.26	1.349	99.881	-0.01724	2014-11-16 14:56:00	32.53	95	2.8173	112.91	2.18228	2014-11-23 15:47:00	35.07	2.4115	114.1	107.291	8.19464
2014-07-30 01:41:39			2.15206	96.8637	-0.38845	2014-07-17 01:27:29	35.452	97.38	6.08442	89.6905	-2.88142	2014-07-08 23:42:28			0.9455	92.1959	-4.43442	2013-11-09 11:42:40	36.58	94.74	1.35	100.083	0.0119	2014-11-16 14:57:00	32.53	95	2.8173	112.837	2.16984	2014-11-23 15:48:00	35.07	2.40742	114.1	107.033	7.90432
2014-07-30 01:42:39			2.14704	96.9116	-0.38135	2014-07-17 01:28:29	35.4513	97.3533	6.0798	89.6212	-2.91636	2014-07-08 23:43:28			0.9455	92.1561	-4.5095	2013-11-09 11:43:40	36.581	95.22	1.35	100.591	0.08864	2014-11-16 14:58:00	32.53	95	2.8173	112.823	2.16752	2014-11-23 15:49:00	35.07	2.40508	114.1	106.671	7.4972
2014-07-30 01:43:39			2.14202	96.9752	-0.371825	2014-07-17 01:29:29	35.4507	97.3267	6.07518	89.6071	-2.93556	2014-07-08 23:44:28			0.9455	92.1592	-4.55952	2013-11-09 11:44:40	36.582	95.7	1.35	101.186	0.1818	2014-11-16 14:59:00	32.53	95	2.8173	112.953	2.18944	2014-11-23 15:50:00	35.07	2.40508	114.1	106.331	7.11506
2014-07-30 01:44:39			2.137			2014-07-17 01:30:29	35.45	97.3	6.07056	89.6082	-2.95026	2014-07-08 23:45:28			0.9455	92.1989	-4.58752	2013-11-09 11:45:40	36.583	95.95	1.35	101.684	0.2597	2014-11-16 15:00:00	32.99	95.9	2.8173	113.201	2.20094	2014-11-23 15:51:00	35.07	2.39867	114.1	105.983	6.72482
2014-07-30 01:45:39			2.13198	97.1794	-0.360225	2014-07-17 01:31:29	35.4507	97.3133	6.06594	89.645	-2.95416	2014-07-08 23:46:28			0.9455	92.2344	-4.61628	2013-11-09 11:46:40	36.584	96.2	1.35	101.755	0.27356	2014-11-16 15:01:00	32.99	95.9	2.8209	113.462	2.15044	2014-11-23 15:52:00	35.07	2.39692	114.1	105.644	6.34336
2014-07-30 01:46:39			2.12696	97.2897	-0.343375	2014-07-17 01:32:29	35.4513	97.3267	6.06132	89.6807	-2.95812	2014-07-08 23:47:28			0.9455	92.336	-4.60454	2013-11-09 11:47:40	36.585	96.45	1.35	101.548	0.24596	2014-11-16 15:02:00	32.99	95.9	2.8209	113.564	2.07586	2014-11-23 15:53:00	34.97	2.39692	111	105.285	5.93978
2014-07-30 01:47:39			2.12194	97.3324	-0.3371	2014-07-17 01:33:29	35.452	97.34	6.0567	89.7962	-2.9388	2014-07-08 23:48:28			0.9118	92.4339	-4.59442	2013-11-09 11:48:40	36.586	96.7	1.35	101.215	0.19494	2014-11-16 15:03:00	32.99	95.9	2.8209	113.718	2.0085	2014-11-23 15:54:00	34.97	2.39458	111	104.982	5.60032
2014-07-30 01:48:39			2.11692	97.3999	-0.326925	2014-07-17 01:34:29	35.4527	97.3533	6.05027	89.9604	-2.90358	2014-07-08 23:49:28			0.9118	92.5599	-4.54568	2013-11-09 11:49:40	36.587	96.95	1.35	100.845	0.13496	2014-11-16 15:04:00	32.99	95.9	2.8209	113.753	1.92288	2014-11-23 15:55:00	34.97	2.3905	111	104.703	5.2865
2014-07-30 01:49:39			2.1119	97.3299	-0.33488	2014-07-17 01:35:29	35.4533	97.3667	6.04383	90.0771	-2.88074	2014-07-08 23:50:28			0.9118	92.6597	-4.4922	2013-11-09 11:50:40	36.588	97.2	1.35	100.594	0.09366	2014-11-16 15:05:00	32.99	95.9	2.8209	113.716	1.8547	2014-11-23 15:56:00	34.97	2.38875	111	104.483	5.03954
2014-07-30 01:50:39			2.10688	97.2926	-0.33988	2014-07-17 01:36:29	35.454	97.38	6.0374	90.0583	-2.89588	2014-07-08 23:51:28			0.9118	92.7423	-4.42862	2013-11-09 11:51:40	36.589	97.45	1.35	100.411	0.06408	2014-11-16 15:06:00	32.99	95.9	2.8209	113.706	1.85344	2014-11-23 15:57:00	34.97	2.38467	111	104.344	4.88372
2014-07-30 01:51:39			2.10186	97.2638	-0.34382	2014-07-17 01:37:29	35.4547	97.3933	6.03097	90.0209	-2.91528	2014-07-08 23:52:28			0.9118	92.7496	-4.39002	2013-11-09 11:52:40	36.59	97.7	1.35	100.323	0.04972	2014-11-16 15:07:00	32.99	95.9	2.8209	113.868	1.8754	2014-11-23 15:58:00	34.97	2.38233	111	104.222	4.74664
2014-07-30 01:52:39			2.09684	97.2189	-0.3498	2014-07-17 01:38:29	35.4553	97.4067	6.02453	89.8604	-2.96952	2014-07-08 23:53:28			0.9118	92.7692	-4.32304	2013-11-09 11:53:40	36.591	97.95	1.35	100.314	0.0478	2014-11-16 15:08:00	32.99	95.9	2.8209	114.015	1.89522	2014-11-23 15:59:00	34.97	2.38233	111	104.106	4.6163
2014-07-30 01:53:39			2.09182	97.1046	-0.36452	2014-07-17 01:39:29	35.456	97.42	6.0181	89.63	-3.0442	2014-07-08 23:54:28			0.9118	92.7154	-4.2992	2013-11-09 11:54:40	36.592	98.2	1.35	100.296	0.04388	2014-11-16 15:09:00	32.99	95.9	2.8209	114.204	1.92084	2014-11-23 16:00:00	34.97	2.38	111	103.995	4.49138
2014-07-30 01:54:39			2.0868	97.0101	-0.3768	2014-07-17 01:40:29	35.4567	97.4333	6.01167	89.4633	-3.10032	2014-07-08 23:55:28			0.9118	92.6927	-4.2558	2013-11-09 11:55:40	36.593	98.24	1.35	100.188	0.0270554	2014-11-16 15:10:00	33.08	94.7	2.8209	114.387	1.94592	2014-11-23 16:01:00	34.97	2.37825	111	103.829	4.30432
2014-07-30 01:55:39			2.08305	96.7808	-0.40642	2014-07-17 01:41:29	35.4573	97.4467	6.00523	89.469	-3.10568	2014-07-08 23:56:28			0.9118	92.6169	-4.2412	2013-11-09 11:56:40	36.594	98.28	1.35	100.204	0.0284954	2014-11-16 15:11:00	33.08	94.7	2.8378	114.533	1.94204	2014-11-23 16:02:00	34.97	2.37825	111	103.597	4.04366
2014-07-30 01:56:39			2.07931	96.4898	-0.44414	2014-07-17 01:42:29	35.458	97.46	5.9988	89.5319	-3.09412	2014-07-08 23:57:28			0.9118	92.5667	-4.2092	2013-11-09 11:57:40	36.595	98.32	1.35	100.352	0.0480354	2014-11-16 15:12:00	33.08	94.7	2.8378	114.609	1.92836	2014-11-23 16:03:00	34.92	2.37417	107.9	103.369	3.7897
2014-07-30 01:57:39			2.07556	96.2812	-0.47176	2014-07-17 01:43:29	35.4587	97.4733	5.99237	89.7408	-2.96496	2014-07-08 23:58:28			0.9118	92.5226	-4.17184	2013-11-09 11:58:40	36.596	98.36	1.35	100.535	0.0759754	2014-11-16 15:13:00	33.08	94.7	2.8378	114.634	1.9081	2014-11-23 16:04:00	34.92	2.37417	107.9	103.179	3.57758
2014-07-30 01:58:39			2.07181	96.0987	-0.49642	2014-07-17 01:44:29	35.4593	97.4867	5.98593	89.9141	-2.92052	2014-07-08 23:59:28			0.9118	92.5416	-4.09808	2013-11-09 11:59:40	36.597	98.4	1.35	100.584	0.0841154	2014-11-16 15:14:00	33.08	94.7	2.8378	114.732	1.89716	2014-11-23 16:05:00	34.92	2.37008	107.9	102.996	3.37414
2014-07-30 01:59:39			2.06807			2014-07-17 01:45:29	35.46	97.5	5.9795	90.0922	-2.87444	2014-07-09 00:00:28			0.9118	92.4932	-4.05914	2013-11-09 12:00:40	36.598	98.44	1.35	100.684	0.09944	2014-11-16 15:15:00	33.08	94.7	2.8378	114.882	1.89236	2014-11-23 16:06:00	34.92	2.37008	107.9	102.871	3.23624
2014-07-30 02:00:39			2.06432			2014-07-17 01:46:29	35.46	97.46	5.97307	90.0363	-2.89804	2014-07-09 00:01:28			0.9118	92.4467	-4.01528	2013-11-09 12:01:40	36.599	98.48	1.35	100.821	0.12074	2014-11-16 15:16:00	33.08	94.7	2.8378	115.017	1.90948	2014-11-23 16:07:00	34.92	2.366	107.9	102.803	3.16182
2014-07-30 02:01:39			2.06057	96.1652	-0.4944	2014-07-17 01:47:29	35.46	97.42	5.96663	89.9051	-2.94418	2014-07-09 00:02:28			0.9118	92.4198	-3.95892	2013-11-09 12:02:40	36.6	98.52	1.35	100.884	0.13302	2014-11-16 15:17:00	33.08	94.7	2.8378	115.136	1.92466	2014-11-23 16:08:00	34.92	2.36367	107.9	102.797	3.15438
2014-07-30 02:02:39			2.05683	96.1391	-0.490767	2014-07-17 01:48:29	35.46	97.38	5.9602	89.6068	-3.02906	2014-07-09 00:03:28			0.8814	92.4461	-3.87408	2013-11-09 12:03:40	36.598	98.56	1.35	100.934	0.13878	2014-11-16 15:18:00	33.08	94.7	2.8378	115.309	1.94668	2014-11-23 16:09:00	34.92	2.36367	107.9	102.765	3.11846
2014-07-30 02:03:39			2.05308	96.144	-0.480533	2014-07-17 01:49:29	35.46	97.34	5.952	89.3426	-3.11518	2014-07-09 00:04:28			0.8814	92.3911	-3.84232	2013-11-09 12:04:40	36.596	98.6	1.35	101.183	0.17408	2014-11-16 15:19:00	33.08	94.7	2.8378	115.467	1.9667	2014-11-23 16:10:00	34.92	2.36133	107.9	102.708	3.05408
2014-07-30 02:04:39			2.04933	96.0878	-0.486325	2014-07-17 01:50:29	35.46	97.3	5.9438	89.0855	-3.11448	2014-07-09 00:05:28			0.8814	92.429	-3.7749	2013-11-09 12:05:40	36.594	98.54	1.35	101.35	0.19738	2014-11-16 15:20:00	32.9	96.1	2.8378	115.551	2.01118	2014-11-23 16:11:00	34.92	2.35725	107.9	102.561	2.88804
2014-07-30 02:05:39			2.04559	95.9291	-0.49388	2014-07-17 01:51:29	35.46	97.26	5.9356	89.0049	-3.14536	2014-07-09 00:06:28			0.8814	92.5581	-3.67416	2013-11-09 12:06:40	36.592	98.48	1.35	101.367	0.19864	2014-11-16 15:21:00	32.9	96.1	2.8746	115.558	2.08004	2014-11-23 16:12:00	34.92	2.3555	107.9	102.361	2.66238
2014-07-30 02:06:39			2.04184	95.889	-0.50004	2014-07-17 01:52:29	35.46	97.22	5.9274	88.9841	-3.07534	2014-07-09 00:07:28			0.8814	92.6909	-3.5849	2013-11-09 12:07:40	36.59	98.42	1.35	101.27	0.18324	2014-11-16 15:22:00	32.9	96.1	2.8746	115.569	2.1495	2014-11-23 16:13:00	34.87	2.35317	105.3	102.15	2.42522
2014-07-30 02:07:39			2.03809	95.9391	-0.49524	2014-07-17 01:53:29	35.46	97.18	5.9192	89.1349	-3.12178	2014-07-09 00:08:28			0.8814	92.7019	-3.56862	2013-11-09 12:08:40	36.588	98.36	1.35	101.081	0.15614	2014-11-16 15:23:00	32.9	96.1	2.8746	115.506	2.2089	2014-11-23 16:14:00	34.87	2.35142	105.3	101.947	2.19752
2014-07-30 02:08:39			2.03435	95.9551	-0.4946	2014-07-17 01:54:29	35.46	97.14	5.911	89.2857	-3.00246	2014-07-09 00:09:28			0.8814	92.7992	-3.51016	2013-11-09 12:09:40	36.586	98.3	1.35	100.901	0.13054	2014-11-16 15:24:00	32.9	96.1	2.8746	115.29	2.24642	2014-11-23 16:15:00	34.87	2.34908	105.3	101.769	1.99756
2014-07-30 02:09:39			2.0306	95.9911	-0.49152	2014-07-17 01:55:29	35.46	97.1	5.9028	89.4092	-2.97588	2014-07-09 00:10:28			0.8814	92.8255	-3.48642	2013-11-09 12:10:40	36.584	98.24	1.35	100.787	0.11438	2014-11-16 15:25:00	32.9	96.1	2.8746	115.049	2.2461	2014-11-23 16:16:00	34.87	2.34733	105.3	101.718	1.94
2014-07-30 02:10:39			2.02862	96.0489	-0.48602	2014-07-17 01:56:29	35.46	97.06	5.8946	89.4914	-2.95702	2014-07-09 00:11:28			0.8814	92.7294	-3.52194	2013-11-09 12:11:40	36.582	98.18	1.35	100.631	0.09194	2014-11-16 15:26:00	32.9	96.1	2.8746	114.895	2.2232	2014-11-23 16:17:00	34.87	2.34733	105.3	101.68	1.89862
2014-07-30 02:11:39			2.02664	96.0336	-0.49702	2014-07-17 01:57:29	35.46	97.02	5.8864	89.5934	-3.01474	2014-07-09 00:12:28			0.8814	92.6144	-3.56644	2013-11-09 12:12:40	36.58	98.12	1.35	100.458	0.0669	2014-11-16 15:27:00	32.9	96.1	2.8746	114.736	2.19944	2014-11-23 16:18:00	34.87	2.34267	105.3	101.631	1.84296
2014-07-30 02:12:39			2.02466	96.0251	-0.50002	2014-07-17 01:58:29	35.46	96.98	5.8782	89.5892	-2.94184	2014-07-09 00:13:28			0.8814	92.6003	-3.56186	2013-11-09 12:13:40	36.584	98.06	1.349	100.42	0.05876	2014-11-16 15:28:00	32.9	96.1	2.8746	114.765	2.2038	2014-11-23 16:19:00	34.87	2.34092	105.3	101.605	1.81376
2014-07-30 02:13:39			2.02268	96.121	-0.49636	2014-07-17 01:59:29	35.46	96.94	5.87	89.5655	-2.95418	2014-07-09 00:14:28			0.8814	92.4951	-3.60098	2013-11-09 12:14:40	36.588	98	1.348	100.259	0.0344437	2014-11-16 15:29:00	32.9	96.1	2.8746	114.856	2.21734	2014-11-23 16:20:00	34.87	2.33683	105.3	101.525	1.72278
2014-07-30 02:14:39			2.0207	96.2246	-0.48572	2014-07-17 02:00:29	35.46	96.9	5.8618	89.5021	-2.97722	2014-07-09 00:15:28	38.6	94.2	0.8814	92.1357	-3.22152	2013-11-09 12:15:40	36.592	97.94	1.347	99.9464	-0.0038963	2014-11-16 15:30:00	33.12	96.2	2.8746	115.065	2.21622	2014-11-23 16:21:00	34.87	2.33858	105.3	101.447	1.6352
2014-07-30 02:15:39			2.01872	96.3627	-0.47064	2014-07-17 02:01:29	35.46	96.8533	5.8536	89.3787	-2.93638	2014-07-09 00:16:28	38.5947	94.0533	0.8814	91.8857	-2.80296	2013-11-09 12:16:40	36.596	97.88	1.346	99.8707	-0.0136163	2014-11-16 15:31:00	33.12	96.2	2.8992	115.253	2.26106	2014-11-23 16:22:00	34.87	2.3345	105.3	101.405	1.587
2014-07-30 02:16:39			2.01674	96.4146	-0.45918	2014-07-17 02:02:29	35.46	96.8067	5.8454	89.2012	-2.91136	2014-07-09 00:17:28	38.5893	93.9067	0.8814	91.6561	-2.3817	2013-11-09 12:17:40	36.6	97.82	1.345	99.808	-0.0183363	2014-11-16 15:32:00	33.12	96.2	2.8992	115.476	2.3114	2014-11-23 16:23:00	34.87	2.33042	106.1	101.3	1.46776
2014-07-30 02:17:39			2.01476	96.3742	-0.46666	2014-07-17 02:03:29	35.46	96.76	5.8372	89.025	-2.96502	2014-07-09 00:18:28	38.584	93.76	0.853	91.2994	-1.99458	2013-11-09 12:18:40	36.604	97.76	1.344	99.6006	-0.0401763	2014-11-16 15:33:00	33.12	96.2	2.8992	115.464	2.32612	2014-11-23 16:24:00	34.87	2.33042	106.1	101.17	1.32012
2014-07-30 02:18:39			2.01278	96.0804	-0.50034	2014-07-17 02:04:29	35.46	96.7133	5.82856	88.7762	-3.03736	2014-07-09 00:19:28	38.5787	93.6133	0.853	90.9859	-1.58754	2013-11-09 12:19:40	36.608	97.7	1.343	99.5236	-0.04832	2014-11-16 15:34:00	33.12	96.2	2.8992	115.631	2.36826	2014-11-23 16:25:00	34.87	2.32633	106.1	101.162	1.3108
2014-07-30 02:19:39			2.0108	95.7739	-0.54198	2014-07-17 02:05:29	35.46	96.6667	5.81992	88.5901	-3.09174	2014-07-09 00:20:28	38.5733	93.4667	0.853	90.9634	-1.58756	2013-11-09 12:20:40	36.612	97.64	1.342	99.6343	-0.0382	2014-11-16 15:35:00	33.12	96.2	2.8992	115.729	2.43246	2014-11-23 16:26:00	34.87	2.324	106.1	100.987	1.1132
2014-07-30 02:20:39			2.00882	95.4689	-0.58352	2014-07-17 02:06:29	35.46	96.62	5.81128	88.5051	-3.1177	2014-07-09 00:21:28	38.568	93.32	0.853	90.8726	-1.59946	2013-11-09 12:21:40	36.616	97.58	1.341	99.6851	-0.03304	2014-11-16 15:36:00	33.12	96.2	2.8992	115.828	2.44786	2014-11-23 16:27:00	34.87	2.31992	106.1	100.817	0.92032
2014-07-30 02:21:39			2.00684	95.3088	-0.60658	2014-07-17 02:07:29	35.46	96.5733	5.80264	88.4452	-3.13578	2014-07-09 00:22:28	38.5627	93.1733	0.853	90.7129	-1.62324	2013-11-09 12:22:40	36.62	97.52	1.34	99.8255	-0.01894	2014-11-16 15:37:00	33.12	96.2	2.8992	115.903	2.45936	2014-11-23 16:28:00	34.87	2.31583	106.1	100.717	0.80732
2014-07-30 02:22:39			2.00486	95.2201	-0.62052	2014-07-17 02:08:29	35.46	96.5267	5.794	88.415	-3.1447	2014-07-09 00:23:28	38.5573	93.0267	0.853	90.6722	-1.62598	2013-11-09 12:23:40	36.621	97.46	1.339	99.9455	-0.0066	2014-11-16 15:38:00	33.12	96.2	2.8992	116.144	2.49666	2014-11-23 16:29:00	34.87	2.31408	106.1	100.621	0.69972
2014-07-30 02:23:39			2.00288	95.3512	-0.60604	2014-07-17 02:09:29	35.46	96.48	5.78536	88.5337	-3.11322	2014-07-09 00:24:28	38.552	92.88	0.853	90.6473	-1.62594	2013-11-09 12:24:40	36.622	97.4	1.338	99.869	-0.01746	2014-11-16 15:39:00	33.12	96.2	2.8992	116.197	2.50494	2014-11-23 16:30:00	34.87	2.31408	106.1	100.426	0.4798
2014-07-30 02:24:39			2.0009	95.4718	-0.59286	2014-07-17 02:10:29	35.46	96.4333	5.77672	88.6263	-3.0888	2014-07-09 00:25:28	38.5467	92.7333	0.853	90.5964	-1.63034	2013-11-09 12:25:40	36.623	97.41	1.337	99.716	-0.0376	2014-11-16 15:40:00	33.49	93.9	2.8992	116.228	2.51366	2014-11-23 16:31:00	34.87	2.31	106.1	100.327	0.36814
2014-07-30 02:25:39			2.00108	95.54	-0.58508	2014-07-17 02:11:29	35.46	96.3867	5.76808	88.6545	-3.0819	2014-07-09 00:26:28	38.5413	92.5867	0.853	90.5968	-1.62576	2013-11-09 12:26:40	36.624	97.42	1.336	99.4524	-0.0707	2014-11-16 15:41:00	33.49	93.9	2.9118	116.287	2.53324	2014-11-23 16:32:00	34.87	2.30767	106.1	100.155	0.17462
2014-07-30 02:26:39			2.00126	95.6296	-0.57308	2014-07-17 02:12:29	35.46	96.34	5.75944	88.6422	-3.086	2014-07-09 00:27:28	38.536	92.44	0.853	90.6517	-1.61166	2013-11-09 12:27:40	36.625	97.43	1.335	99.2596	-0.09426	2014-11-16 15:42:00	33.49	93.9	2.9118	116.304	2.54632	2014-11-23 16:33:00	34.81	2.30533	103.7	99.9856	-0.01642
2014-07-30 02:27:39			2.00144	95.7706	-0.55308	2014-07-17 02:13:29	35.46	96.2933	5.7508	88.5849	-3.10232	2014-07-09 00:28:28	38.5307	92.2933	0.853	90.6975	-1.59914	2013-11-09 12:28:40	36.626	97.44	1.334	99.093	-0.11402	2014-11-16 15:43:00	33.49	93.9	2.9118	116.132	2.52968	2014-11-23 16:34:00	34.81	2.30125	103.7	99.8696	-0.14712
2014-07-30 02:28:39			2.00162	95.8523	-0.53952	2014-07-17 02:14:29	35.46	96.2467	5.74216	88.4374	-3.14318	2014-07-09 00:29:28	38.5253	92.1467	0.853	90.7185	-1.59084	2013-11-09 12:29:40	36.627	97.45	1.333	99.0246	-0.12126	2014-11-16 15:44:00	33.49	93.9	2.9118	115.995	2.51854	2014-11-23 16:35:00	34.81	2.30125	103.7	99.8396	-0.180969
2014-07-30 02:29:39			2.0018	95.9641	-0.52072	2014-07-17 02:15:29	35.46	96.2	5.73352	88.2613	-3.1918	2014-07-09 00:30:28	38.52	92	0.853	90.719	-1.58594	2013-11-09 12:30:40	36.628	97.46	1.332	98.9926	-0.12374	2014-11-16 15:45:00	33.49	93.9	2.9118	115.897	2.50948	2014-11-23 16:36:00	34.81	2.2995	103.7	99.8281	-0.193869
2014-07-30 02:30:39			2.00198	96.1062	-0.48114	2014-07-17 02:16:29	35.4593	96.1	5.72488	88.0984	-3.33016	2014-07-09 00:31:28	38.5467	92.0667	0.853	90.6561	-1.59142	2013-11-09 12:31:40	36.629	97.47	1.331	99.0338	-0.11708	2014-11-16 15:46:00	33.49	93.9	2.9118	115.671	2.4737	2014-11-23 16:37:00	34.81	2.29717	103.7	99.875	-0.141149
2014-07-30 02:31:39			2.00216	96.1589	-0.46992	2014-07-17 02:17:29	35.4587	96	5.71624	88	-3.44992	2014-07-09 00:32:28	38.5733	92.1333	0.853	90.6532	-1.58638	2013-11-09 12:32:40	36.63	97.48	1.33	99.0547	-0.11356	2014-11-16 15:47:00	33.49	93.9	2.9118	115.472	2.44234	2014-11-23 16:38:00	34.81	2.29308	103.7	99.8666	-0.150649
2014-07-30 02:32:39			2.00234	96.0317	-0.48118	2014-07-17 02:18:29	35.458	95.9	5.7076	87.9716	-3.5498	2014-07-09 00:33:28	38.6	92.2	0.8258	90.622	-1.58576	2013-11-09 12:33:40	36.629	97.49	1.33	99.2178	-0.09394	2014-11-16 15:48:00	33.49	93.9	2.9118	115.371	2.42632	2014-11-23 16:39:00	34.81	2.29308	103.7	99.7392	-0.294489
2014-07-30 02:33:39			2.00252	95.9777	-0.4832	2014-07-17 02:19:29	35.4573	95.8	5.69859	88.0117	-3.6292	2014-07-09 00:34:28	38.6267	92.2667	0.8258	90.5703	-1.59462	2013-11-09 12:34:40	36.628	97.5	1.33	99.4244	-0.0691276	2014-11-16 15:49:00	33.49	93.9	2.9118	115.314	2.41736	2014-11-23 16:40:00	34.81	2.29133	103.7	99.5794	-0.47496
2014-07-30 02:34:39			2.0027	95.9228	-0.48516	2014-07-17 02:20:29	35.4567	95.7	5.68959	88.0721	-3.7031	2014-07-09 00:35:28	38.6533	92.3333	0.8258	90.5901	-1.5972	2013-11-09 12:35:40	36.627	97.54	1.33	99.6002	-0.0479676	2014-11-16 15:50:00	33.79	93.2	2.9118	115.209	2.40166	2014-11-23 16:41:00	34.81	2.289	103.7	99.4418	-0.63032
2014-07-30 02:35:39			2.00288	95.8851	-0.50168	2014-07-17 02:21:29	35.456	95.6	5.68058	88.0844	-3.69882	2014-07-09 00:36:28	38.68	92.4	0.8258	90.6559	-1.59812	2013-11-09 12:36:40	36.626	97.58	1.33	99.7192	-0.0335876	2014-11-16 15:51:00	33.79	93.2	2.9161	115.28	2.36702	2014-11-23 16:42:00	34.81	2.289	103.7	99.3276	-0.75924
2014-07-30 02:36:39			2.00306	95.9024	-0.49448	2014-07-17 02:22:29	35.4553	95.5	5.67157	88.0459	-3.70986	2014-07-09 00:37:28	38.7067	92.4667	0.8258	90.6092	-1.6245	2013-11-09 12:37:40	36.625	97.62	1.33	99.5434	-0.0544476	2014-11-16 15:52:00	33.79	93.2	2.9161	115.324	2.32864	2014-11-23 16:43:00	34.79	2.28667	102	99.323	-0.76458
2014-07-30 02:37:39			2.00324	96.1434	-0.46028	2014-07-17 02:23:29	35.4547	95.4	5.66257	87.9561	-3.73642	2014-07-09 00:38:28	38.7333	92.5333	0.8258	90.5504	-1.65926	2013-11-09 12:38:40	36.624	97.66	1.33	99.2602	-0.0904876	2014-11-16 15:53:00	33.79	93.2	2.9161	115.486	2.30728	2014-11-23 16:44:00	34.79	2.28492	102	99.3864	-0.69332
2014-07-30 02:38:39			2.00342	96.2844	-0.43812	2014-07-17 02:24:29	35.454	95.3	5.65356	87.8118	-3.77988	2014-07-09 00:39:28	38.76	92.6	0.8258	90.5067	-1.69128	2013-11-09 12:39:40	36.623	97.7	1.33	99.0833	-0.11282	2014-11-16 15:54:00	33.79	93.2	2.9161	115.672	2.2889	2014-11-23 16:45:00	34.79	2.28258	102	99.4209	-0.65472
2014-07-30 02:39:39			2.0036	96.4284	-0.41562	2014-07-17 02:25:29	35.4533	95.2	5.64455	87.6837	-3.81828	2014-07-09 00:40:28	38.7867	92.6667	0.8258	90.3966	-1.73474	2013-11-09 12:40:40	36.622	97.74	1.33	99.0086	-0.12258	2014-11-16 15:55:00	33.79	93.2	2.9161	116	2.29026	2014-11-23 16:46:00	34.79	2.2785	102	99.3839	-0.69702
2014-07-30 02:40:39			2.00653	96.5132	-0.40758	2014-07-17 02:26:29	35.4527	95.1	5.63555	87.6418	-3.82994	2014-07-09 00:41:28	38.8133	92.7333	0.8258	90.2822	-1.77872	2013-11-09 12:41:40	36.621	97.78	1.33	98.9267	-0.13348	2014-11-16 15:56:00	33.79	93.2	2.9161	116.26	2.32754	2014-11-23 16:47:00	34.79	2.28083	102	99.3655	-0.71818
2014-07-30 02:41:39			2.00945	96.5415	-0.4076	2014-07-17 02:27:29	35.452	95	5.62654	87.5681	-3.85138	2014-07-09 00:42:28	38.84	92.8	0.8258	90.1514	-1.82624	2013-11-09 12:42:40	36.62	97.82	1.33	99.2846	-0.09038	2014-11-16 15:57:00	33.79	93.2	2.9161	116.516	2.3642	2014-11-23 16:48:00	34.79	2.2785	102	99.2964	-0.7964
2014-07-30 02:42:39			2.01238	96.4809	-0.41272	2014-07-17 02:28:29	35.4513	94.9	5.61753	87.4841	-3.876	2014-07-09 00:43:28	38.8667	92.8667	0.8258	90.0848	-1.86158	2013-11-09 12:43:40	36.62	97.86	1.329	99.5623	-0.0551	2014-11-16 15:58:00	33.79	93.2	2.9161	116.639	2.38168	2014-11-23 16:49:00	34.79	2.27675	102	99.2682	-0.82838
2014-07-30 02:43:39			2.01531	96.4821	-0.41806	2014-07-17 02:29:29	35.4507	94.8	5.60853	87.3863	-3.90486	2014-07-09 00:44:28	38.8933	92.9333	0.8258	90.0865	-1.88358	2013-11-09 12:44:40	36.62	97.9	1.328	99.5135	-0.0603	2014-11-16 15:59:00	33.79	93.2	2.9161	116.66	2.3847	2014-11-23 16:50:00	34.79	2.27267	102	99.2591	-0.83858
2014-07-30 02:44:39			2.01823	96.501	-0.41652	2014-07-17 02:30:29	35.45	94.7	5.59952	87.2628	-3.94164	2014-07-09 00:45:28	38.92	93	0.8258	90.1317	-1.89694	2013-11-09 12:45:40	36.62	97.94	1.327	99.3711	-0.07714	2014-11-16 16:00:00	33.94	94.8	2.9161	116.55	2.32888	2014-11-23 16:51:00	34.79	2.27033	102	99.3258	-0.76306
2014-07-30 02:45:39			2.02116	96.5577	-0.40434	2014-07-17 02:31:29	35.448	94.5867	5.59051	87.0688	-4.00024	2014-07-09 00:46:28	38.9007	92.9	0.8258	90.1756	-1.91056	2013-11-09 12:46:40	36.62	97.98	1.326	99.304	-0.08462	2014-11-16 16:01:00	33.94	94.8	2.9193	116.431	2.20888	2014-11-23 16:52:00	34.79	2.268	102	99.2706	-0.82564
2014-07-30 02:46:39			2.02409	96.6471	-0.3882	2014-07-17 02:32:29	35.446	94.4733	5.58151	86.9916	-3.92324	2014-07-09 00:47:28	38.8813	92.8	0.8258	90.3139	-1.906	2013-11-09 12:47:40	36.62	98.02	1.325	99.034	-0.1178	2014-11-16 16:02:00	33.94	94.8	2.9193	116.578	2.11956	2014-11-23 16:53:00	34.78	2.268	101.8	99.1221	-0.99356
2014-07-30 02:47:39			2.02701			2014-07-17 02:33:29	35.444	94.36	5.5725	87.0242	-3.91182	2014-07-09 00:48:28	38.862	92.7	0.8059	90.417	-1.90802	2013-11-09 12:48:40	36.62	98.06	1.324	98.8944	-0.1339	2014-11-16 16:03:00	33.94	94.8	2.9193	116.768	2.03572	2014-11-23 16:54:00	34.78	2.26625	101.8	98.9442	-1.1948
2014-07-30 02:48:39			2.02994	96.5541	-0.389075	2014-07-17 02:34:29	35.442	94.2467	5.56325	87.0869	-3.79442	2014-07-09 00:49:28	38.8427	92.6	0.8059	90.456	-1.91372	2013-11-09 12:49:40	36.62	98.1	1.323	99.0961	-0.10918	2014-11-16 16:04:00	33.94	94.8	2.9193	117.056	1.96452	2014-11-23 16:55:00	34.78	2.26392	101.8	98.7712	-1.3906
2014-07-30 02:49:39			2.03287	96.3727	-0.4158	2014-07-17 02:35:29	35.44	94.1333	5.55399	87.1387	-3.67938	2014-07-09 00:50:28	38.8233	92.5	0.8059	90.4405	-1.92136	2013-11-09 12:50:40	36.62	98.14	1.322	99.4172	-0.07032	2014-11-16 16:05:00	33.94	94.8	2.9193	117.32	1.93092	2014-11-23 16:56:00	34.78	2.25983	101.8	98.541	-1.65102
2014-07-30 02:50:39			2.03579	96.1926	-0.44235	2014-07-17 02:36:29	35.438	94.02	5.54474	87.2094	-3.55756	2014-07-09 00:51:28	38.804	92.4	0.8059	90.4214	-1.92026	2013-11-09 12:51:40	36.62	98.18	1.321	99.7317	-0.0324	2014-11-16 16:06:00	33.94	94.8	2.9193	117.61	1.96326	2014-11-23 16:57:00	34.78	2.25575	101.8	98.4352	-1.77064
2014-07-30 02:51:39			2.03872	96.0125	-0.468925	2014-07-17 02:37:29	35.436	93.9067	5.53549	87.1632	-3.56942	2014-07-09 00:52:28	38.7847	92.3	0.8059	90.4307	-1.90432	2013-11-09 12:52:40	36.62	98.22	1.32	99.8866	-0.01326	2014-11-16 16:07:00	33.94	94.8	2.9193	117.472	1.94786	2014-11-23 16:58:00	34.78	2.254	101.8	98.3956	-1.81552
2014-07-30 02:52:39			2.04165	95.9864	-0.46142	2014-07-17 02:38:29	35.434	93.7933	5.52623	87.0191	-3.51112	2014-07-09 00:53:28	38.7653	92.2	0.8059	90.4757	-1.8722	2013-11-09 12:53:40	36.622	98.26	1.318	100.041	0.005	2014-11-16 16:08:00	33.94	94.8	2.9193	117.364	1.93586	2014-11-23 16:59:00	34.78	2.25167	101.8	98.3896	-1.82232
2014-07-30 02:53:39			2.04457	96.0389	-0.45596	2014-07-17 02:39:29	35.432	93.68	5.51698	86.8741	-3.54986	2014-07-09 00:54:28	38.746	92.1	0.8059	90.5504	-1.8338	2013-11-09 12:54:40	36.624	98.3	1.316	100.013	0.0022	2014-11-16 16:09:00	33.94	94.8	2.9193	117.116	1.90814	2014-11-23 17:00:00	34.78	2.24933	101.8	98.3848	-1.82776
2014-07-30 02:54:39			2.0475	96.199	-0.44416	2014-07-17 02:40:29	35.43	93.5667	5.50773	86.7678	-3.57816	2014-07-09 00:55:28	38.7267	92	0.8059	90.6727	-1.78556	2013-11-09 12:55:40	36.626	98.25	1.314	99.903	-0.0102	2014-11-16 16:10:00	33.67	94.7	2.9193	116.515	1.87464	2014-11-23 17:01:00	34.78	2.24758	101.8	98.4707	-1.73052
2014-07-30 02:55:39			2.05259	96.3379	-0.42898	2014-07-17 02:41:29	35.428	93.4533	5.49847	86.6927	-3.59798	2014-07-09 00:56:28	38.7073	91.9	0.8059	90.7474	-1.74564	2013-11-09 12:56:40	36.628	98.2	1.312	99.6321	-0.04026	2014-11-16 16:11:00	33.67	94.7	2.9322	115.734	1.80738	2014-11-23 17:02:00	34.78	2.24758	101.8	98.4881	-1.7108
2014-07-30 02:56:39			2.05767	96.4361	-0.42532	2014-07-17 02:42:29	35.426	93.34	5.48922	86.6235	-3.6162	2014-07-09 00:57:28	38.688	91.8	0.8059	90.7077	-1.72654	2013-11-09 12:57:40	36.63	98.15	1.31	99.5749	-0.04598	2014-11-16 16:12:00	33.67	94.7	2.9322	115.09	1.75496	2014-11-23 17:03:00	34.74	2.2435	101.9	98.5569	-1.63308
2014-07-30 02:57:39			2.06276	96.3527	-0.43648	2014-07-17 02:43:29	35.424	93.2267	5.47997	86.5368	-3.7449	2014-07-09 00:58:28	38.6687	91.7	0.8059	90.5864	-1.72154	2013-11-09 12:58:40	36.632	98.1	1.308	99.5593	-0.04716	2014-11-16 16:13:00	33.67	94.7	2.9322	113.69	1.61328	2014-11-23 17:04:00	34.74	2.24117	101.9	98.5211	-1.67372
2014-07-30 02:58:39			2.06785	96.2492	-0.45024	2014-07-17 02:44:29	35.422	93.1133	5.47071	86.4577	-3.87136	2014-07-09 00:59:28	38.6493	91.6	0.8059	90.433	-1.72112	2013-11-09 12:59:40	36.634	98.05	1.306	99.5541	-0.0471	2014-11-16 16:14:00	33.67	94.7	2.9322	112.331	1.47562	2014-11-23 17:05:00	34.74	2.24117	101.9	98.483	-1.71708
2014-07-30 02:59:39			2.07293	96.1215	-0.461	2014-07-17 02:45:29	35.42	93	5.46146	86.3593	-3.89744	2014-07-09 01:00:28	38.63	91.5	0.8059	90.2948	-1.71686	2013-11-09 13:00:40	36.636	98	1.304	99.5407	-0.04784	2014-11-16 16:15:00	33.67	94.7	2.9322	111.52	1.36694	2014-11-23 17:06:00	34.74	2.23942	101.9	98.3751	-1.83934
2014-07-30 03:00:39			2.07802	96.0199	-0.47478	2014-07-17 02:46:29	35.4187	92.86	5.45221	86.2779	-3.9189	2014-07-09 01:01:28	38.6427	91.5733	0.8059	90.3082	-1.6845	2013-11-09 13:01:40	36.638	97.95	1.302	99.8097	-0.01968	2014-11-16 16:16:00	33.67	94.7	2.9322	111.016	1.3071	2014-11-23 17:07:00	34.74	2.23708	101.9	98.3122	-1.91058
2014-07-30 03:01:39			2.08311	95.9364	-0.48724	2014-07-17 02:47:29	35.4173	92.72	5.44295	86.284	-3.9167	2014-07-09 01:02:28	38.6553	91.6467	0.8059	90.4239	-1.63302	2013-11-09 13:02:40	36.64	97.9	1.3	99.9943	-0.00054	2014-11-16 16:17:00	33.67	94.7	2.9322	110.526	1.2489	2014-11-23 17:08:00	34.74	2.23533	101.9	98.2233	-2.01126
2014-07-30 03:02:39			2.08819	96.0192	-0.48606	2014-07-17 02:48:29	35.416	92.58	5.4337	86.3937	-3.78068	2014-07-09 01:03:28	38.668	91.72	0.79	90.5612	-1.57614	2013-11-09 13:03:40	36.644	97.85	1.299	100.047	0.00461728	2014-11-16 16:18:00	33.67	94.7	2.9322	111.45	1.35858	2014-11-23 17:09:00	34.74	2.23533	101.9	98.275	-1.95276
2014-07-30 03:03:39			2.09328	96.0826	-0.48716	2014-07-17 02:49:29	35.4147	92.44	5.42615	86.4739	-3.65148	2014-07-09 01:04:28	38.6807	91.7933	0.79	90.7548	-1.51492	2013-11-09 13:04:40	36.648	97.8	1.298	100.173	0.0178773	2014-11-16 16:19:00	33.67	94.7	2.9322	112.382	1.46912	2014-11-23 17:10:00	34.74	2.233	101.9	98.2293	-2.00446
2014-07-30 03:04:39			2.09837	96.1627	-0.47938	2014-07-17 02:50:29	35.4133	92.3	5.41861	86.5157	-3.6368	2014-07-09 01:05:28	38.6933	91.8667	0.79	90.9489	-1.45908	2013-11-09 13:05:40	36.652	97.88	1.297	100.134	0.0126773	2014-11-16 16:20:00	33.45	96.7	2.9322	113.152	1.5928	2014-11-23 17:11:00	34.74	2.23067	101.9	98.159	-2.08406
2014-07-30 03:05:39			2.10345	96.1924	-0.47766	2014-07-17 02:51:29	35.412	92.16	5.41106	86.5055	-3.63478	2014-07-09 01:06:28	38.706	91.94	0.79	90.9743	-1.4365	2013-11-09 13:06:40	36.656	97.96	1.296	99.9356	-0.00824272	2014-11-16 16:21:00	33.45	96.7	2.9642	113.761	1.73796	2014-11-23 17:12:00	34.74	2.22892	101.9	98.0316	-2.2283
2014-07-30 03:06:39			2.10854	96.2755	-0.46216	2014-07-17 02:52:29	35.4107	92.02	5.40351	86.4056	-3.65546	2014-07-09 01:07:28	38.7187	92.0133	0.79	90.8733	-1.43954	2013-11-09 13:07:40	36.66	98.04	1.295	99.7338	-0.0296027	2014-11-16 16:22:00	33.45	96.7	2.9642	114.396	1.8857	2014-11-23 17:13:00	34.74	2.22892	101.2	97.879	-2.40088
2014-07-30 03:07:39			2.11363	96.2671	-0.45816	2014-07-17 02:53:29	35.4093	91.88	5.39597	86.2439	-3.69142	2014-07-09 01:08:28	38.7313	92.0867	0.79	90.7958	-1.44446	2013-11-09 13:08:40	36.664	98.12	1.294	99.6526	-0.03842	2014-11-16 16:23:00	33.45	96.7	2.9642	114.253	1.9393	2014-11-23 17:14:00	34.74	2.22483	101.2	97.6109	-2.70404
2014-07-30 03:08:39			2.11871	96.2541	-0.45466	2014-07-17 02:54:29	35.408	91.74	5.38842	86.074	-3.72934	2014-07-09 01:09:28	38.744	92.16	0.79	90.6114	-1.466	2013-11-09 13:09:40	36.668	98.2	1.293	99.5497	-0.04976	2014-11-16 16:24:00	33.45	96.7	2.9642	114.227	2.00862	2014-11-23 17:15:00	34.74	2.2225	101.2	97.4823	-2.8494
2014-07-30 03:09:39			2.1238	96.1852	-0.4647	2014-07-17 02:55:29	35.4067	91.6	5.38087	85.9288	-3.87038	2014-07-09 01:10:28	38.7567	92.2333	0.79	90.3949	-1.49242	2013-11-09 13:10:40	36.672	98.28	1.292	99.5972	-0.04432	2014-11-16 16:25:00	33.45	96.7	2.9642	114.288	2.05832	2014-11-23 17:16:00	34.74	2.22075	101.2	97.4114	-2.92944
2014-07-30 03:10:39			2.13225	96.2411	-0.45918	2014-07-17 02:56:29	35.4053	91.46	5.37333	85.8141	-3.89308	2014-07-09 01:11:28	38.7693	92.3067	0.79	90.3362	-1.4942	2013-11-09 13:11:40	36.676	98.36	1.291	99.7435	-0.02814	2014-11-16 16:26:00	33.45	96.7	2.9642	114.393	2.07348	2014-11-23 17:17:00	34.74	2.22075	101.2	97.3664	-2.98022
2014-07-30 03:11:39			2.14069	96.2225	-0.46246	2014-07-17 02:57:29	35.404	91.32	5.36578	85.7435	-3.90378	2014-07-09 01:12:28	38.782	92.38	0.79	90.3954	-1.47764	2013-11-09 13:12:40	36.68	98.44	1.29	100.04	0.00438	2014-11-16 16:27:00	33.45	96.7	2.9642	114.573	2.09938	2014-11-23 17:18:00	34.74	2.21842	101.2	97.3904	-2.95302
2014-07-30 03:12:39			2.14914	96.2488	-0.45998	2014-07-17 02:58:29	35.4027	91.18	5.35823	85.5843	-3.93778	2014-07-09 01:13:28	38.7947	92.4533	0.79	90.4504	-1.46176	2013-11-09 13:13:40	36.679	98.52	1.289	100.183	0.02264	2014-11-16 16:28:00	33.45	96.7	2.9642	114.953	2.15404	2014-11-23 17:19:00	34.74	2.21667	101.2	97.4944	-2.83538
2014-07-30 03:13:39			2.15759	96.2846	-0.45602	2014-07-17 02:59:29	35.4013	91.04	5.35069	85.5274	-3.94454	2014-07-09 01:14:28	38.8073	92.5267	0.79	90.5187	-1.44364	2013-11-09 13:14:40	36.678	98.6	1.288	100.039	-0.00038	2014-11-16 16:29:00	33.45	96.7	2.9642	115.341	2.20996	2014-11-23 17:20:00	34.74	2.212	101.2	97.5365	-2.78778
2014-07-30 03:14:39			2.16603	96.3396	-0.44942	2014-07-17 03:00:29	35.4	90.9	5.34314	85.5159	-3.82914	2014-07-09 01:15:28	38.82	92.6	0.79	90.5768	-1.42706	2013-11-09 13:15:40	36.677	98.61	1.287	99.9357	-0.01816	2014-11-16 16:30:00	34.12	95.8	2.9642	115.7	2.23072	2014-11-23 17:21:00	34.74	2.21025	101.2	97.5497	-2.77282
2014-07-30 03:15:39			2.17448	96.2626	-0.45904	2014-07-17 03:01:29	35.3967	90.78	5.33559	85.5529	-3.81096	2014-07-09 01:16:28	38.828	92.3933	0.79	90.4072	-1.44498	2013-11-09 13:16:40	36.676	98.62	1.286	99.7648	-0.04252	2014-11-16 16:31:00	34.12	95.8	2.9771	116.206	2.32092	2014-11-23 17:22:00	34.74	2.21025	101.2	97.638	-2.67286
2014-07-30 03:16:39			2.18293	96.2574	-0.45984	2014-07-17 03:02:29	35.3933	90.66	5.32805	85.5488	-3.91402	2014-07-09 01:17:28	38.836	92.1867	0.79	90.1593	-1.47466	2013-11-09 13:17:40	36.675	98.63	1.285	99.4135	-0.08822	2014-11-16 16:32:00	34.12	95.8	2.9771	116.708	2.411	2014-11-23 17:23:00	34.72	2.21025	100.8	97.6179	-2.6956
2014-07-30 03:17:39			2.19137	96.2585	-0.45986	2014-07-17 03:03:29	35.39	90.54	5.3205	85.7398	-3.96178	2014-07-09 01:18:28	38.844	91.98	0.8067	89.8664	-1.51094	2013-11-09 13:18:40	36.674	98.64	1.284	99.2428	-0.10986	2014-11-16 16:33:00	34.12	95.8	2.9771	117.117	2.4878	2014-11-23 17:24:00	34.72	2.20792	100.8	97.5353	-2.78906
2014-07-30 03:18:39			2.19982	96.2831	-0.457	2014-07-17 03:04:29	35.3867	90.42	5.31413	85.8489	-4.03076	2014-07-09 01:19:28	38.852	91.7733	0.8067	89.618	-1.54096	2013-11-09 13:19:40	36.673	98.65	1.283	99.3059	-0.09594	2014-11-16 16:34:00	34.12	95.8	2.9771	117.447	2.5531	2014-11-23 17:25:00	34.72	2.20617	100.8	97.5001	-2.8288
2014-07-30 03:19:39			2.20827	96.3455	-0.44948	2014-07-17 03:05:29	35.3833	90.3	5.30777	85.8966	-4.00772	2014-07-09 01:20:28	38.86	91.5667	0.8067	89.3445	-1.57512	2013-11-09 13:20:40	36.672	98.66	1.282	99.4866	-0.06966	2014-11-16 16:35:00	34.12	95.8	2.9771	117.663	2.63284	2014-11-23 17:26:00	34.72	2.20792	100.8	97.5004	-2.82842
2014-07-30 03:20:39			2.21671	96.4583	-0.43576	2014-07-17 03:06:29	35.38	90.18	5.3014	85.7873	-4.0244	2014-07-09 01:21:28	38.868	91.36	0.8067	89.3177	-1.57316	2013-11-09 13:21:40	36.671	98.67	1.281	99.535	-0.05884	2014-11-16 16:36:00	34.12	95.8	2.9771	117.609	2.6248	2014-11-23 17:27:00	34.72	2.20383	100.8	97.4202	-2.91916
2014-07-30 03:21:39			2.22516	96.5068	-0.42994	2014-07-17 03:07:29	35.3767	90.06	5.29503	85.7036	-4.0363	2014-07-09 01:22:28	38.876	91.1533	0.8067	89.4946	-1.5419	2013-11-09 13:22:40	36.67	98.68	1.28	99.5673	-0.04816	2014-11-16 16:37:00	34.12	95.8	2.9771	117.255	2.5721	2014-11-23 17:28:00	34.72	2.20208	100.8	97.4148	-2.92528
2014-07-30 03:22:39			2.23361	96.456	-0.43632	2014-07-17 03:08:29	35.3733	89.94	5.28867	85.4138	-4.10826	2014-07-09 01:23:28	38.884	90.9467	0.8067	89.7732	-1.49638	2013-11-09 13:23:40	36.673	98.69	1.279	99.5033	-0.05834	2014-11-16 16:38:00	34.12	95.8	2.9771	116.831	2.50892	2014-11-23 17:29:00	34.72	2.19975	100.8	97.4599	-2.87428
2014-07-30 03:23:39			2.24205	96.4078	-0.4424	2014-07-17 03:09:29	35.37	89.82	5.2823	85.0913	-4.18928	2014-07-09 01:24:28	38.892	90.74	0.8067	90.0766	-1.44738	2013-11-09 13:24:40	36.676	98.7	1.278	99.4305	-0.07254	2014-11-16 16:39:00	34.12	95.8	2.9771	116.389	2.44304	2014-11-23 17:30:00	34.72	2.19975	100.8	97.4941	-2.83552
2014-07-30 03:24:39			2.2505	96.3576	-0.44872	2014-07-17 03:10:29	35.3667	89.7	5.27593	84.8237	-4.24312	2014-07-09 01:25:28	38.9	90.5333	0.8067	90.5027	-1.3807	2013-11-09 13:25:40	36.679	98.72	1.277	99.2849	-0.09274	2014-11-16 16:40:00	33.94	94.7	2.9771	115.962	2.33842	2014-11-23 17:31:00	34.72	2.19975	100.8	97.4611	-2.87292
2014-07-30 03:25:39			2.26208	96.3438	-0.45104	2014-07-17 03:11:29	35.3633	89.58	5.26957	84.6883	-4.38056	2014-07-09 01:26:28	38.908	90.3267	0.8067	90.699	-1.34754	2013-11-09 13:26:40	36.682	98.74	1.276	99.3431	-0.08732	2014-11-16 16:41:00	33.94	94.7	2.9753	115.584	2.24402	2014-11-23 17:32:00	34.72	2.19742	100.8	97.4364	-2.9008
2014-07-30 03:26:39			2.27366	96.3432	-0.45226	2014-07-17 03:12:29	35.36	89.46	5.2632	84.5928	-4.27548	2014-07-09 01:27:28	38.916	90.12	0.8067	90.6807	-1.34564	2013-11-09 13:27:40	36.685	98.76	1.275	99.3569	-0.0902	2014-11-16 16:42:00	33.94	94.7	2.9753	115.57	2.20222	2014-11-23 17:33:00	34.72	2.19333	100.6	97.3715	-2.975
2014-07-30 03:27:39			2.28524	96.476	-0.4374	2014-07-17 03:13:29	35.3567	89.34	5.25683	84.5877	-4.14282	2014-07-09 01:28:28	38.924	89.9133	0.8067	90.5699	-1.3571	2013-11-09 13:28:40	36.688	98.78	1.274	99.3439	-0.09228	2014-11-16 16:43:00	33.94	94.7	2.9753	115.587	2.16518	2014-11-23 17:34:00	34.72	2.19158	100.6	97.2782	-3.08118
2014-07-30 03:28:39			2.29682	96.519	-0.43422	2014-07-17 03:14:29	35.3533	89.22	5.25047	84.6412	-3.9932	2014-07-09 01:29:28	38.932	89.7067	0.8067	90.5243	-1.35924	2013-11-09 13:29:40	36.691	98.8	1.273	99.2948	-0.09644	2014-11-16 16:44:00	33.94	94.7	2.9753	115.5	2.11418	2014-11-23 17:35:00	34.72	2.19158	100.6	97.14	-3.23842
2014-07-30 03:29:39			2.3084	96.4925	-0.4402	2014-07-17 03:15:29	35.35	89.1	5.2441	84.6841	-3.96556	2014-07-09 01:30:28	38.94	89.5	0.8067	90.3621	-1.37814	2013-11-09 13:30:40	36.694	98.82	1.272	99.0682	-0.12476	2014-11-16 16:45:00	33.94	94.7	2.9753	115.477	2.1133	2014-11-23 17:36:00	34.72	2.18925	100.6	97.066	-3.32286
2014-07-30 03:30:39			2.31998	96.4459	-0.44856	2014-07-17 03:16:29	35.348	88.98	5.23773	84.7847	-3.80528	2014-07-09 01:31:28	38.9387	89.54	0.8067	90.3257	-1.37888	2013-11-09 13:31:40	36.697	98.84	1.271	98.6377	-0.18104	2014-11-16 16:46:00	33.94	94.7	2.9753	115.48	2.11372	2014-11-23 17:37:00	34.72	2.1875	100.6	97.0106	-3.38622
2014-07-30 03:31:39			2.33156	96.4268	-0.45342	2014-07-17 03:17:29	35.346	88.86	5.23137	84.8498	-3.77184	2014-07-09 01:32:28	38.9373	89.58	0.8067	90.3535	-1.37048	2013-11-09 13:32:40	36.7	98.86	1.27	98.4044	-0.21006	2014-11-16 16:47:00	33.94	94.7	2.9753	115.346	2.0954	2014-11-23 17:38:00	34.72	2.18342	100.6	96.9902	-3.40938
2014-07-30 03:32:39			2.34314	96.3015	-0.47172	2014-07-17 03:18:29	35.344	88.74	5.225	84.8948	-3.74296	2014-07-09 01:33:28	38.936	89.62	0.8421	90.4116	-1.3578	2013-11-09 13:33:40	36.715	98.88	1.268	98.2283	-0.23762	2014-11-16 16:48:00	33.94	94.7	2.9753	115.139	2.06714	2014-11-23 17:39:00	34.72	2.18342	100.6	97.0124	-3.3842
2014-07-30 03:33:39			2.35472	96.2478	-0.48098	2014-07-17 03:19:29	35.342	88.62	5.22004	84.9079	-3.84114	2014-07-09 01:34:28	38.9347	89.66	0.8421	90.3434	-1.37136	2013-11-09 13:34:40	36.73	98.9	1.266	98.0118	-0.27164	2014-11-16 16:49:00	33.94	94.7	2.9753	115.079	2.05896	2014-11-23 17:40:00	34.72	2.18108	100.6	97.1531	-3.22488
2014-07-30 03:34:39			2.3663	96.1589	-0.49494	2014-07-17 03:20:29	35.34	88.5	5.21508	84.8362	-3.84528	2014-07-09 01:35:28	38.9333	89.7	0.8421	90.308	-1.38818	2013-11-09 13:35:40	36.745	98.88	1.264	98.1638	-0.25402	2014-11-16 16:50:00	33.99	94.1	2.9753	114.984	2.085	2014-11-23 17:41:00	34.72	2.177	100.6	97.2396	-3.12686
2014-07-30 03:35:39			2.37788	96.0038	-0.51748	2014-07-17 03:21:29	35.338	88.38	5.21012	84.6414	-3.88196	2014-07-09 01:36:28	38.932	89.74	0.8421	90.3045	-1.40768	2013-11-09 13:36:40	36.76	98.86	1.262	98.3678	-0.23028	2014-11-16 16:51:00	33.99	94.1	2.9771	114.875	2.07032	2014-11-23 17:42:00	34.72	2.177	100.6	97.3622	-2.98798
2014-07-30 03:36:39			2.38946	95.9338	-0.52886	2014-07-17 03:22:29	35.336	88.26	5.20516	84.3688	-3.93974	2014-07-09 01:37:28	38.9307	89.78	0.8421	90.2419	-1.44334	2013-11-09 13:37:40	36.775	98.84	1.26	98.4153	-0.22788	2014-11-16 16:52:00	33.99	94.1	2.9771	114.76	2.05496	2014-11-23 17:43:00	34.71	2.17467	100.8	97.4806	-2.85368
2014-07-30 03:37:39			2.40104	95.9852	-0.52438	2014-07-17 03:23:29	35.334	88.14	5.2002	84.1342	-4.1157	2014-07-09 01:38:28	38.9293	89.82	0.8421	90.187	-1.48488	2013-11-09 13:38:40	36.79	98.82	1.258	98.3961	-0.23244	2014-11-16 16:53:00	33.99	94.1	2.9771	114.771	2.05666	2014-11-23 17:44:00	34.71	2.17292	100.8	97.5516	-2.77316
2014-07-30 03:38:39			2.41262	96.061	-0.51656	2014-07-17 03:24:29	35.332	88.02	5.19524	83.95	-4.16102	2014-07-09 01:39:28	38.928	89.86	0.8421	90.1951	-1.51574	2013-11-09 13:39:40	36.805	98.8	1.256	98.3554	-0.24064	2014-11-16 16:54:00	33.99	94.1	2.9771	114.725	2.05066	2014-11-23 17:45:00	34.71	2.17292	100.8	97.4764	-2.85806
2014-07-30 03:39:39			2.4242	96.2313	-0.4963	2014-07-17 03:25:29	35.33	87.9	5.19028	83.7905	-4.19294	2014-07-09 01:40:28	38.9267	89.9	0.8421	90.1802	-1.54906	2013-11-09 13:40:40	36.82	98.78	1.254	98.1285	-0.2753	2014-11-16 16:55:00	33.99	94.1	2.9771	114.663	2.00338	2014-11-23 17:46:00	34.71	2.17058	100.8	97.4326	-2.90754
2014-07-30 03:40:39			2.43894	96.4799	-0.46476	2014-07-17 03:26:29	35.328	87.78	5.18532	83.6579	-4.2181	2014-07-09 01:41:28	38.9253	89.94	0.8421	90.1532	-1.5827	2013-11-09 13:41:40	36.835	98.76	1.252	98.0409	-0.28954	2014-11-16 16:56:00	33.99	94.1	2.9771	114.652	2.00198	2014-11-23 17:47:00	34.71	2.16883	100.8	97.2703	-3.09112
2014-07-30 03:41:39			2.45368	96.5374	-0.45724	2014-07-17 03:27:29	35.326	87.66	5.18036	83.6095	-4.2226	2014-07-09 01:42:28	38.924	89.98	0.8421	90.2061	-1.60254	2013-11-09 13:42:40	36.85	98.74	1.25	97.8048	-0.3261	2014-11-16 16:57:00	33.99	94.1	2.9771	114.663	2.00344	2014-11-23 17:48:00	34.71	2.1665	100.8	97.0834	-3.30278
2014-07-30 03:42:39			2.46842	96.5038	-0.46064	2014-07-17 03:28:29	35.324	87.54	5.1754	83.5686	-4.09988	2014-07-09 01:43:28	38.9227	90.02	0.8421	90.2722	-1.61892	2013-11-09 13:43:40	36.835	98.72	1.249	97.6117	-0.3617	2014-11-16 16:58:00	33.99	94.1	2.9771	114.588	1.99324	2014-11-23 17:49:00	34.71	2.1665	100.8	96.8965	-3.51444
2014-07-30 03:43:39			2.48316	96.4246	-0.46904	2014-07-17 03:29:29	35.322	87.42	5.17044	83.4791	-3.9901	2014-07-09 01:44:28	38.9213	90.06	0.8421	90.2942	-1.64172	2013-11-09 13:44:40	36.82	98.7	1.248	97.523	-0.38886	2014-11-16 16:59:00	33.99	94.1	2.9771	114.589	1.99334	2014-11-23 17:50:00	34.71	2.16242	100.8	96.8178	-3.6036
2014-07-30 03:44:39			2.4979			2014-07-17 03:30:29	35.32	87.3	5.16548	83.4934	-3.97922	2014-07-09 01:45:28	38.92	90.1	0.8421	90.3573	-1.65668	2013-11-09 13:45:40	36.805	98.69	1.247	97.4009	-0.42026	2014-11-16 17:00:00	34.18	93.1	2.9771	114.562	1.95524	2014-11-23 17:51:00	34.71	2.16242	100.8	96.7805	-3.6458
2014-07-30 03:45:39			2.51264	96.4337	-0.4712	2014-07-17 03:31:29	35.3187	87.2	5.16052	83.4888	-3.97278	2014-07-09 01:46:28	38.9067	90.1667	0.8421	90.3492	-1.6833	2013-11-09 13:46:40	36.79	98.68	1.246	97.0386	-0.49144	2014-11-16 17:01:00	34.18	93.1	2.9473	114.514	1.82858	2014-11-23 17:52:00	34.71	2.16008	100.8	96.8959	-3.51512
2014-07-30 03:46:39		95.7	2.52738	96.5702	-0.445675	2014-07-17 03:32:29	35.3173	87.1	5.15556	83.5154	-3.95876	2014-07-09 01:47:28	38.8933	90.2333	0.8421	90.2621	-1.72334	2013-11-09 13:47:40	36.775	98.67	1.245	96.7456	-0.556	2014-11-16 17:02:00	34.18	93.1	2.9473	114.491	1.70442	2014-11-23 17:53:00	34.71	2.15833	100.8	97.0426	-3.34906
2014-07-30 03:47:39		95.8467	2.54212	96.7044	-0.4205	2014-07-17 03:33:29	35.316	87	5.1506	83.5692	-3.93824	2014-07-09 01:48:28	38.88	90.3	0.8921	90.177	-1.76252	2013-11-09 13:48:40	36.76	98.66	1.244	96.4771	-0.59492	2014-11-16 17:03:00	34.18	93.1	2.9473	114.507	1.58554	2014-11-23 17:54:00	34.71	2.15833	100.8	97.2247	-3.14284
2014-07-30 03:48:39		95.9933	2.55686	96.8303	-0.396625	2014-07-17 03:34:29	35.3147	86.9	5.14616	83.592	-3.92426	2014-07-09 01:49:28	38.8667	90.3667	0.8921	90.1821	-1.7819	2013-11-09 13:49:40	36.745	98.65	1.243	96.2097	-0.62684	2014-11-16 17:04:00	34.18	93.1	2.9473	114.415	1.45456	2014-11-23 17:55:00	34.71	2.15833	100.8	97.2854	-3.0741
2014-07-30 03:49:39		96.14	2.5716	96.8046	-0.40306	2014-07-17 03:35:29	35.3133	86.8	5.14172	83.5819	-3.9174	2014-07-09 01:50:28	38.8533	90.4333	0.8921	90.162	-1.80246	2013-11-09 13:50:40	36.73	98.64	1.242	95.7506	-0.68928	2014-11-16 17:05:00	34.18	93.1	2.9473	114.369	1.36454	2014-11-23 17:56:00	34.71	2.156	100.8	97.2337	-3.13262
2014-07-30 03:50:39		96.2867	2.58634	96.7303	-0.40938	2014-07-17 03:36:29	35.312	86.7	5.13728	83.6494	-3.89124	2014-07-09 01:51:28	38.84	90.5	0.8921	90.2514	-1.79962	2013-11-09 13:51:40	36.715	98.63	1.241	95.443	-0.7254	2014-11-16 17:06:00	34.18	93.1	2.9473	114.306	1.3586	2014-11-23 17:57:00	34.71	2.15425	100.8	97.0101	-3.3858
2014-07-30 03:51:39		96.4333	2.60108	96.5756	-0.42562	2014-07-17 03:37:29	35.3107	86.6	5.13284	83.7475	-3.85708	2014-07-09 01:52:28	38.8267	90.5667	0.8921	90.3825	-1.78582	2013-11-09 13:52:40	36.7	98.62	1.24	95.4311	-0.71292	2014-11-16 17:07:00	34.18	93.1	2.9473	114.151	1.34382	2014-11-23 17:58:00	34.71	2.15192	100.8	96.7529	-3.67708
2014-07-30 03:52:39		96.58	2.61582	96.5234	-0.42912	2014-07-17 03:38:29	35.3093	86.5	5.1284	83.7303	-3.97494	2014-07-09 01:53:28	38.8133	90.6333	0.8921	90.5258	-1.7663	2013-11-09 13:53:40	36.718	98.61	1.238	95.3646	-0.73644	2014-11-16 17:08:00	34.18	93.1	2.9473	113.959	1.32556	2014-11-23 17:59:00	34.71	2.15192	100.8	96.4783	-3.9881
2014-07-30 03:53:39		96.7267	2.63056	96.5123	-0.42744	2014-07-17 03:39:29	35.308	86.4	5.12396	83.8089	-3.94438	2014-07-09 01:54:28	38.8	90.7	0.8921	90.5849	-1.7622	2013-11-09 13:54:40	36.736	98.6	1.236	95.3383	-0.75308	2014-11-16 17:09:00	34.18	93.1	2.9473	113.775	1.30816	2014-11-23 18:00:00	34.71	2.15017	100.8	96.2907	-4.20044
2014-07-30 03:54:39		96.8733	2.6453	96.4588	-0.43058	2014-07-17 03:40:29	35.3067	86.3	5.11952	83.8347	-3.92608	2014-07-09 01:55:28	38.7867	90.7667	0.8921	90.6894	-1.74944	2013-11-09 13:55:40	36.754	98.57	1.234	95.4914	-0.74122	2014-11-16 17:10:00	34.03	94.9	2.9473	113.59	1.29108	2014-11-23 18:01:00	34.71	2.14783	100.8	96.2288	-4.27054
2014-07-30 03:55:39		97.02	2.6627	96.4615	-0.42774	2014-07-17 03:41:29	35.3053	86.2	5.11508	83.7904	-3.92408	2014-07-09 01:56:28	38.7733	90.8333	0.8921	90.7044	-1.75332	2013-11-09 13:56:40	36.772	98.54	1.232	95.6785	-0.7235	2014-11-16 17:11:00	34.03	94.9	2.9443	113.492	1.32022	2014-11-23 18:02:00	34.71	2.14608	100.8	96.3268	-4.1596
2014-07-30 03:56:39		97.1667	2.6801	96.511	-0.42002	2014-07-17 03:42:29	35.304	86.1	5.11064	83.6947	-4.06032	2014-07-09 01:57:28	38.76	90.9	0.8921	90.7527	-1.7508	2013-11-09 13:57:40	36.79	98.51	1.23	95.7349	-0.72568	2014-11-16 17:12:00	34.03	94.9	2.9443	113.503	1.36022	2014-11-23 18:03:00	34.68	2.14608	100.5	96.4446	-4.02606
2014-07-30 03:57:39		97.3133	2.6975	96.4502	-0.4266	2014-07-17 03:43:29	35.3027	86	5.1062	83.7205	-4.04058	2014-07-09 01:58:28	38.7467	90.9667	0.8921	90.7181	-1.76392	2013-11-09 13:58:40	36.808	98.48	1.228	95.7562	-0.70556	2014-11-16 17:13:00	34.03	94.9	2.9443	113.543	1.40294	2014-11-23 18:04:00	34.68	2.14142	100.5	96.5744	-3.8789
2014-07-30 03:58:39		97.46	2.7149	96.3703	-0.43634	2014-07-17 03:44:29	35.3013	85.9	5.10176	83.7745	-4.13698	2014-07-09 01:59:28	38.7333	91.0333	0.8921	90.6684	-1.77998	2013-11-09 13:59:40	36.826	98.45	1.226	95.8492	-0.67514	2014-11-16 17:14:00	34.03	94.9	2.9443	113.719	1.45964	2014-11-23 18:05:00	34.68	2.14375	100.5	96.6983	-3.73854
2014-07-30 03:59:39		97.6067	2.7323	96.436	-0.4143	2014-07-17 03:45:29	35.3	85.8	5.09732	83.8243	-4.11228	2014-07-09 02:00:28	38.72	91.1	0.8921	90.5981	-1.79984	2013-11-09 14:00:40	36.844	98.42	1.224	95.8231	-0.6632	2014-11-16 17:15:00	34.03	94.9	2.9443	113.897	1.51606	2014-11-23 18:06:00	34.68	2.13967	100.5	96.676	-3.76356
2014-07-30 04:00:39		97.7533	2.7497	96.3971	-0.40322	2014-07-17 03:46:29	35.2987	85.7667	5.09288	83.9688	-4.06564	2014-07-09 02:01:28	38.738	91.2067	0.8921	90.5885	-1.80774	2013-11-09 14:01:40	36.862	98.39	1.222	95.6344	-0.6763	2014-11-16 17:16:00	34.03	94.9	2.9443	113.973	1.5244	2014-11-23 18:07:00	34.68	2.14142	100.5	96.5967	-3.85324
2014-07-30 04:01:39		97.9	2.7671	96.3415	-0.39392	2014-07-17 03:47:29	35.2973	85.7333	5.08844	84.0846	-3.899	2014-07-09 02:02:28	38.756	91.3133	0.8921	90.5175	-1.8271	2013-11-09 14:02:40	36.88	98.36	1.22	95.3461	-0.70492	2014-11-16 17:17:00	34.03	94.9	2.9443	114.003	1.52764	2014-11-23 18:08:00	34.68	2.13733	100.5	96.497	-3.96618
2014-07-30 04:02:39		97.8067	2.7845	96.3052	-0.3821	2014-07-17 03:48:29	35.296	85.7	5.084	84.1372	-3.6475	2014-07-09 02:03:28	38.774	91.42	0.9595	90.4837	-1.83908	2013-11-09 14:03:40	36.898	98.33	1.218	95.0625	-0.76042	2014-11-16 17:18:00	34.03	94.9	2.9443	114.007	1.52804	2014-11-23 18:09:00	34.68	2.13967	100.5	96.3461	-4.13698
2014-07-30 04:03:39		97.7133	2.8019	96.2508	-0.38966	2014-07-17 03:49:29	35.2947	85.6667	5.08004	83.9987	-3.44294	2014-07-09 02:04:28	38.792	91.5267	0.9595	90.4907	-1.8435	2013-11-09 14:04:40	36.916	98.3	1.216	94.535	-0.85444	2014-11-16 17:19:00	34.03	94.9	2.9443	113.917	1.51822	2014-11-23 18:10:00	34.68	2.13733	100.5	96.1616	-4.34588
2014-07-30 04:04:39		97.62	2.8193	96.1583	-0.4169	2014-07-17 03:50:29	35.2933	85.6333	5.07608	83.9087	-3.2671	2014-07-09 02:05:28	38.81	91.6333	0.9595	90.4053	-1.8662	2013-11-09 14:05:40	36.934	98.34	1.214	94.0286	-0.9461	2014-11-16 17:20:00	34.07	94.6	2.9443	113.86	1.66676	2014-11-23 18:11:00	34.68	2.13733	100.5	96.0823	-4.4357
2014-07-30 04:05:39		97.5267	2.8367	96.0742	-0.44486	2014-07-17 03:51:29	35.292	85.6	5.07212	83.6521	-3.21612	2014-07-09 02:06:28	38.828	91.74	0.9595	90.2794	-1.89734	2013-11-09 14:06:40	36.952	98.38	1.212	93.8665	-0.98342	2014-11-16 17:21:00	34.07	94.6	2.9469	113.788	1.81078	2014-11-23 18:12:00	34.68	2.13558	100.5	95.9044	-4.6371
2014-07-30 04:06:39		97.4333	2.8541	95.9665	-0.47596	2014-07-17 03:52:29	35.2907	85.5667	5.06816	83.3509	-3.17708	2014-07-09 02:07:28	38.846	91.8467	0.9595	90.2037	-1.9193	2013-11-09 14:07:40	36.97	98.42	1.21	93.7181	-1.01938	2014-11-16 17:22:00	34.07	94.6	2.9469	113.703	1.95226	2014-11-23 18:13:00	34.67	2.13325	100	95.7697	-4.79038
2014-07-30 04:07:39		97.34	2.8715	95.8591	-0.50726	2014-07-17 03:53:29	35.2893	85.5333	5.0642	83.0632	-3.14936	2014-07-09 02:08:28	38.864	91.9533	0.9595	90.1722	-1.93312	2013-11-09 14:08:40	36.988	98.46	1.208	93.6287	-1.07862	2014-11-16 17:23:00	34.07	94.6	2.9469	113.672	2.10074	2014-11-23 18:14:00	34.67	2.1315	100	95.6843	-4.88784
2014-07-30 04:08:39		97.2467	2.8889	95.7567	-0.52076	2014-07-17 03:54:29	35.288	85.5	5.06024	82.8865	-3.19066	2014-07-09 02:09:28	38.882	92.06	0.9595	90.1558	-1.94378	2013-11-09 14:09:40	37.006	98.5	1.206	93.8446	-1.08254	2014-11-16 17:24:00	34.07	94.6	2.9469	113.685	2.25598	2014-11-23 18:15:00	34.67	2.1315	100	95.626	-4.95468
2014-07-30 04:09:39		97.1533	2.9063	95.6396	-0.53606	2014-07-17 03:55:29	35.2867	85.4667	5.05628	82.6755	-3.32474	2014-07-09 02:10:28	38.9	92.1667	0.9595	90.2211	-1.9383	2013-11-09 14:10:40	37.024	98.54	1.204	94.056	-1.09002	2014-11-16 17:25:00	34.07	94.6	2.9469	113.758	2.26796	2014-11-23 18:16:00	34.67	2.12917	100	95.6367	-4.94318
2014-07-30 04:10:39		97.06	2.92623	95.6611	-0.53504	2014-07-17 03:56:29	35.2853	85.4333	5.05232	82.5675	-3.35266	2014-07-09 02:11:28	38.918	92.2733	0.9595	90.287	-1.93254	2013-11-09 14:11:40	37.042	98.58	1.202	93.921	-1.15878	2014-11-16 17:26:00	34.07	94.6	2.9469	113.855	2.284	2014-11-23 18:17:00	34.67	2.12742	100	95.7857	-4.77516
2014-07-30 04:11:39		96.9667	2.94617	95.7838	-0.52206	2014-07-17 03:57:29	35.284	85.4	5.04836	82.5603	-3.3607	2014-07-09 02:12:28	38.936	92.38	0.9595	90.2912	-1.93896	2013-11-09 14:12:40	37.06	98.62	1.2	93.7721	-1.23248	2014-11-16 17:27:00	34.07	94.6	2.9469	113.981	2.30474	2014-11-23 18:18:00	34.67	2.12742	100	95.9329	-4.6083
2014-07-30 04:12:39		96.8733	2.9661	95.8928	-0.5114	2014-07-17 03:58:29	35.2827	85.3667	5.0444	82.586	-3.4528	2014-07-09 02:13:28	38.954	92.4867	0.9595	90.233	-1.95774	2013-11-09 14:13:40	37.078	98.66	1.198	93.4644	-1.27252	2014-11-16 17:28:00	34.07	94.6	2.9469	114.113	2.32648	2014-11-23 18:19:00	34.67	2.12508	100	96.0658	-4.4578
2014-07-30 04:13:39		96.78	2.98603	96.0192	-0.49914	2014-07-17 03:59:29	35.2813	85.3333	5.04044	82.6602	-3.44456	2014-07-09 02:14:28	38.972	92.5933	0.9595	90.1241	-1.98666	2013-11-09 14:14:40	37.096	98.7	1.196	92.8801	-1.36588	2014-11-16 17:29:00	34.07	94.6	2.9469	114.217	2.34364	2014-11-23 18:20:00	34.67	2.12275	100	96.1739	-4.33522
2014-07-30 04:14:39		96.6867	3.00597	96.0955	-0.4938	2014-07-17 04:00:29	35.28	85.3	5.03648	82.7544	-3.43232	2014-07-09 02:15:28	38.99	92.7	0.9595	90.0708	-2.0042	2013-11-09 14:15:40	37.114	98.68	1.194	92.4638	-1.42724	2014-11-16 17:30:00	34.17	95.1	2.9469	114.198	2.8786	2014-11-23 18:21:00	34.67	2.12275	100	96.1517	-4.36042
2014-07-30 04:15:39		96.5933	3.0259	96.1471	-0.49108	2014-07-17 04:01:29	35.278	85.2467	5.03252	82.8613	-3.41744	2014-07-09 02:16:28	38.974	92.6467	0.9595	89.9625	-2.03298	2013-11-09 14:16:40	37.132	98.66	1.192	92.2244	-1.45412	2014-11-16 17:31:00	34.17	95.1	2.9475	114.244	3.39382	2014-11-23 18:22:00	34.67	2.12275	100	96.1066	-4.4115
2014-07-30 04:16:39		96.5	3.04583	96.1519	-0.4939	2014-07-17 04:02:29	35.276	85.1933	5.02856	82.9263	-3.41084	2014-07-09 02:17:28	38.958	92.5933	0.9595	89.9134	-2.0498	2013-11-09 14:17:40	37.15	98.64	1.19	91.9493	-1.48668	2014-11-16 17:32:00	34.17	95.1	2.9475	114.34	3.92772	2014-11-23 18:23:00	34.65	2.12275	99.9	95.9819	-4.55274
2014-07-30 04:17:39		96.5533	3.06577	96.1849	-0.47662	2014-07-17 04:03:29	35.274	85.14	5.0246	82.9794	-3.40652	2014-07-09 02:18:28	38.942	92.54	1.0432	89.92	-2.0553	2013-11-09 14:18:40	37.168	98.62	1.188	91.6863	-1.52446	2014-11-16 17:33:00	34.17	95.1	2.9475	114.377	4.44612	2014-11-23 18:24:00	34.65	2.121	99.9	95.8482	-4.70418
2014-07-30 04:18:39		96.6067	3.0857	96.1896	-0.47934	2014-07-17 04:04:29	35.272	85.0867	5.01971	83.0136	-3.31712	2014-07-09 02:19:28	38.926	92.4867	1.0432	89.9683	-2.04812	2013-11-09 14:19:40	37.186	98.6	1.186	91.2956	-1.58438	2014-11-16 17:34:00	34.17	95.1	2.9475	114.433	4.9722	2014-11-23 18:25:00	34.65	2.11867	99.9	95.7379	-4.82906
2014-07-30 04:19:39		96.66	3.10563	96.2733	-0.45548	2014-07-17 04:05:29	35.27	85.0333	5.01481	83.0412	-3.22786	2014-07-09 02:20:28	38.91	92.4333	1.0432	89.9144	-2.05746	2013-11-09 14:20:40	37.204	98.58	1.184	90.543	-1.70952	2014-11-16 17:35:00	34.17	95.1	2.9475	114.5	4.95746	2014-11-23 18:26:00	34.65	2.11867	99.9	95.7064	-4.86474
2014-07-30 04:20:39		96.7133	3.12557	96.3015	-0.45486	2014-07-17 04:06:29	35.268	84.98	5.00992	83.1022	-3.13238	2014-07-09 02:21:28	38.894	92.38	1.0432	89.9815	-2.03804	2013-11-09 14:21:40	37.222	98.56	1.182	89.962	-1.80418	2014-11-16 17:36:00	34.17	95.1	2.9475	114.527	4.96674	2014-11-23 18:27:00	34.65	2.11692	99.9	95.6808	-4.8936
2014-07-30 04:21:39		96.7667	3.1455	96.2896	-0.44266	2014-07-17 04:07:29	35.266	84.9267	5.00503	83.2122	-3.11338	2014-07-09 02:22:28	38.878	92.3267	1.0432	90.0491	-2.01438	2013-11-09 14:22:40	37.24	98.54	1.18	89.6787	-1.84498	2014-11-16 17:37:00	34.17	95.1	2.9475	114.534	4.96918	2014-11-23 18:28:00	34.65	2.11458	99.9	95.7752	-4.7867
2014-07-30 04:22:39		96.82	3.16543	96.2647	-0.44836	2014-07-17 04:08:29	35.264	84.8733	5.00013	83.2392	-3.11034	2014-07-09 02:23:28	38.862	92.2733	1.0432	90.046	-2.00076	2013-11-09 14:23:40	37.246	98.52	1.177	89.6856	-1.87474	2014-11-16 17:38:00	34.17	95.1	2.9475	114.613	4.99608	2014-11-23 18:29:00	34.65	2.11283	99.9	95.9669	-4.56948
2014-07-30 04:23:39		96.8733	3.18537	96.2863	-0.43188	2014-07-17 04:09:29	35.262	84.82	4.99524	83.2657	-3.19536	2014-07-09 02:24:28	38.846	92.22	1.0432	90.0611	-1.98364	2013-11-09 14:24:40	37.252	98.5	1.174	89.8909	-1.87008	2014-11-16 17:39:00	34.17	95.1	2.9475	114.587	4.98726	2014-11-23 18:30:00	34.65	2.11283	99.9	96.2175	-4.28554
2014-07-30 04:24:39		96.9267	3.2053	96.3212	-0.4306	2014-07-17 04:10:29	35.26	84.7667	4.99035	83.3156	-3.27606	2014-07-09 02:25:28	38.83	92.1667	1.0432	90.1415	-1.9535	2013-11-09 14:25:40	37.258	97.79	1.171	90.3164	-1.82728					114.616	4.34004	2014-11-23 18:31:00	34.65	2.1105	99.9	96.3504	-4.13506
2014-07-30 04:25:39		96.98	3.22812	96.3767	-0.41028	2014-07-17 04:11:29	35.258	84.7133	4.98545	83.2274	-3.38336	2014-07-09 02:26:28	38.814	92.1133	1.0432	90.1378	-1.9402	2013-11-09 14:26:40	37.264	97.08	1.168	90.2837	-1.8711					114.663	4.18792	2014-11-23 18:32:00	34.65	2.1105	99.9	96.4459	-4.0268
2014-07-30 04:26:39		97.0333	3.25094	96.4503	-0.40392	2014-07-17 04:12:29	35.256	84.66	4.98056	83.0877	-3.41394	2014-07-09 02:27:28	38.798	92.06	1.0432	90.1056	-1.93248	2013-11-09 14:27:40	37.27	96.37	1.165	89.9893	-1.9634					114.663	3.91257	2014-11-23 18:33:00	34.64	2.10875	99.2	96.4814	-3.987
2014-07-30 04:27:39		97.0867	3.27376	96.5843	-0.39028	2014-07-17 04:13:29	35.254	84.6067	4.97567	83.0312	-3.42776	2014-07-09 02:28:28	38.782	92.0067	1.0432	90.1582	-1.90818	2013-11-09 14:28:40	37.276	95.66	1.162	89.3994	-2.11616	2014-11-16 17:40:00	34.42	93.4	2.9475	114.526	3.47837	2014-11-23 18:34:00	34.64	2.10875	99.2	96.3581	-4.12702
2014-07-30 04:28:39		97.14	3.29658	96.7774	-0.36942	2014-07-17 04:14:29	35.252	84.5533	4.97077	82.8072	-3.58864	2014-07-09 02:29:28	38.766	91.9533	1.0432	90.1194	-1.90148	2013-11-09 14:29:40	37.282	94.95	1.159	88.8921	-2.25228	2014-11-16 17:41:00	34.42	93.4	2.9375	114.611	3.08937	2014-11-23 18:35:00	34.64	2.10642	99.2	96.164	-4.34738
2014-07-30 04:29:39		97.1933	3.3194	96.9366	-0.35204	2014-07-17 04:15:29	35.25	84.5	4.96588	82.5989	-3.7456	2014-07-09 02:30:28	38.75	91.9	1.0432	90.0437	-1.90184	2013-11-09 14:30:40	37.288	94.24	1.156	88.3478	-2.39722	2014-11-16 17:42:00	34.42	93.4	2.9375	114.673	3.79233	2014-11-23 18:36:00	34.64	2.10642	99.2	96.1237	-4.39338
2014-07-30 04:30:39		97.2467	3.34222	97.1165	-0.33218	2014-07-17 04:16:29	35.25	84.44	4.96099	82.5533	-3.86736	2014-07-09 02:31:28	38.7407	92.0067	1.0432	89.9716	-1.9012	2013-11-09 14:31:40	37.294	93.53	1.153	88.1176	-2.4797	2014-11-16 17:43:00	34.42	93.4	2.9375	114.644	3.78388	2014-11-23 18:37:00	34.64	2.10233	99.2	96.0816	-4.44144
2014-07-30 04:31:39		97.3	3.36504	97.3502	-0.30602	2014-07-17 04:17:29	35.25	84.38	4.95609	82.4927	-3.88212	2014-07-09 02:32:28	38.7313	92.1133	1.0432	89.877	-1.90446	2013-11-09 14:32:40	37.3	92.82	1.15	87.9299	-2.55442	2014-11-16 17:44:00	34.42	93.4	2.9375	114.66	3.78744	2014-11-23 18:38:00	34.64	2.1	99.2	95.9409	-4.60084
2014-07-30 04:32:39		97.3867	3.38786	97.5487	-0.28378	2014-07-17 04:18:29	35.25	84.32	4.9512	82.3924	-3.90494	2014-07-09 02:33:28	38.722	92.22	1.1311	89.7643	-1.91112	2013-11-09 14:33:40	37.313	92.11	1.146	87.8974	-2.5596	2014-11-16 17:45:00	34.42	93.4	2.9375	114.763	3.81166	2014-11-23 18:39:00	34.64	2.10233	99.2	95.8941	-4.65398
2014-07-30 04:33:39		97.4733	3.41068	97.6254	-0.27268	2014-07-17 04:19:29	35.25	84.26	4.94419	82.4736	-3.77968	2014-07-09 02:34:28	38.7127	92.3267	1.1311	89.7284	-1.91248	2013-11-09 14:34:40	37.326	91.4	1.142	87.8179	-2.5748	2014-11-16 17:46:00	34.42	93.4	2.9375	114.872	3.83988	2014-11-23 18:40:00	34.64	2.10233	99.2	95.852	-4.70168
2014-07-30 04:34:39		97.56	3.4335	97.696	-0.26508	2014-07-17 04:20:29	35.25	84.2	4.93719	82.5837	-3.75996	2014-07-09 02:35:28	38.7033	92.4333	1.1311	89.6573	-1.92956	2013-11-09 14:35:40	37.339	91.09	1.138	87.757	-2.58614	2014-11-16 17:47:00	34.42	93.4	2.9375	114.939	3.85716	2014-11-23 18:41:00	34.64	2.1	99.2	95.6891	-4.8863
2014-07-30 04:35:39		97.6467	3.45632	97.8145	-0.25178	2014-07-17 04:21:29	35.25	84.14	4.93018	82.6259	-3.64914	2014-07-09 02:36:28	38.694	92.54	1.1311	89.6056	-1.95204	2013-11-09 14:36:40	37.352	90.78	1.134	87.5109	-2.63674	2014-11-16 17:48:00	34.42	93.4	2.9375	115.035	3.88182	2014-11-23 18:42:00	34.64	2.1	99.2	95.5154	-5.08318
2014-07-30 04:36:39		97.7333	3.47914	97.8842	-0.24408	2014-07-17 04:22:29	35.25	84.08	4.92317	82.8055	-3.62198	2014-07-09 02:37:28	38.6847	92.6467	1.1311	89.6495	-1.96502	2013-11-09 14:37:40	37.365	90.47	1.13	87.1336	-2.71522	2014-11-16 17:49:00	34.42	93.4	2.9375	115.149	3.9113	2014-11-23 18:43:00	34.61	2.09825	99	95.4643	-5.1417
2014-07-30 04:37:39		97.82	3.50196	97.9341	-0.23866	2014-07-17 04:23:29	35.25	84.02	4.91617	82.9725	-3.7057	2014-07-09 02:38:28	38.6753	92.7533	1.1311	89.6341	-1.99806	2013-11-09 14:38:40	37.378	90.16	1.126	86.6988	-2.8599	2014-11-16 17:50:00	34.2	91.8	2.9375	115.156	3.91348	2014-11-23 18:44:00	34.61	2.09825	99	95.3633	-5.25676
2014-07-30 04:38:39		97.9067	3.52478	98.054	-0.22792	2014-07-17 04:24:29	35.25	83.96	4.90916	83.1549	-3.78416	2014-07-09 02:39:28	38.666	92.86	1.1311	89.6193	-2.02978	2013-11-09 14:39:40	37.391	89.85	1.122	86.2482	-3.00856	2014-11-16 17:51:00	34.2	91.8	2.8863	115.137	3.9451	2014-11-23 18:45:00	34.61	2.09825	99	95.2521	-5.38342
2014-07-30 04:39:39		97.9933	3.5476	98.1704	-0.21466	2014-07-17 04:25:29	35.25	83.9	4.90215	83.2697	-3.76786	2014-07-09 02:40:28	38.6567	92.9667	1.1311	89.7231	-2.03712	2013-11-09 14:40:40	37.404	89.54	1.118	85.6764	-3.18658	2014-11-16 17:52:00	34.2	91.8	2.8863	115.028	3.95208	2014-11-23 18:46:00	34.61	2.09183	99	95.1985	-5.4447
2014-07-30 04:40:39		98.08	3.57091	98.1788	-0.21374	2014-07-17 04:26:29	35.25	83.84	4.89515	83.252	-3.8919	2014-07-09 02:41:28	38.6473	93.0733	1.1311	89.8286	-2.04296	2013-11-09 14:41:40	37.417	89.23	1.114	85.0692	-3.37528	2014-11-16 17:53:00	34.2	91.8	2.8863	114.974	3.97386	2014-11-23 18:47:00	34.61	2.09417	99	95.2021	-5.44122
2014-07-30 04:41:39		98.1667	3.59423	98.205	-0.21044	2014-07-17 04:27:29	35.25	83.78	4.88814	83.0845	-4.04828	2014-07-09 02:42:28	38.638	93.18	1.1311	89.8126	-2.0723	2013-11-09 14:42:40	37.43	88.92	1.11	84.6413	-3.52604	2014-11-16 17:54:00	34.2	91.8	2.8863	114.875	3.98416	2014-11-23 18:48:00	34.61	2.09183	99	95.2406	-5.3976
2014-07-30 04:42:39		98.2533	3.61754	98.2337	-0.20656	2014-07-17 04:28:29	35.25	83.72	4.88113	82.9098	-4.10108	2014-07-09 02:43:28	38.6287	93.2867	1.1311	89.8856	-2.08268	2013-11-09 14:43:40	37.439	88.61	1.106	84.1569	-3.60828	2014-11-16 17:55:00	34.2	91.8	2.8863	114.738	3.9832	2014-11-23 18:49:00	34.61	2.09008	99	95.3001	-5.33012
2014-07-30 04:43:39		98.34	3.64085	98.2252	-0.21468	2014-07-17 04:29:29	35.25	83.66	4.87413	82.6753	-4.1682	2014-07-09 02:44:28	38.6193	93.3933	1.1311	89.9434	-2.0952	2013-11-09 14:44:40	37.448	88.3	1.102	83.727	-3.67846	2014-11-16 17:56:00	34.2	91.8	2.8863	114.591	3.94346	2014-11-23 18:50:00	34.61	2.08542	99	95.3481	-5.27558
2014-07-30 04:44:39		98.4267	3.66417	98.2081	-0.22362	2014-07-17 04:30:29	35.25	83.6	4.86712	82.4063	-4.24382	2014-07-09 02:45:28	38.61	93.5	1.1311	89.9503	-2.11702	2013-11-09 14:45:40	37.457	87.96	1.098	83.3777	-3.72932	2014-11-16 17:57:00	34.2	91.8	2.8863	114.561	3.9354	2014-11-23 18:51:00	34.61	2.08775	99	95.3788	-5.2408
2014-07-30 04:45:39		98.5133	3.68748			2014-07-17 04:31:29	35.2487	83.54	4.86011	82.2553	-4.29126	2014-07-09 02:46:28	38.604	93.54	1.1311	89.9393	-2.1422	2013-11-09 14:46:40	37.466	87.62	1.094	83.2834	-3.7225	2014-11-16 17:58:00	34.2	91.8	2.8863	114.408	3.89398	2014-11-23 18:52:00	34.61	2.08775	99	95.3469	-5.27694
2014-07-30 04:46:39		98.6	3.71079	98.1263	-0.244075	2014-07-17 04:32:29	35.2473	83.48	4.85311	82.1454	-4.32886	2014-07-09 02:47:28	38.598	93.58	1.1311	90.05	-2.14088	2013-11-09 14:47:40	37.475	87.28	1.09	83.1931	-3.715	2014-11-16 17:59:00	34.2	91.8	2.8863	114.146	3.82314	2014-11-23 18:53:00	34.63	2.08542	98.8	95.209	-5.43346
2014-07-30 04:47:39		98.5867	3.73411	98.0306	-0.26855	2014-07-17 04:33:29	35.246	83.42	4.8461	82.0139	-4.37192	2014-07-09 02:48:28	38.592	93.62	1.2307	90.0647	-2.15966	2013-11-09 14:48:40	37.484	86.94	1.086	83.3755	-3.69306	2014-11-16 18:00:00	34.25	88.1	2.8863	113.926	4.14818	2014-11-23 18:54:00	34.63	2.08542	98.8	95.0866	-5.57226
2014-07-30 04:48:39		98.5733	3.75742	97.946	-0.28135	2014-07-17 04:34:29	35.2447	83.36	4.83805	81.8304	-4.42316	2014-07-09 02:49:28	38.586	93.66	1.2307	90.0384	-2.18966	2013-11-09 14:49:40	37.493	86.6	1.082	83.5028	-3.68342	2014-11-16 18:01:00	34.25	88.1	2.8505	113.771	4.58352	2014-11-23 18:55:00	34.63	2.08367	98.8	94.9571	-5.71924
2014-07-30 04:49:39		98.56	3.78073			2014-07-17 04:35:29	35.2433	83.3	4.82999	81.6555	-4.46782	2014-07-09 02:50:28	38.58	93.7	1.2307	89.9101	-2.24474	2013-11-09 14:50:40	37.502	86.26	1.078	83.8178	-3.63188	2014-11-16 18:02:00	34.25	88.1	2.8505	113.584	5.00738	2014-11-23 18:56:00	34.63	2.08367	98.8	94.8973	-5.78716
2014-07-30 04:50:39		98.5467	3.80405	97.8378	-0.28965	2014-07-17 04:36:29	35.242	83.24	4.82194	81.4945	-4.50454	2014-07-09 02:51:28	38.574	93.74	1.2307	89.8228	-2.29274	2013-11-09 14:51:40	37.511	85.92	1.074	83.995	-3.61104	2014-11-16 18:03:00	34.25	88.1	2.8505	113.557	5.48712	2014-11-23 18:57:00	34.63	2.08133	98.8	94.8663	-5.82234
2014-07-30 04:51:39		98.5333	3.82736	97.8516	-0.285725	2014-07-17 04:37:29	35.2407	83.18	4.81389	81.401	-4.52024	2014-07-09 02:52:28	38.568	93.78	1.2307	89.6624	-2.35898	2013-11-09 14:52:40	37.52	85.58	1.07	84.0593	-3.61576	2014-11-16 18:04:00	34.25	88.1	2.8505	113.665	6.00922	2014-11-23 18:58:00	34.63	2.07958	98.8	94.8465	-5.84482
2014-07-30 04:52:39		98.52	3.85067	97.9612	-0.2659	2014-07-17 04:38:29	35.2393	83.12	4.80583	81.4389	-4.49946	2014-07-09 02:53:28	38.562	93.82	1.2307	89.5993	-2.40492	2013-11-09 14:53:40	37.543	85.24	1.065	83.6966	-3.68368	2014-11-16 18:05:00	34.25	88.1	2.8505	113.865	6.18298	2014-11-23 18:59:00	34.63	2.07958	98.8	94.772	-5.92934
2014-07-30 04:53:39		98.5067	3.87399	98.0764	-0.24525	2014-07-17 04:39:29	35.238	83.06	4.79778	81.5839	-4.4526	2014-07-09 02:54:28	38.556	93.86	1.2307	89.6083	-2.43348	2013-11-09 14:54:40	37.566	84.9	1.06	83.1596	-3.79074	2014-11-16 18:06:00	34.25	88.1	2.8505	113.999	6.24282	2014-11-23 19:00:00	34.63	2.07725	98.8	94.7792	-5.92116
2014-07-30 04:54:39		98.4933	3.8973	98.2241	-0.23418	2014-07-17 04:40:29	35.2367	83	4.78973	81.7702	-4.39562	2014-07-09 02:55:28	38.55	93.9	1.2307	89.6886	-2.44506	2013-11-09 14:55:40	37.589	84.87	1.055	82.7518	-3.86978	2014-11-16 18:07:00	34.25	88.1	2.8505	114.206	6.3352	2014-11-23 19:01:00	34.63	2.07725	98.8	94.6506	-6.06704
2014-07-30 04:55:39		98.48	3.92207	98.3684	-0.2085	2014-07-17 04:41:29	35.2353	82.94	4.78167	81.9926	-4.32998	2014-07-09 02:56:28	38.544	93.94	1.2307	89.7768	-2.45332	2013-11-09 14:56:40	37.612	84.84	1.05	82.2107	-3.97892	2014-11-16 18:08:00	34.25	88.1	2.8505	114.416	6.42864	2014-11-23 19:02:00	34.63	2.07725	98.8	94.5556	-6.17474
2014-07-30 04:56:39		98.4667	3.94683	98.4714	-0.19514	2014-07-17 04:42:29	35.234	82.88	4.77362	82.1378	-4.28292	2014-07-09 02:57:28	38.538	93.98	1.2307	89.8637	-2.46106	2013-11-09 14:57:40	37.635	84.81	1.045	81.7845	-4.06254	2014-11-16 18:09:00	34.25	88.1	2.8505	114.642	6.52958	2014-11-23 19:03:00	34.62	2.0755	98.8	94.5919	-6.1338
2014-07-30 04:57:39		98.4533	3.9716	98.5105	-0.19088	2014-07-17 04:43:29	35.2327	82.82	4.76557	82.1104	-4.277	2014-07-09 02:58:28	38.532	94.02	1.2307	89.8823	-2.48434	2013-11-09 14:58:40	37.658	84.78	1.04	81.7312	-4.12316	2014-11-16 18:10:00	34.11	93.7	2.8505	114.853	5.9229	2014-11-23 19:04:00	34.62	2.07317	98.8	94.7317	-5.9756
2014-07-30 04:58:39		98.44	3.99637	98.5805	-0.18294	2014-07-17 04:44:29	35.2313	82.76	4.75751	81.9789	-4.29572	2014-07-09 02:59:28	38.526	94.06	1.2307	89.9469	-2.49482	2013-11-09 14:59:40	37.681	84.75	1.035	82.0543	-4.09776	2014-11-16 18:11:00	34.11	93.7	2.848	115.146	5.34738	2014-11-23 19:05:00	34.62	2.07317	98.8	94.7974	-5.90126
2014-07-30 04:59:39		98.4267	4.02113	98.5663	-0.18684	2014-07-17 04:45:29	35.23	82.7	4.74946	81.8318	-4.3178	2014-07-09 03:00:28	38.52	94.1	1.2307	90.0629	-2.49148	2013-11-09 15:00:40	37.704	84.72	1.03	81.8759	-4.1883	2014-11-16 18:12:00	34.11	93.7	2.848	115.324	4.73352	2014-11-23 19:06:00	34.62	2.07142	98.8	94.9961	-5.67624
2014-07-30 05:00:39		98.4133	4.0459	98.5658	-0.19488	2014-07-17 04:46:29	35.2293	82.64	4.74141	81.6571	-4.22838	2014-07-09 03:01:28	38.5027	94.1867	1.2307	90.0902	-2.51	2013-11-09 15:01:40	37.727	84.69	1.025	81.9282	-4.22678	2014-11-16 18:13:00	34.11	93.7	2.848	115.426	4.08606	2014-11-23 19:07:00	34.62	2.06908	98.8	95.1009	-5.55758
2014-07-30 05:01:39		98.4	4.07067	98.5631	-0.19708	2014-07-17 04:47:29	35.2287	82.58	4.73335	81.464	-4.2607	2014-07-09 03:02:28	38.4853	94.2733	1.2307	90.128	-2.5256	2013-11-09 15:02:40	37.75	84.66	1.02	81.8842	-4.28796	2014-11-16 18:14:00	34.11	93.7	2.848	115.388	3.39632	2014-11-23 19:08:00	34.62	2.07142	98.8	95.0553	-5.6094
2014-07-30 05:02:39		98.58	4.09543	98.5385	-0.2023	2014-07-17 04:48:29	35.228	82.52	4.7253	81.4298	-4.25508	2014-07-09 03:03:28	38.468	94.36	1.338	90.1291	-2.55072	2013-11-09 15:03:40	37.77	84.63	1.014	81.6435	-4.29336	2014-11-16 18:15:00	34.11	93.7	2.848	115.247	3.37344	2014-11-23 19:09:00	34.62	2.06908	98.8	94.8798	-5.8085
2014-07-30 05:03:39		98.76	4.1202	98.4448	-0.21706	2014-07-17 04:49:29	35.2273	82.46	4.71904	81.4103	-4.24416	2014-07-09 03:04:28	38.4507	94.4467	1.338	89.9992	-2.60348	2013-11-09 15:04:40	37.79	84.6	1.008	81.1366	-4.36116	2014-11-16 18:16:00	34.11	93.7	2.848	114.975	3.31328	2014-11-23 19:10:00	34.62	2.06675	98.8	94.7974	-5.9019
2014-07-30 05:04:39		98.94	4.14497	98.447	-0.21848	2014-07-17 04:50:29	35.2267	82.4	4.71278	81.4444	-4.21904	2014-07-09 03:05:28	38.4333	94.5333	1.338	89.8446	-2.65666	2013-11-09 15:05:40	37.81	85.05	1.002	81.0551	-4.33082	2014-11-16 18:17:00	34.11	93.7	2.848	114.695	3.25126	2014-11-23 19:11:00	34.62	2.06675	98.8	94.67	-6.04644
2014-07-30 05:05:39		99.12	4.16973	98.3246	-0.22872	2014-07-17 04:51:29	35.226	82.34	4.70652	81.4695	-4.31212	2014-07-09 03:06:28	38.416	94.62	1.338	89.7155	-2.6976	2013-11-09 15:06:40	37.83	85.5	0.996	81.0527	-4.28408	2014-11-16 18:18:00	34.11	93.7	2.848	114.426	3.19174	2014-11-23 19:12:00	34.62	2.06675	98.8	94.566	-6.1644
2014-07-30 05:06:39		99.3	4.1945	98.2466	-0.2416	2014-07-17 04:52:29	35.2253	82.28	4.70026	81.543	-4.27426	2014-07-09 03:07:28	38.3987	94.7067	1.338	89.6395	-2.71876	2013-11-09 15:07:40	37.85	85.95	0.99	81.1594	-4.21242	2014-11-16 18:19:00	34.11	93.7	2.848	114.3	3.16378	2014-11-23 19:13:00	34.6	2.065	98.9	94.5395	-6.19454
2014-07-30 05:07:39		99.48	4.21927	98.1874	-0.25188	2014-07-17 04:53:29	35.2247	82.22	4.694	81.5502	-4.133	2014-07-09 03:08:28	38.3813	94.7933	1.338	89.6247	-2.71812	2013-11-09 15:08:40	37.87	86.4	0.984	81.4331	-4.17536	2014-11-16 18:20:00	34.27	92.6	2.848	114.247	3.2124	2014-11-23 19:14:00	34.6	2.065	98.9	94.6784	-6.03716
2014-07-30 05:08:39		99.66	4.24403	98.1269	-0.26254	2014-07-17 04:54:29	35.224	82.16	4.68774	81.633	-3.97488	2014-07-09 03:09:28	38.364	94.88	1.338	89.6734	-2.70082	2013-11-09 15:09:40	37.89	86.85	0.978	81.8076	-4.11572	2014-11-16 18:21:00	34.27	92.6	2.8528	114.208	3.15834	2014-11-23 19:15:00	34.6	2.06267	98.9	94.697	-6.01618
2014-07-30 05:09:39		99.84	4.2688	97.9934	-0.28372	2014-07-17 04:55:29	35.2233	82.1	4.68148	81.6485	-3.83062	2014-07-09 03:10:28	38.3467	94.9667	1.338	89.7009	-2.68914	2013-11-09 15:10:40	37.91	87.3	0.972	81.97	-4.10398	2014-11-16 18:22:00	34.27	92.6	2.8528	114.276	3.1273	2014-11-23 19:16:00	34.6	2.06267	98.9	94.6555	-6.06338
2014-07-30 05:10:39		100.02	4.29405	97.9957	-0.2936	2014-07-17 04:56:29	35.2227	82.04	4.67522	81.5703	-3.70376	2014-07-09 03:11:28	38.3293	95.0533	1.338	89.8023	-2.65826	2013-11-09 15:11:40	37.93	87.75	0.966	81.8474	-4.1572	2014-11-16 18:23:00	34.27	92.6	2.8528	114.329	3.09284	2014-11-23 19:17:00	34.6	2.06092	98.9	94.6501	-6.06966
2014-07-30 05:11:39		100.2	4.31929	97.9252	-0.3046	2014-07-17 04:57:29	35.222	81.98	4.66896	81.4424	-3.58604	2014-07-09 03:12:28	38.312	95.14	1.338	89.8534	-2.6406	2013-11-09 15:12:40	37.95	88.2	0.96	81.6167	-4.23548	2014-11-16 18:24:00	34.27	92.6	2.8528	114.273	3.03532	2014-11-23 19:18:00	34.6	2.06092	98.9	94.5636	-6.16786
2014-07-30 05:12:39		100.38	4.34454	97.9071	-0.30734	2014-07-17 04:58:29	35.2213	81.92	4.6627	81.3625	-3.57462	2014-07-09 03:13:28	38.2947	95.2267	1.338	89.8882	-2.62724	2013-11-09 15:13:40	37.966	88.65	0.953	81.3391	-4.32624	2014-11-16 18:25:00	34.27	92.6	2.8528	114.202	2.91414	2014-11-23 19:19:00	34.6	2.06092	98.9	94.3232	-6.44064
2014-07-30 05:13:39		100.56	4.36979	97.9442	-0.30142	2014-07-17 04:59:29	35.2207	81.86	4.65644	81.2187	-3.57428	2014-07-09 03:14:28	38.2773	95.3133	1.338	89.8686	-2.62804	2013-11-09 15:14:40	37.982	89.1	0.946	81.0856	-4.41238	2014-11-16 18:26:00	34.27	92.6	2.8528	114.147	2.90282	2014-11-23 19:20:00	34.6	2.06092	98.9	94.144	-6.64384
2014-07-30 05:14:39		100.74	4.39503	97.9885	-0.29382	2014-07-17 05:00:29	35.22	81.8	4.65018	81.2004	-3.54908	2014-07-09 03:15:28	38.26	95.4	1.338	89.7805	-2.6465	2013-11-09 15:15:40	37.998	89.51	0.939	80.8249	-4.50208	2014-11-16 18:27:00	34.27	92.6	2.8528	113.997	2.87202	2014-11-23 19:21:00	34.6	2.05858	98.9	94.0413	-6.76046
2014-07-30 05:15:39		100.92	4.42028	97.9458	-0.29892	2014-07-17 05:01:29	35.2193	81.76	4.64392	81.3216	-3.61198	2014-07-09 03:16:28	38.2413	95.5667	1.338	89.6415	-2.67804	2013-11-09 15:16:40	38.014	89.92	0.932	80.7264	-4.55548	2014-11-16 18:28:00	34.27	92.6	2.8528	113.802	2.83204	2014-11-23 19:22:00	34.6	2.05858	98.9	93.9349	-6.88118
2014-07-30 05:16:39		101.1	4.44553	97.965	-0.29496	2014-07-17 05:02:29	35.2187	81.72	4.63766	81.5174	-3.65848	2014-07-09 03:17:28	38.2227	95.7333	1.338	89.4594	-2.72048	2013-11-09 15:17:40	38.03	90.33	0.925	80.8246	-4.56344	2014-11-16 18:29:00	34.27	92.6	2.8528	113.625	2.79574	2014-11-23 19:23:00	34.61	2.05683	98.3	93.9089	-6.91148
2014-07-30 05:17:39		101.22	4.47077	97.8024	-0.31722	2014-07-17 05:03:29	35.218	81.68	4.6314	81.6174	-3.72308	2014-07-09 03:18:28	38.204	95.9	1.4506	89.3394	-2.74674	2013-11-09 15:18:40	38.046	90.74	0.918	80.8529	-4.6018	2014-11-16 18:30:00	33.47	96.5	2.8528	113.463	2.64018	2014-11-23 19:24:00	34.61	2.0545	98.3	94.0008	-6.80808
2014-07-30 05:18:39		101.34	4.49602	97.5919	-0.34634	2014-07-17 05:04:29	35.2173	81.64	4.62619	81.758	-3.78648	2014-07-09 03:19:28	38.1853	96.0667	1.4506	89.2865	-2.75112	2013-11-09 15:19:40	38.062	91.15	0.911	80.6991	-4.68534	2014-11-16 18:31:00	33.47	96.5	2.8282	113.402	2.46498	2014-11-23 19:25:00	34.61	2.0545	98.3	94.1228	-6.67056
2014-07-30 05:19:39		101.46	4.52127	97.3885	-0.36108	2014-07-17 05:05:29	35.2167	81.6	4.62097	81.6031	-3.91696	2014-07-09 03:20:28	38.1667	96.2333	1.4506	89.3369	-2.7244	2013-11-09 15:20:40	38.078	91.56	0.904	80.7414	-4.69832	2014-11-16 18:32:00	33.47	96.5	2.8282	113.417	2.3042	2014-11-23 19:26:00	34.61	2.05275	98.3	94.2669	-6.50776
2014-07-30 05:20:39		101.58	4.54651	97.2694	-0.36442	2014-07-17 05:06:29	35.216	81.56	4.61576	81.3405	-3.96032	2014-07-09 03:21:28	38.148	96.4	1.4506	89.4284	-2.68296	2013-11-09 15:21:40	38.094	91.97	0.897	80.7902	-4.71913	2014-11-16 18:33:00	33.47	96.5	2.8282	113.501	2.15646	2014-11-23 19:27:00	34.61	2.05275	98.3	94.4478	-6.30334
2014-07-30 05:21:39		101.7	4.57176	97.2068	-0.36132	2014-07-17 05:07:29	35.2153	81.52	4.61055	81.041	-4.01906	2014-07-09 03:22:28	38.1293	96.5667	1.4506	89.6083	-2.61494	2013-11-09 15:22:40	38.11	92.38	0.89	80.5819	-4.8252	2014-11-16 18:34:00	33.47	96.5	2.8282	113.582	2.01038	2014-11-23 19:28:00	34.61	2.05042	98.3	94.6582	-6.0645
2014-07-30 05:22:39		101.82	4.59701	97.298	-0.33664	2014-07-17 05:08:29	35.2147	81.48	4.60533	80.8224	-4.06854	2014-07-09 03:23:28	38.1107	96.7333	1.4506	89.7168	-2.56072	2013-11-09 15:23:40	38.132	92.79	0.885	80.2179	-4.9252	2014-11-16 18:35:00	33.47	96.5	2.8282	113.588	1.97474	2014-11-23 19:29:00	34.61	2.05042	98.3	94.7778	-5.9287
2014-07-30 05:23:39		101.94	4.62225	97.4005	-0.31006	2014-07-17 05:09:29	35.214	81.44	4.60012	80.6427	-4.10976	2014-07-09 03:24:28	38.092	96.9	1.4506	89.8192	-2.5084	2013-11-09 15:24:40	38.154	93.2	0.88			2014-11-16 18:36:00	33.47	96.5	2.8282	113.462	1.95648	2014-11-23 19:30:00	34.61	2.04808	98.3	94.8294	-5.87002
2014-07-30 05:24:39		102.06	4.6475	97.566	-0.28908	2014-07-17 05:10:29	35.2133	81.4	4.59491	80.7059	-4.0995	2014-07-09 03:25:28	38.0733	97.0667	1.4506	89.9132	-2.45858	2013-11-09 15:25:40	38.176	93.22	0.875			2014-11-16 18:37:00	33.47	96.5	2.8282	113.208	1.91954	2014-11-23 19:31:00	34.61	2.04808	98.3	94.7525	-5.95738
2014-07-30 05:25:39		102.18	4.67211	97.7383	-0.26768	2014-07-17 05:11:29	35.2127	81.36	4.58969	80.9086	-4.05952	2014-07-09 03:26:28	38.0547	97.2333	1.4506	90.0114	-2.40826	2013-11-09 15:26:40	38.198	93.24	0.87			2014-11-16 18:38:00	33.47	96.5	2.8282	112.885	1.87256	2014-11-23 19:32:00	34.61	2.04633	98.3	94.6022	-6.12798
2014-07-30 05:26:39		102.3	4.69673	97.7333	-0.26756	2014-07-17 05:12:29	35.212	81.32	4.58448	81.0851	-4.0251	2014-07-09 03:27:28	38.036	97.4	1.4506	90.0315	-2.3768	2013-11-09 15:27:40	38.22	93.26	0.865			2014-11-16 18:39:00	33.47	96.5	2.8282	112.535	1.82176	2014-11-23 19:33:00	34.61	2.04633	98.3	94.3296	-6.4383
2014-07-30 05:27:39		102.42	4.72134	97.7464	-0.2656	2014-07-17 05:13:29	35.2113	81.28	4.57927	81.1869	-4.00654	2014-07-09 03:28:28	38.0173	97.5667	1.4506	90.0795	-2.3385	2013-11-09 15:28:40	38.242	93.28	0.86			2014-11-16 18:40:00	33.49	95.3	2.8282	112.285	1.74724	2014-11-23 19:34:00	34.61	2.044	98.3	94.0984	-6.70152
2014-07-30 05:28:39		102.54	4.74595	97.7563	-0.26428	2014-07-17 05:14:29	35.2107	81.24	4.57405	81.2072	-3.88426	2014-07-09 03:29:28	37.9987	97.7333	1.4506	90.1469	-2.29592	2013-11-09 15:29:40	38.264	93.3	0.855			2014-11-16 18:41:00	33.49	95.3	2.7778	112.174	1.75008	2014-11-23 19:35:00	34.61	2.044	98.3	93.8011	-7.03988
2014-07-30 05:29:39		102.66	4.77057	97.652	-0.27342	2014-07-17 05:15:29	35.21	81.2	4.56884	81.193	-3.89036	2014-07-09 03:30:28	37.98	97.9	1.4506	90.1676	-2.26408	2013-11-09 15:30:40	38.286	93.32	0.85			2014-11-16 18:42:00	33.49	95.3	2.7778	112.222	1.7765	2014-11-23 19:36:00	34.61	2.04225	98.3	93.5693	-7.30386
2014-07-30 05:30:39		102.78	4.79518	97.4506	-0.29368	2014-07-17 05:16:29	35.2093	81.2	4.56363	80.9838	-4.08918	2014-07-09 03:31:28	37.9707	97.9267	1.4506	90.1459	-2.24188	2013-11-09 15:31:40	38.308	93.34	0.845			2014-11-16 18:43:00	33.49	95.3	2.7778	112.31	1.80866	2014-11-23 19:37:00	34.61	2.04225	98.3	93.391	-7.50712
2014-07-30 05:31:39		102.9	4.81979	97.41	-0.29532	2014-07-17 05:17:29	35.2087	81.2	4.55841	80.8531	-4.26908	2014-07-09 03:32:28	37.9613	97.9533	1.4506	90.155	-2.21204	2013-11-09 15:32:40	38.33	93.36	0.84			2014-11-16 18:44:00	33.49	95.3	2.7778	112.473	1.8518	2014-11-23 19:38:00	34.61	2.04225	98.3	93.2906	-7.62114
2014-07-30 05:32:39		102.94	4.84441	97.2853	-0.3066	2014-07-17 05:18:29	35.208	81.2	4.5532	80.7456	-4.44524	2014-07-09 03:33:28	37.952	97.98	1.5594	90.1809	-2.1783	2013-11-09 15:33:40	38.339	93.38	0.835	98.0189	-0.4073	2014-11-16 18:45:00	33.49	95.3	2.7778	112.552	1.92064	2014-11-23 19:39:00	34.61	2.03992	98.3	93.1241	-7.81028
2014-07-30 05:33:39		102.98	4.86902	97.1836	-0.3152	2014-07-17 05:19:29	35.2073	81.2	4.54736	80.6602	-4.8271	2014-07-09 03:34:28	37.9427	98.0067	1.5594	90.1565	-2.16374	2013-11-09 15:34:40	38.348	93.4	0.83	97.2205	-0.57245	2014-11-16 18:46:00	33.49	95.3	2.7778	112.499	1.91256	2014-11-23 19:40:00	34.61	2.03992	98.3	93.1036	-7.8335
2014-07-30 05:34:39		103.02	4.89363	97.1399	-0.3237	2014-07-17 05:20:29	35.2067	81.2	4.54152	80.5157	-5.10566	2014-07-09 03:35:28	37.9333	98.0333	1.5594	90.1593	-2.15086	2013-11-09 15:35:40	38.357	93.23	0.825	96.6931	-0.6822	2014-11-16 18:47:00	33.49	95.3	2.7778	112.344	1.88882	2014-11-23 19:41:00	34.61	2.03817	98.3	93.1084	-7.82804
2014-07-30 05:35:39		103.06	4.91825			2014-07-17 05:21:29	35.206	81.2	4.53568	80.4806	-5.21206	2014-07-09 03:36:28	37.924	98.06	1.5594	90.1439	-2.14992	2013-11-09 15:36:40	38.366	93.06	0.82	95.8163	-0.864775	2014-11-16 18:48:00	33.49	95.3	2.7778	112.279	1.87888	2014-11-23 19:42:00	34.61	2.03583	98.3	93.1583	-7.77136
2014-07-30 05:36:39		103.1	4.94286	97.1004	-0.334975	2014-07-17 05:22:29	35.2053	81.2	4.52984	80.3686	-5.34042	2014-07-09 03:37:28	37.9147	98.0867	1.5594	90.1654	-2.14886	2013-11-09 15:37:40	38.375	92.89	0.815	95.1699	-1.00012	2014-11-16 18:49:00	33.49	95.3	2.7778	112.133	1.85662	2014-11-23 19:43:00	34.61	2.03583	97.9	93.1886	-7.73838
2014-07-30 05:37:39		103.14	4.96747	97.1743	-0.3286	2014-07-17 05:23:29	35.2047	81.2	4.524	80.2977	-5.46006	2014-07-09 03:38:28	37.9053	98.1133	1.5594	90.1487	-2.16418	2013-11-09 15:38:40	38.384	92.72	0.81	94.0318	-1.2477	2014-11-16 18:50:00	33.34	93.5	2.7778	112.031	1.80076	2014-11-23 19:44:00	34.61	2.03408	97.9	93.3228	-7.58722
2014-07-30 05:38:39		103.18	4.99209	97.207	-0.32825	2014-07-17 05:24:29	35.204	81.2	4.51816	80.235	-5.40226	2014-07-09 03:39:28	37.896	98.14	1.5594	90.1696	-2.17104	2013-11-09 15:39:40	38.393	92.55	0.805	92.9753	-1.48128	2014-11-16 18:51:00	33.34	93.5	2.7532	111.957	1.82078	2014-11-23 19:45:00	34.61	2.03408	97.9	93.3627	-7.5433
2014-07-30 05:39:39		103.22	5.0167	97.2762	-0.3143	2014-07-17 05:25:29	35.2033	81.2	4.51232	80.2627	-5.3201	2014-07-09 03:40:28	37.8867	98.1667	1.5594	90.2153	-2.17214	2013-11-09 15:40:40	38.402	92.38	0.8	91.9182	-1.71708	2014-11-16 18:52:00	33.34	93.5	2.7532	111.952	1.85136	2014-11-23 19:46:00	34.61	2.03583	97.9	93.4175	-7.4823
2014-07-30 05:40:39		103.26	5.03965	97.3139	-0.31118	2014-07-17 05:26:29	35.2027	81.2	4.50648	80.375	-5.30144	2014-07-09 03:41:28	37.8773	98.1933	1.5594	90.2459	-2.17656	2013-11-09 15:41:40	38.411	92.21	0.795	91.2796	-1.86746	2014-11-16 18:53:00	33.34	93.5	2.7532	111.804	1.8595	2014-11-23 19:47:00	34.61	2.03408	97.9	93.3287	-7.58458
2014-07-30 05:41:39		103.3	5.06261	97.3691	-0.30134	2014-07-17 05:27:29	35.202	81.2	4.50064	80.4782	-5.1989	2014-07-09 03:42:28	37.868	98.22	1.5594	90.2069	-2.19638	2013-11-09 15:42:40	38.42	92.04	0.79	90.6448	-2.0186	2014-11-16 18:54:00	33.34	93.5	2.7532	111.803	1.89088	2014-11-23 19:48:00	34.61	2.03408	97.9	93.2187	-7.70964
2014-07-30 05:42:39		103.34	5.08556	97.3341	-0.30204	2014-07-17 05:28:29	35.2013	81.2	4.4948	80.5266	-5.11054	2014-07-09 03:43:28	37.8587	98.2467	1.5594	90.2369	-2.20046	2013-11-09 15:43:40	38.425	91.87	0.785	89.8633	-2.19886	2014-11-16 18:55:00	33.34	93.5	2.7532	111.915	1.98134	2014-11-23 19:49:00	34.61	2.03408	97.9	93.066	-7.88324
2014-07-30 05:43:39		103.38	5.10851	97.3612	-0.29552	2014-07-17 05:29:29	35.2007	81.2	4.48896	80.581	-5.10874	2014-07-09 03:44:28	37.8493	98.2733	1.5594	90.2027	-2.2189	2013-11-09 15:44:40	38.43	91.7	0.78	89.22	-2.35064	2014-11-16 18:56:00	33.34	93.5	2.7532	112.121	2.01554	2014-11-23 19:50:00	34.61	2.03408	97.9	93.0678	-7.8812
2014-07-30 05:44:39		103.42	5.13147	97.3257	-0.2992	2014-07-17 05:30:29	35.2	81.2	4.48312	80.5463	-5.12984	2014-07-09 03:45:28	37.84	98.3	1.5594	90.1286	-2.24626	2013-11-09 15:45:40	38.435	91.52	0.775	88.7306	-2.4699	2014-11-16 18:57:00	33.34	93.5	2.7532	112.338	2.05162	2014-11-23 19:51:00	34.61	2.03175	97.9	93.0552	-7.89556
2014-07-30 05:45:39		103.46	5.15442	97.3102	-0.30398	2014-07-17 05:31:29	35.1993	81.16	4.47728	80.4958	-5.06908	2014-07-09 03:46:28	37.8327	98.2533	1.5594	90.1464	-2.25256	2013-11-09 15:46:40	38.44	91.34	0.77	88.2147	-2.59596	2014-11-16 18:58:00	33.34	93.5	2.7532	112.731	2.11702	2014-11-23 19:52:00	34.61	2.02942	97.9	93.1869	-7.74588
2014-07-30 05:46:39		103.5	5.17737	97.3416	-0.30328	2014-07-17 05:32:29	35.1987	81.12	4.47144	80.493	-5.08136	2014-07-09 03:47:28	37.8253	98.2067	1.5594	90.1976	-2.25118	2013-11-09 15:47:40	38.445	91.16	0.765	87.7436	-2.71332	2014-11-16 18:59:00	33.34	93.5	2.7532	113.023	2.1655	2014-11-23 19:53:00	34.6	2.02767	97.7	93.4186	-7.48276
2014-07-30 05:47:39		103.533	5.20033	97.3729	-0.30262	2014-07-17 05:33:29	35.198	81.08	4.4656	80.5561	-5.07636	2014-07-09 03:48:28	37.818	98.16	1.6579	90.1224	-2.27876	2013-11-09 15:48:40	38.45	90.98	0.76	87.4651	-2.64784	2014-11-16 19:00:00	33.33	94.7	2.7532	113.078	2.09222	2014-11-23 19:54:00	34.6	2.02767	97.7	93.6642	-7.20392
2014-07-30 05:48:39		103.567	5.22328	97.4119	-0.30092	2014-07-17 05:34:29	35.1973	81.04	4.45911	80.6595	-5.0592	2014-07-09 03:49:28	37.8107	98.1133	1.6579	90.1312	-2.28088	2013-11-09 15:49:40	38.455	90.8	0.755	87.345	-2.54994	2014-11-16 19:01:00	33.33	94.7	2.7373	112.993	2.00936	2014-11-23 19:55:00	34.6	2.02533	97.7	93.8676	-6.9729
2014-07-30 05:49:39		103.6	5.24623	97.4398	-0.30068	2014-07-17 05:35:29	35.1967	81	4.45263	80.81	-5.02822	2014-07-09 03:50:28	37.8033	98.0667	1.6579	90.1261	-2.28008	2013-11-09 15:50:40	38.46	90.62	0.75	87.1533	-2.4637	2014-11-16 19:02:00	33.33	94.7	2.7373	112.913	1.92638	2014-11-23 19:56:00	34.6	2.02533	97.7	94.0447	-6.77194
2014-07-30 05:50:39		103.633	5.26919	97.4622	-0.29778	2014-07-17 05:36:29	35.196	80.96	4.44614	80.8108	-5.03494	2014-07-09 03:51:28	37.796	98.02	1.6579	90.0769	-2.28336	2013-11-09 15:51:40	38.465	90.44	0.745	86.9568	-2.37298	2014-11-16 19:03:00	33.33	94.7	2.7373	112.63	1.81214	2014-11-23 19:57:00	34.6	2.02533	97.7	94.1429	-6.66054
2014-07-30 05:51:39		103.667	5.29214	97.4158	-0.30296	2014-07-17 05:37:29	35.1953	80.92	4.43965	80.9624	-5.00052	2014-07-09 03:52:28	37.7887	97.9733	1.6579	90.0785	-2.26912	2013-11-09 15:52:40	38.47	90.26	0.74	86.7621	-2.27792	2014-11-16 19:04:00	33.33	94.7	2.7373	112.487	1.71806	2014-11-23 19:58:00	34.6	2.02533	97.7	94.1766	-6.62226
2014-07-30 05:52:39		103.7	5.31509	97.3591	-0.30934	2014-07-17 05:38:29	35.1947	80.88	4.43317	81.1084	-4.9661	2014-07-09 03:53:28	37.7813	97.9267	1.6579	90.1848	-2.22488	2013-11-09 15:53:40	38.487	90.08	0.736	86.4528	-2.4536	2014-11-16 19:05:00	33.33	94.7	2.7373	112.411	1.71908	2014-11-23 19:59:00	34.6	2.02533	97.7	94.2734	-6.5122
2014-07-30 05:53:39		103.733	5.33805	97.3235	-0.31326	2014-07-17 05:39:29	35.194	80.84	4.42668	81.1306	-4.9642	2014-07-09 03:54:28	37.774	97.88	1.6579	90.2155	-2.19788	2013-11-09 15:54:40	38.504	89.9	0.732	86.071	-2.6427	2014-11-16 19:06:00	33.33	94.7	2.7373	112.359	1.7119	2014-11-23 20:00:00	34.6	2.02358	97.7	94.1844	-6.61336
2014-07-30 05:54:39		103.767	5.361	97.3114	-0.31442	2014-07-17 05:40:29	35.1933	80.8	4.42019	81.0631	-4.98598	2014-07-09 03:55:28	37.7667	97.8333	1.6579	90.3085	-2.15694	2013-11-09 15:55:40	38.521	89.67	0.728	85.7866	-2.81456	2014-11-16 19:07:00	33.33	94.7	2.7373	112.161	1.68448	2014-11-23 20:01:00	34.6	2.02358	97.7	94.0894	-6.72138
2014-07-30 05:55:39		103.8	5.3829	97.3738	-0.30408	2014-07-17 05:41:29	35.1927	80.76	4.41371	81.1529	-4.96632	2014-07-09 03:56:28	37.7593	97.7867	1.6579	90.3815	-2.12046	2013-11-09 15:56:40	38.538	89.44	0.724	85.5612	-2.97852	2014-11-16 19:08:00	33.33	94.7	2.7373	112.037	1.66736	2014-11-23 20:02:00	34.6	2.02533	97.7	94.0263	-6.79316
2014-07-30 05:56:39		103.833	5.4048	97.4091	-0.29658	2014-07-17 05:42:29	35.192	80.72	4.40722	80.9226	-5.031	2014-07-09 03:57:28	37.752	97.74	1.6579	90.3782	-2.10084	2013-11-09 15:57:40	38.555	89.21	0.72	85.3026	-3.15302	2014-11-16 19:09:00	33.33	94.7	2.7373	111.573	1.60304	2014-11-23 20:03:00	34.61	2.02533	98	93.9874	-6.838
2014-07-30 05:57:39		103.867	5.4267	97.4854	-0.2845	2014-07-17 05:43:29	35.1913	80.68	4.40073	80.6934	-5.09542	2014-07-09 03:58:28	37.7447	97.6933	1.6579	90.355	-2.08566	2013-11-09 15:58:40	38.572	88.98	0.716	85.1486	-3.20646	2014-11-16 19:10:00	33.02	93.9	2.7373	111.065	1.51522	2014-11-23 20:04:00	34.61	2.02358	98	93.8404	-7.0059
2014-07-30 05:58:39		103.9	5.4486	97.501	-0.28252	2014-07-17 05:44:29	35.1907	80.64	4.39425	80.5708	-5.13178	2014-07-09 03:59:28	37.7373	97.6467	1.6579	90.3754	-2.06078	2013-11-09 15:59:40	38.589	88.75	0.712	84.9338	-3.2736	2014-11-16 19:11:00	33.02	93.9	2.7028	110.694	1.43638	2014-11-23 20:05:00	34.61	2.02125	98	93.846	-7.00016
2014-07-30 05:59:39		103.933	5.4705	97.5247	-0.27654	2014-07-17 05:45:29	35.19	80.6	4.38776	80.5822	-5.13276	2014-07-09 04:00:28	37.73	97.6	1.6579	90.397	-2.0359	2013-11-09 16:00:40	38.606	88.52	0.708	84.6252	-3.3616	2014-11-16 19:12:00	33.02	93.9	2.7028	110.381	1.36622	2014-11-23 20:06:00	34.61	2.0195	98	93.8739	-6.96912
2014-07-30 06:00:39		103.967	5.4924	97.4511	-0.28456	2014-07-17 05:46:29	35.19	80.56	4.38127	80.5321	-5.14996	2014-07-09 04:01:28	37.7247	97.6067	1.6579	90.4359	-2.00712	2013-11-09 16:01:40	38.623	88.29	0.704	84.2983	-3.45426	2014-11-16 19:13:00	33.02	93.9	2.7028	110.12	1.30268	2014-11-23 20:07:00	34.61	2.01717	98	93.9096	-6.92918
2014-07-30 06:01:39		104	5.5143	97.497	-0.27936	2014-07-17 05:47:29	35.19	80.52	4.37479	80.5598	-5.14666	2014-07-09 04:02:28	37.7193	97.6133	1.6579	90.5208	-1.9685	2013-11-09 16:02:40	38.64	88.06	0.7	84.2042	-3.49612	2014-11-16 19:14:00	33.02	93.9	2.7028	110.117	1.27456	2014-11-23 20:08:00	34.61	2.01717	98	93.8579	-6.988
2014-07-30 06:02:39		104.093	5.5362	97.4998	-0.2819	2014-07-17 05:48:29	35.19	80.48	4.3683	80.6048	-5.13872	2014-07-09 04:03:28	37.714	97.62	1.7564	90.554	-1.94028	2013-11-09 16:03:40	38.663	87.83	0.695	84.1365	-3.50438	2014-11-16 19:15:00	33.02	93.9	2.7028	110.186	1.27416	2014-11-23 20:09:00	34.61	2.01542	98	93.7437	-7.11796
2014-07-30 06:03:39		104.187	5.5581	97.4243	-0.29056	2014-07-17 05:49:29	35.19	80.44	4.36402	80.591	-5.14344	2014-07-09 04:04:28	37.7087	97.6267	1.7564	90.5465	-1.92602	2013-11-09 16:04:40	38.686	87.6	0.69	84.0461	-3.51752	2014-11-16 19:16:00	33.02	93.9	2.7028	110.185	1.27396	2014-11-23 20:10:00	34.61	2.01542	98	93.633	-7.2438
2014-07-30 06:04:39		104.28	5.58	97.3908	-0.30938	2014-07-17 05:50:29	35.19	80.4	4.35974	80.4942	-5.1671	2014-07-09 04:05:28	37.7033	97.6333	1.7564	90.4766	-1.93026	2013-11-09 16:05:40	38.709	87.4	0.685	83.9858	-3.52402	2014-11-16 19:17:00	33.02	93.9	2.7028	110.279	1.28572	2014-11-23 20:11:00	34.61	2.01308	98	93.5585	-7.3286
2014-07-30 06:05:39		104.373	5.6019	97.3584	-0.32896	2014-07-17 05:51:29	35.19	80.36	4.35546	80.3564	-5.2875	2014-07-09 04:06:28	37.698	97.64	1.7564	90.4042	-1.94074	2013-11-09 16:06:40	38.732	87.2	0.68	83.9858	-3.5172	2014-11-16 19:18:00	33.02	93.9	2.7028	110.338	1.2931	2014-11-23 20:12:00	34.61	2.01308	98	93.4551	-7.44624
2014-07-30 06:06:39		104.467	5.6238	97.2442	-0.35804	2014-07-17 05:52:29	35.19	80.32	4.35118	80.3796	-5.2734	2014-07-09 04:07:28	37.6927	97.6467	1.7564	90.2786	-1.96782	2013-11-09 16:07:40	38.755	87	0.675	83.7952	-3.55272	2014-11-16 19:19:00	33.02	93.9	2.7028	110.258	1.2832	2014-11-23 20:13:00	34.61	2.01308	97.9	93.4376	-7.46666
2014-07-30 06:07:39		104.56	5.6457	97.1728	-0.3787	2014-07-17 05:53:29	35.19	80.28	4.3469	80.2907	-5.28576	2014-07-09 04:08:28	37.6873	97.6533	1.7564	90.2438	-1.9822	2013-11-09 16:08:40	38.778	86.8	0.67	83.6685	-3.58256	2014-11-16 19:20:00	32.73	92.3	2.7028	110.178	1.2727	2014-11-23 20:14:00	34.61	2.01308	97.9	93.6059	-7.27568
2014-07-30 06:08:39		104.653	5.6676	97.2199	-0.38476	2014-07-17 05:54:29	35.19	80.24	4.34262	80.2104	-5.38474	2014-07-09 04:09:28	37.682	97.66	1.7564	90.2404	-1.99016	2013-11-09 16:09:40	38.801	86.6	0.665	83.6383	-3.59146	2014-11-16 19:21:00	32.73	92.3	2.6871	110.043	1.24136	2014-11-23 20:15:00	34.61	2.01075	97.9	93.7116	-7.15586
2014-07-30 06:09:39		104.747	5.6895	97.1723	-0.39124	2014-07-17 05:55:29	35.19	80.2	4.33834	80.2186	-5.45916	2014-07-09 04:10:28	37.6767	97.6667	1.7564	90.277	-1.9899	2013-11-09 16:10:40	38.824	86.4	0.66	83.6493	-3.59142	2014-11-16 19:22:00	32.73	92.3	2.6871	109.862	1.20424	2014-11-23 20:16:00	34.61	2.009	97.9	93.8252	-7.02712
2014-07-30 06:10:39		104.84	5.71038	97.2186	-0.38458	2014-07-17 05:56:29	35.19	80.16	4.33406	80.2725	-5.4321	2014-07-09 04:11:28	37.6713	97.6733	1.7564	90.3088	-1.9905	2013-11-09 16:11:40	38.847	86.2	0.655	83.5648	-3.61252	2014-11-16 19:23:00	32.73	92.3	2.6871	109.627	1.16082	2014-11-23 20:17:00	34.61	2.009	97.9	93.9394	-6.8977
2014-07-30 06:11:39		104.933	5.73126	97.278	-0.37598	2014-07-17 05:57:29	35.19	80.12	4.32978	80.2028	-5.52706	2014-07-09 04:12:28	37.666	97.68	1.7564	90.3732	-1.98434	2013-11-09 16:12:40	38.87	86	0.65	83.4289	-3.64516	2014-11-16 19:24:00	32.73	92.3	2.6871	109.52	1.13318	2014-11-23 20:18:00	34.61	2.009	97.9	94.0211	-6.80464
2014-07-30 06:12:39		105.027	5.75214	97.3239	-0.3691	2014-07-17 05:58:29	35.19	80.08	4.3255	80.2157	-5.59998	2014-07-09 04:13:28	37.6607	97.6867	1.7564	90.3396	-1.99828	2013-11-09 16:13:40	38.891	85.8	0.645	83.0056	-3.78704	2014-11-16 19:25:00	32.73	92.3	2.6871	109.48	1.11412	2014-11-23 20:19:00	34.61	2.009	97.9	93.9718	-6.86074
2014-07-30 06:13:39		105.12	5.77302	97.311	-0.3702	2014-07-17 05:59:29	35.19	80.04	4.32122	80.3655	-5.54542	2014-07-09 04:14:28	37.6553	97.6933	1.7564	90.3229	-2.00862	2013-11-09 16:14:40	38.912	85.6	0.64	82.6929	-3.90364	2014-11-16 19:26:00	32.73	92.3	2.6871	109.489	1.11524	2014-11-23 20:20:00	34.61	2.00667	97.9	93.8991	-6.94354
2014-07-30 06:14:39		105.213	5.7939	97.4214	-0.3542	2014-07-17 06:00:29	35.19	80	4.31694	80.3663	-5.5327	2014-07-09 04:15:28	37.65	97.7	1.7564	90.2633	-2.02786	2013-11-09 16:15:40	38.933	85.26	0.635	82.3238	-4.03384	2014-11-16 19:27:00	32.73	92.3	2.6871	109.389	1.10344	2014-11-23 20:21:00	34.61	2.00667	97.9	93.6911	-7.1803
2014-07-30 06:15:39		105.307	5.81478	97.4672	-0.3514	2014-07-17 06:01:29	35.1893	79.92	4.31266	80.367	-5.43214	2014-07-09 04:16:28	37.64	97.82	1.7564	90.1793	-2.05206	2013-11-09 16:16:40	38.954	84.92	0.63	82.0701	-4.13884	2014-11-16 19:28:00	32.73	92.3	2.6871	109.358	1.09978	2014-11-23 20:22:00	34.61	2.00667	97.9	93.4987	-7.39926
2014-07-30 06:16:39		105.4	5.83566	97.561	-0.34172	2014-07-17 06:02:29	35.1887	79.84	4.30838	80.4596	-5.30682	2014-07-09 04:17:28	37.63	97.94	1.7564	90.135	-2.06772	2013-11-09 16:17:40	38.975	84.58	0.625	81.7293	-4.26626	2014-11-16 19:29:00	32.73	92.3	2.6871	109.279	1.09056	2014-11-23 20:23:00	34.6	2.00667	97.5	93.3733	-7.5429
2014-07-30 06:17:39		105.54	5.85654	97.6493	-0.33276	2014-07-17 06:03:29	35.188	79.76	4.3041	80.6102	-5.16664	2014-07-09 04:18:28	37.62	98.06	1.8346	90.2056	-2.05908	2013-11-09 16:18:40	38.996	84.24	0.62	81.5466	-4.37076	2014-11-16 19:30:00	32.57	90.3	2.6871	109.134	1.06228	2014-11-23 20:24:00	34.6	2.00492	97.5	93.1901	-7.75232
2014-07-30 06:18:39		105.68	5.87742	97.7494	-0.32226	2014-07-17 06:04:29	35.1873	79.68	4.30087	80.6702	-5.13768	2014-07-09 04:19:28	37.61	98.18	1.8346	90.2638	-2.04764	2013-11-09 16:19:40	39.017	83.9	0.615	81.1997	-4.56204	2014-11-16 19:31:00	32.57	90.3	2.6733	108.973	1.0213	2014-11-23 20:25:00	34.6	2.00492	97.5	93.0719	-7.88782
2014-07-30 06:19:39		105.82	5.8983	97.7976	-0.31882	2014-07-17 06:05:29	35.1867	79.6	4.29765	80.8591	-5.07318	2014-07-09 04:20:28	37.6	98.3	1.8346	90.4061	-2.01338	2013-11-09 16:20:40	39.038	83.56	0.61	80.88	-4.74864	2014-11-16 19:32:00	32.57	90.3	2.6733	109.008	1.00234	2014-11-23 20:26:00	34.6	2.00492	97.5	93.0487	-7.91522
2014-07-30 06:20:39		105.96	5.91918	97.8522	-0.31022	2014-07-17 06:06:29	35.186	79.52	4.29442	81.0008	-5.1101	2014-07-09 04:21:28	37.59	98.42	1.8346	90.6276	-1.9576	2013-11-09 16:21:40	39.059	83.22	0.605	80.5182	-4.94666	2014-11-16 19:33:00	32.57	90.3	2.6733	109.01	0.97962	2014-11-23 20:27:00	34.6	2.00492	97.5	92.9359	-8.04464
2014-07-30 06:21:39		106.1	5.94006	97.8315	-0.31248	2014-07-17 06:07:29	35.1853	79.44	4.29119	81.1098	-5.15558	2014-07-09 04:22:28	37.58	98.54	1.8346	90.857	-1.89548	2013-11-09 16:22:40	39.08	82.88	0.6	80.4786	-5.0664	2014-11-16 19:34:00	32.57	90.3	2.6733	109.051	0.96146	2014-11-23 20:28:00	34.6	2.00083	97.5	92.6521	-8.36782
2014-07-30 06:22:39		106.24	5.96094	97.7936	-0.31722	2014-07-17 06:08:29	35.1847	79.36	4.28797	81.0528	-5.24612	2014-07-09 04:23:28	37.57	98.66	1.8346	90.9829	-1.84992	2013-11-09 16:23:40	39.096	82.54	0.595	80.7402	-4.99188	2014-11-16 19:35:00	32.57	90.3	2.6733	109.197	0.96586	2014-11-23 20:29:00	34.6	2.00258	97.5	92.5234	-8.51434
2014-07-30 06:23:39		106.38	5.98182	97.8186	-0.31294	2014-07-17 06:09:29	35.184	79.28	4.28474	80.9125	-5.2744	2014-07-09 04:24:28	37.56	98.78	1.8346	91.1329	-1.79972	2013-11-09 16:24:40	39.112	82.2	0.59	81.0571	-4.85632	2014-11-16 19:36:00	32.57	90.3	2.6733	109.495	0.99714	2014-11-23 20:30:00	34.6	2.00083	97.5	92.4104	-8.64306
2014-07-30 06:24:39		106.52	6.0027	97.8215	-0.31184	2014-07-17 06:10:29	35.1833	79.2	4.28151	80.797	-5.2092	2014-07-09 04:25:28	37.55	98.9	1.8346	91.2001	-1.76654	2013-11-09 16:25:40	39.128	81.72	0.585	81.4048	-4.71232	2014-11-16 19:37:00	32.57	90.3	2.6733	109.721	1.0209	2014-11-23 20:31:00	34.6	2.00142	97.5	92.3526	-8.70878
2014-07-30 06:25:39		106.66	6.02213	97.8571	-0.30628	2014-07-17 06:11:29	35.1827	79.12	4.27829	80.7702	-5.12062	2014-07-09 04:26:28	37.54	99.02	1.8346	91.2237	-1.74236	2013-11-09 16:26:40	39.144	81.24	0.58	81.831	-4.54808	2014-11-16 19:38:00	32.57	90.3	2.6733	109.942	1.04412	2014-11-23 20:32:00	34.6	1.99908	97.5	92.3671	-8.69234
2014-07-30 06:26:39		106.8	6.04157	97.8907	-0.29738	2014-07-17 06:12:29	35.182	79.04	4.27506	80.7996	-5.1017	2014-07-09 04:27:28	37.53	99.14	1.8346	91.1946	-1.72862	2013-11-09 16:27:40	39.16	80.76	0.575	82.2032	-4.39856	2014-11-16 19:39:00	32.57	90.3	2.6733	110.169	1.06788	2014-11-23 20:33:00	34.61	1.99908	97.3	92.5829	-8.44708
2014-07-30 06:27:39		106.94	6.061	97.9609	-0.2837	2014-07-17 06:13:29	35.1813	78.96	4.27183	80.9926	-5.03764	2014-07-09 04:28:28	37.52	99.26	1.8346	91.1614	-1.71502	2013-11-09 16:28:40	39.176	80.28	0.57	82.1791	-4.4323	2014-11-16 19:40:00	32.55	89.2	2.6733	110.232	1.08688	2014-11-23 20:34:00	34.61	1.99675	97.3	92.7614	-8.24426
2014-07-30 06:28:39		107.08	6.08043	97.9618	-0.27998	2014-07-17 06:14:29	35.1807	78.88	4.26861	81.211	-4.88356	2014-07-09 04:29:28	37.51	99.38	1.8346	91.0536	-1.7154	2013-11-09 16:29:40	39.192	79.8	0.565	82.195	-4.45614	2014-11-16 19:41:00	32.55	89.2	2.6497	110.057	1.0797	2014-11-23 20:35:00	34.61	1.99675	97.3	92.9183	-8.06608
2014-07-30 06:29:39		107.22	6.09987	97.9779	-0.27432	2014-07-17 06:15:29	35.18	78.8	4.26538	81.3544	-4.83592	2014-07-09 04:30:28	37.5	99.5	1.8346	90.9883	-1.70716	2013-11-09 16:30:40	39.208	79.32	0.56	82.1568	-4.4941	2014-11-16 19:42:00	32.55	89.2	2.6497	109.83	1.06686	2014-11-23 20:36:00	34.61	1.99675	97.3	92.9916	-7.9831
2014-07-30 06:30:39		107.36	6.1193	98.0061	-0.26734	2014-07-17 06:16:29	35.1793	78.7733	4.26215	81.4076	-4.89468	2014-07-09 04:31:28	37.494	99.5667	1.8346	90.8529	-1.71152	2013-11-09 16:31:40	39.224	78.84	0.555	82.0114	-4.55926	2014-11-16 19:43:00	32.55	89.2	2.6497	109.642	1.0582	2014-11-23 20:37:00	34.61	1.99675	97.3	93.1418	-7.81244
2014-07-30 06:31:39		107.5	6.13873	98.1345	-0.25036	2014-07-17 06:17:29	35.1787	78.7467	4.25893	81.3042	-4.82478	2014-07-09 04:32:28	37.488	99.6333	1.8346	90.6954	-1.71932	2013-11-09 16:32:40	39.24	78.36	0.55	81.6525	-4.67912	2014-11-16 19:44:00	32.55	89.2	2.6497	109.381	1.04156	2014-11-23 20:38:00	34.61	1.99675	97.3	93.1599	-7.79188
2014-07-30 06:32:39		107.56	6.15817	98.2185	-0.24212	2014-07-17 06:18:29	35.178	78.72	4.2557	80.9934	-4.89636	2014-07-09 04:33:28	37.482	99.7	1.8946	90.5405	-1.72564	2013-11-09 16:33:40	39.252	77.88	0.546	81.454	-4.7699	2014-11-16 19:45:00	32.55	89.2	2.6497	109.188	1.01968	2014-11-23 20:39:00	34.61	1.99675	97.3	93.1503	-7.80284
2014-07-30 06:33:39		107.62	6.1776	98.3212	-0.22856	2014-07-17 06:19:29	35.1773	78.6933	4.25258	80.7056	-5.05056	2014-07-09 04:34:28	37.476	99.7667	1.8946	90.4202	-1.72986	2013-11-09 16:34:40	39.264	77.4	0.542	81.3932	-4.82366	2014-11-16 19:46:00	32.55	89.2	2.6497	109.175	1.01822	2014-11-23 20:40:00	34.61	1.99442	97.3	93.1154	-7.84258
2014-07-30 06:34:39		107.68	6.19703	98.4368	-0.21588	2014-07-17 06:20:29	35.1767	78.6667	4.24946	80.4612	-5.19958	2014-07-09 04:35:28	37.47	99.8333	1.8946	90.2409	-1.74932	2013-11-09 16:35:40	39.276	76.79	0.538	81.3356	-4.8768	2014-11-16 19:47:00	32.55	89.2	2.6497	109.188	1.01966	2014-11-23 20:41:00	34.61	1.99442	97.3	93.0859	-7.87614
2014-07-30 06:35:39		107.74	6.21647	98.4377	-0.21924	2014-07-17 06:21:29	35.176	78.64	4.24634	80.2927	-5.25074	2014-07-09 04:36:28	37.464	99.9	1.8946	90.1796	-1.75202	2013-11-09 16:36:40	39.288	76.18	0.534	81.3266	-4.91736	2014-11-16 19:48:00	32.55	89.2	2.6497	109.166	1.01718	2014-11-23 20:42:00	34.61	1.995	97.3	92.9825	-7.99394
2014-07-30 06:36:39		107.8	6.2359			2014-07-17 06:22:29	35.1753	78.6133	4.24322	80.2398	-5.36232	2014-07-09 04:37:28	37.458	99.9667	1.8946	90.1582	-1.75228	2013-11-09 16:37:40	39.3	75.57	0.53	81.4582	-4.92148	2014-11-16 19:49:00	32.55	89.2	2.6497	109.233	1.0246	2014-11-23 20:43:00	34.6	1.99325	97.1	92.9112	-8.0762
2014-07-30 06:37:39		107.86	6.25533	98.3687	-0.2277	2014-07-17 06:23:29	35.1747	78.5867	4.2401	80.3676	-5.25912	2014-07-09 04:38:28	37.452	100.033	1.8946	90.253	-1.7367	2013-11-09 16:38:40	39.312	74.96	0.526	81.6379	-4.9168	2014-11-16 19:50:00	32.4	88.8	2.6497	109.398	1.0428	2014-11-23 20:44:00	34.6	1.99208	97.1	92.8338	-8.1653
2014-07-30 06:38:39		107.92	6.27477	98.3432	-0.23605	2014-07-17 06:24:29	35.174	78.56	4.23698	80.5587	-5.13916	2014-07-09 04:39:28	37.446	100.1	1.8946	90.3714	-1.7169	2013-11-09 16:39:40	39.324	74.35	0.522	81.408	-5.02338	2014-11-16 19:51:00	32.4	88.8	2.6257	109.427	1.06034	2014-11-23 20:45:00	34.6	1.99033	97.1	92.7101	-8.30718
2014-07-30 06:39:39		107.98	6.2942	98.2854	-0.246775	2014-07-17 06:25:29	35.1733	78.5333	4.23386	80.704	-5.0306	2014-07-09 04:40:28	37.44	100.167	1.8946	90.5969	-1.67796	2013-11-09 16:40:40	39.336	73.74	0.518	81.2935	-5.09898	2014-11-16 19:52:00	32.4	88.8	2.6257	109.453	1.07738	2014-11-23 20:46:00	34.6	1.988	97.1	92.6177	-8.41344
2014-07-30 06:40:39		108.04	6.31187	98.3874	-0.228575	2014-07-17 06:26:29	35.1727	78.5067	4.23074	80.7315	-4.95226	2014-07-09 04:41:28	37.434	100.233	1.8946	90.7425	-1.65324	2013-11-09 16:41:40	39.348	73.13	0.514	81.249	-5.15558	2014-11-16 19:53:00	32.4	88.8	2.6257	109.495	1.09618	2014-11-23 20:47:00	34.6	1.988	97.1	92.4905	-8.55948
2014-07-30 06:41:39		108.1	6.32955	98.4168	-0.22882	2014-07-17 06:27:29	35.172	78.48	4.22762	80.7696	-4.9576	2014-07-09 04:42:28	37.428	100.3	1.8946	90.8507	-1.6352	2013-11-09 16:42:40	39.36	72.52	0.51	81.1394	-5.2308	2014-11-16 19:54:00	32.4	88.8	2.6257	109.461	1.10626	2014-11-23 20:48:00	34.6	1.988	97.1	92.3925	-8.67118
2014-07-30 06:42:39		108.16	6.34722	98.4175	-0.22876	2014-07-17 06:28:29	35.1713	78.4533	4.2245	80.7304	-5.0701	2014-07-09 04:43:28	37.422	100.367	1.8946	90.8498	-1.63658	2013-11-09 16:43:40	39.372	71.91	0.506	80.91	-5.1601	2014-11-16 19:55:00	32.4	88.8	2.6257	109.268	1.09816	2014-11-23 20:49:00	34.6	1.988	97.1	92.3552	-8.71368
2014-07-30 06:43:39		108.22	6.36489	98.4142	-0.22924	2014-07-17 06:29:29	35.1707	78.4267	4.22138	80.6011	-5.20602	2014-07-09 04:44:28	37.416	100.433	1.8946	90.8581	-1.63632	2013-11-09 16:44:40	39.384	71.3	0.502	80.9494	-5.01604	2014-11-16 19:56:00	32.4	88.8	2.6257	109.132	1.0821	2014-11-23 20:50:00	34.6	1.988	97.1	92.4027	-8.65954
2014-07-30 06:44:39		108.28	6.38257	98.4392	-0.22554	2014-07-17 06:30:29	35.17	78.4	4.21826	80.4917	-5.33684	2014-07-09 04:45:28	37.41	100.5	1.8946	90.7157	-1.66304	2013-11-09 16:45:40	39.396	70.74	0.498	80.8036	-4.9187	2014-11-16 19:57:00	32.4	88.8	2.6257	108.964	1.06218	2014-11-23 20:51:00	34.6	1.98975	97.1	92.4568	-8.59786
2014-07-30 06:45:39		108.34	6.40024	98.3558	-0.23754	2014-07-17 06:31:29	35.1693	78.4467	4.21514	80.4894	-5.75832	2014-07-09 04:46:28	37.404	100.54	1.8946	90.6133	-1.68262	2013-11-09 16:46:40	39.408	70.18	0.494	80.4726	-4.86804	2014-11-16 19:58:00	32.4	88.8	2.6257	108.739	1.03546	2014-11-23 20:52:00	34.6	1.988	97.1	92.5584	-8.48202
2014-07-30 06:46:39		108.4	6.41791	98.3848	-0.23328	2014-07-17 06:32:29	35.1687	78.4933	4.21202	80.4077	-6.11694	2014-07-09 04:47:28	37.398	100.58	1.8946	90.5126	-1.7019	2013-11-09 16:47:40	39.42	69.62	0.49	80.391	-4.75378	2014-11-16 19:59:00	32.4	88.8	2.6257	108.561	1.01438	2014-11-23 20:53:00	34.6	1.988	96.9	92.6489	-8.37988
2014-07-30 06:47:39		108.487	6.43559	98.4348	-0.2317	2014-07-17 06:33:29	35.168	78.54	4.2089	80.3031	-6.4874	2014-07-09 04:48:28	37.392	100.62	1.9436	90.49	-1.70718	2013-11-09 16:48:40	39.432	69.06	0.486	80.2832	-4.90172	2014-11-16 20:00:00	32.31	89.3	2.6257	108.482	0.99462	2014-11-23 20:54:00	34.6	1.988	96.9	92.6142	-8.42034
2014-07-30 06:48:39		108.573	6.45326	98.5121	-0.22588	2014-07-17 06:34:29	35.1673	78.5867	4.20574	80.1834	-6.52754	2014-07-09 04:49:28	37.386	100.66	1.9436	90.4184	-1.72012	2013-11-09 16:49:40	39.444	68.5	0.482	80.2676	-5.0241	2014-11-16 20:01:00	32.31	89.3	2.6012	108.398	0.98564	2014-11-23 20:55:00	34.6	1.988	96.9	92.5471	-8.4978
2014-07-30 06:49:39		108.66	6.47093	98.6253	-0.21394	2014-07-17 06:35:29	35.1667	78.6333	4.20258	80.1017	-6.54906	2014-07-09 04:50:28	37.38	100.7	1.9436	90.4769	-1.7086	2013-11-09 16:50:40	39.456	67.94	0.478	80.474	-5.08998	2014-11-16 20:02:00	32.31	89.3	2.6012	108.402	0.98718	2014-11-23 20:56:00	34.6	1.99033	96.9	92.436	-8.62532
2014-07-30 06:50:39		108.747	6.48861	98.7399	-0.20202	2014-07-17 06:36:29	35.166	78.68	4.19942	79.9774	-6.25546	2014-07-09 04:51:28	37.374	100.74	1.9436	90.5535	-1.69272	2013-11-09 16:51:40	39.468	67.38	0.474	80.9024	-5.09936	2014-11-16 20:03:00	32.31	89.3	2.6012	108.465	0.99564	2014-11-23 20:57:00	34.6	1.99033	96.9	92.3352	-8.74118
2014-07-30 06:51:39		108.833	6.50628	98.7692	-0.20316	2014-07-17 06:37:29	35.1653	78.7267	4.19626	79.9274	-5.9305	2014-07-09 04:52:28	37.368	100.78	1.9436	90.6816	-1.66654	2013-11-09 16:52:40	39.48	66.82	0.47	81.0346	-5.18494	2014-11-16 20:04:00	32.31	89.3	2.6012	108.61	1.01388	2014-11-23 20:58:00	34.6	1.99033	96.9	92.2077	-8.88656
2014-07-30 06:52:39		108.92	6.52395	98.793	-0.1992	2014-07-17 06:38:29	35.1647	78.7733	4.1931	80.0063	-5.55586	2014-07-09 04:53:28	37.362	100.82	1.9436	90.7619	-1.64786	2013-11-09 16:53:40	39.49	66.26	0.466	81.2194	-5.0589	2014-11-16 20:05:00	32.31	89.3	2.6012	108.707	1.03682	2014-11-23 20:59:00	34.6	1.99033	96.9	92.1771	-8.92152
2014-07-30 06:53:39		109.007	6.54163	98.844	-0.1864	2014-07-17 06:39:29	35.164	78.82	4.18994	80.1437	-5.49074	2014-07-09 04:54:28	37.356	100.86	1.9436	90.8518	-1.62744	2013-11-09 16:54:40	39.5	65.7	0.462	81.1899	-4.98926	2014-11-16 20:06:00	32.31	89.3	2.6012	108.794	1.04712	2014-11-23 21:00:00	34.6	1.988	96.9	92.1422	-8.9613
2014-07-30 06:54:39		109.093	6.5593	98.8118	-0.19166	2014-07-17 06:40:29	35.1633	78.8667	4.18678	80.2884	-5.42292	2014-07-09 04:55:28	37.35	100.9	1.9436	90.9248	-1.61014	2013-11-09 16:55:40	39.51	65.29	0.458	80.9737	-4.96868	2014-11-16 20:07:00	32.31	89.3	2.6012	108.803	1.0482	2014-11-23 21:01:00	34.6	1.988	96.9	92.126	-8.97982
2014-07-30 06:55:39		109.18	6.57482	98.8165	-0.1908	2014-07-17 06:41:29	35.1627	78.9133	4.18362	80.4561	-5.34772	2014-07-09 04:56:28	37.344	100.94	1.9436	90.9283	-1.60522	2013-11-09 16:56:40	39.52	64.88	0.454	80.5338	-5.00692	2014-11-16 20:08:00	32.31	89.3	2.6012	108.844	1.0531	2014-11-23 21:02:00	34.6	1.98917	96.9	92.1061	-9.00246
2014-07-30 06:56:39		109.267	6.59034	98.8662	-0.18246	2014-07-17 06:42:29	35.162	78.96	4.18046	80.5211	-5.29922	2014-07-09 04:57:28	37.338	100.98	1.9436	90.896	-1.60662	2013-11-09 16:57:40	39.53	64.47	0.45	80.1744	-5.02238	2014-11-16 20:09:00	32.31	89.3	2.6012	108.772	1.04458	2014-11-23 21:03:00	34.6	1.99033	96.2	92.131	-8.97434
2014-07-30 06:57:39		109.353	6.60586	98.9002	-0.17664	2014-07-17 06:43:29	35.1613	79.0067	4.1773	80.432	-5.2907	2014-07-09 04:58:28	37.332	101.02	1.9436	90.8462	-1.61108	2013-11-09 16:58:40	39.54	64.06	0.446	79.8235	-5.30104	2014-11-16 20:10:00	32.3	87.8	2.6012	108.765	1.05432	2014-11-23 21:04:00	34.6	1.988	96.2	92.0856	-9.02648
2014-07-30 06:58:39		109.44	6.62138	98.869	-0.18586	2014-07-17 06:44:29	35.1607	79.0533	4.17414	80.2967	-5.62316	2014-07-09 04:59:28	37.326	101.06	1.9436	90.8326	-1.60914	2013-11-09 16:59:40	39.55	63.65	0.442	79.5904	-5.54974	2014-11-16 20:11:00	32.3	87.8	2.5707	108.742	1.07116	2014-11-23 21:05:00	34.6	1.988	96.2	92.0877	-9.02444
2014-07-30 06:59:39		109.527	6.6369	98.9347	-0.17476	2014-07-17 06:45:29	35.16	79.1	4.17098	80.0718	-5.6458	2014-07-09 05:00:28	37.32	101.1	1.9436	90.8385	-1.60388	2013-11-09 17:00:40	39.56	63.65	0.438	79.4748	-5.76848	2014-11-16 20:12:00	32.3	87.8	2.5707	108.807	1.0991	2014-11-23 21:06:00	34.6	1.988	96.2	92.0964	-9.01486
2014-07-30 07:00:39		109.613	6.65242	98.9521	-0.1716	2014-07-17 06:46:29	35.16	79.0867	4.16782	79.7943	-5.6785	2014-07-09 05:01:28	37.314	101.107	1.9436	90.8929	-1.5902	2013-11-09 17:01:40	39.57	63.24	0.434	79.6031	-5.92072	2014-11-16 20:13:00	32.3	87.8	2.5707	108.833	1.12226	2014-11-23 21:07:00	34.6	1.98625	96.2	92.0666	-9.04916
2014-07-30 07:01:39		109.7	6.66794	98.9648	-0.16922	2014-07-17 06:47:29	35.16	79.0733	4.16466	79.5495	-5.69706	2014-07-09 05:02:28	37.308	101.113	1.9436	90.9831	-1.57038	2013-11-09 17:02:40	39.58	62.83	0.43	79.8834	-6.02972	2014-11-16 20:14:00	32.3	87.8	2.5707	108.844	1.14322	2014-11-23 21:08:00	34.6	1.98625	96.2	91.9914	-9.1349
2014-07-30 07:02:39		109.72	6.68346	99.0016	-0.16292	2014-07-17 06:48:29	35.16	79.06	4.1615	79.4191	-5.67824	2014-07-09 05:03:28	37.302	101.12	1.9958	91.0867	-1.5483	2013-11-09 17:03:40	39.59	62.42	0.426	80.2034	-5.89414	2014-11-16 20:15:00	32.3	87.8	2.5707	108.721	1.13654	2014-11-23 21:09:00	34.6	1.98625	96.2	92.0485	-9.06974
2014-07-30 07:03:39		109.74	6.69898	99.0108	-0.16102	2014-07-17 06:49:29	35.16	79.0467	4.15844	79.4005	-5.64602	2014-07-09 05:04:28	37.296	101.127	1.9958	91.1807	-1.52918	2013-11-09 17:04:40	39.6	62.01	0.422	80.5042	-5.70216	2014-11-16 20:16:00	32.3	87.8	2.5707	108.668	1.12966	2014-11-23 21:10:00	34.6	1.98625	96.2	92.0978	-9.0135
2014-07-30 07:04:39		109.76	6.7145	98.968	-0.16762	2014-07-17 06:50:29	35.16	79.0333	4.15538	79.4578	-5.60668	2014-07-09 05:05:28	37.29	101.133	1.9958	91.143	-1.53418	2013-11-09 17:05:40	39.61	61.6	0.418	80.9051	-5.48304	2014-11-16 20:17:00	32.3	87.8	2.5707	108.571	1.11704	2014-11-23 21:11:00	34.6	1.98625	96.2	92.2013	-8.89552
2014-07-30 07:05:39		109.78	6.73002	98.9941	-0.16302	2014-07-17 06:51:29	35.16	79.02	4.15232	79.5523	-5.57256	2014-07-09 05:06:28	37.284	101.14	1.9958	91.0654	-1.54728	2013-11-09 17:06:40	39.62	61.3	0.414	81.2987	-5.2684	2014-11-16 20:18:00	32.3	87.8	2.5707	108.362	1.08976	2014-11-23 21:12:00	34.6	1.98625	96.2	92.3185	-8.76178
2014-07-30 07:06:39		109.8	6.74554	99.008	-0.1604	2014-07-17 06:52:29	35.16	79.0067	4.14926	79.7198	-5.53588	2014-07-09 05:07:28	37.278	101.147	1.9958	90.9786	-1.56312	2013-11-09 17:07:40	39.63	61	0.41	81.5367	-5.09886	2014-11-16 20:19:00	32.3	87.8	2.5707	108.164	1.064	2014-11-23 21:13:00	34.54	1.98625	96	92.4259	-8.64172
2014-07-30 07:07:39		109.82	6.76106	99.0365	-0.15548	2014-07-17 06:53:29	35.16	78.9933	4.1462	79.9571	-5.49956	2014-07-09 05:08:28	37.272	101.153	1.9958	90.9143	-1.57624	2013-11-09 17:08:40	39.64	60.7	0.406	81.716	-5.00654	2014-11-16 20:20:00	32.21	87.7	2.5707	108.057	1.04984	2014-11-23 21:14:00	34.54	1.988	96	92.4955	-8.5648
2014-07-30 07:08:39		109.84	6.77658	99.1958	-0.12952	2014-07-17 06:54:29	35.16	78.98	4.14314	80.1679	-5.13524	2014-07-09 05:09:28	37.266	101.16	1.9958	90.8977	-1.58102	2013-11-09 17:09:40	39.65	60.4	0.402	81.8364	-4.99146	2014-11-16 20:21:00	32.21	87.7	2.5444	107.787	1.01366	2014-11-23 21:15:00	34.54	1.988	96	92.541	-8.5153
2014-07-30 07:09:39		109.86	6.7921	99.3106	-0.10854	2014-07-17 06:55:29	35.16	78.9667	4.14008	80.4072	-5.09414	2014-07-09 05:10:28	37.26	101.167	1.9958	90.9786	-1.56892	2013-11-09 17:10:40	39.66	60.1	0.398	81.6826	-5.05204	2014-11-16 20:22:00	32.21	87.7	2.5444	107.543	0.98076	2014-11-23 21:16:00	34.54	1.988	96	92.471	-8.5976
2014-07-30 07:10:39		109.88	6.80555	99.35	-0.10204	2014-07-17 06:56:29	35.16	78.9533	4.13702	80.6775	-5.0435	2014-07-09 05:11:28	37.254	101.173	1.9958	91.1012	-1.54952	2013-11-09 17:11:40	39.67	59.8	0.394	81.43	-5.14004	2014-11-16 20:23:00	32.21	87.7	2.5444	107.423	0.96416	2014-11-23 21:17:00	34.54	1.988	96	92.4528	-8.62086
2014-07-30 07:11:39		109.9	6.81901	99.42	-0.0884	2014-07-17 06:57:29	35.16	78.94	4.13396	80.8928	-5.0059	2014-07-09 05:12:28	37.248	101.18	1.9958	91.1876	-1.53642	2013-11-09 17:12:40	39.68	59.5	0.39	81.1954	-5.1751	2014-11-16 20:24:00	32.21	87.7	2.5444	107.398	0.95976	2014-11-23 21:18:00	34.54	1.988	96	92.534	-8.52812
2014-07-30 07:12:39		109.92	6.83246	99.4557	-0.08034	2014-07-17 06:58:29	35.16	78.9267	4.1309	80.9626	-5.00534	2014-07-09 05:13:28	37.242	101.187	1.9958	91.24	-1.5292	2013-11-09 17:13:40	39.691	59.2	0.386	80.9837	-5.15642	2014-11-16 20:25:00	32.21	87.7	2.5444	107.308	0.94716	2014-11-23 21:19:00	34.54	1.98625	96	92.5069	-8.55904
2014-07-30 07:13:39		109.94	6.84591	99.4028	-0.0864	2014-07-17 06:59:29	35.16	78.9133	4.12784	81.0014	-5.01206	2014-07-09 05:14:28	37.236	101.193	1.9958	91.2126	-1.5359	2013-11-09 17:14:40	39.702	58.9	0.382	80.7091	-5.15378	2014-11-16 20:26:00	32.21	87.7	2.5444	107.281	0.94364	2014-11-23 21:20:00	34.54	1.988	96	92.4745	-8.59614
2014-07-30 07:14:39		109.96	6.85937	99.4055	-0.0884	2014-07-17 07:00:29	35.16	78.9	4.12478	80.9163	-4.96398	2014-07-09 05:15:28	37.23	101.2	1.9958	91.1234	-1.5534	2013-11-09 17:15:40	39.713	58.6	0.378	80.4185	-5.15248	2014-11-16 20:27:00	32.21	87.7	2.5444	107.212	0.9347	2014-11-23 21:21:00	34.54	1.99092	96	92.5526	-8.50684
2014-07-30 07:15:39		109.98	6.87282	99.4729	-0.07774	2014-07-17 07:01:29	35.1593	78.8867	4.12172	80.9049	-4.89794	2014-07-09 05:16:28	37.2267	101.207	1.9958	91.0058	-1.5759	2013-11-09 17:16:40	39.724	58.36	0.374	80.036	-5.17544	2014-11-16 20:28:00	32.21	87.7	2.5444	107.169	0.92916	2014-11-23 21:22:00	34.54	1.99033	96	92.5599	-8.4986
2014-07-30 07:16:39		110	6.88627	99.5313	-0.0708	2014-07-17 07:02:29	35.1587	78.8733	4.11866	80.894	-4.91594	2014-07-09 05:17:28	37.2233	101.213	1.9958	90.8907	-1.59802	2013-11-09 17:17:40	39.735	58.12	0.37	79.5995	-5.26068	2014-11-16 20:29:00	32.21	87.7	2.5444	106.998	0.90706	2014-11-23 21:23:00	34.6	1.99033	96.1	92.4703	-8.59964
2014-07-30 07:17:39		110.053	6.89973	99.6147	-0.05982	2014-07-17 07:03:29	35.158	78.86	4.1156	80.8886	-4.93222	2014-07-09 05:18:28	37.22	101.22	2.0423	90.7937	-1.61698	2013-11-09 17:18:40	39.746	57.88	0.366	79.1463	-5.24056	2014-11-16 20:30:00	32.13	85.5	2.5444	106.895	0.88516	2014-11-23 21:24:00	34.6	1.99208	96.1	92.376	-8.7061
2014-07-30 07:18:39		110.107	6.91318	99.6859	-0.051	2014-07-17 07:04:29	35.1573	78.8467	4.11589	80.8113	-4.96182	2014-07-09 05:19:28	37.2167	101.227	2.0423	90.7264	-1.62974	2013-11-09 17:19:40	39.757	57.64	0.362	78.9676	-5.15512	2014-11-16 20:31:00	32.13	85.5	2.5149	106.816	0.8675	2014-11-23 21:25:00	34.6	1.99208	96.1	92.2973	-8.79472
2014-07-30 07:19:39		110.16	6.92663	99.7608	-0.03896	2014-07-17 07:05:29	35.1567	78.8333	4.11619	80.8313	-5.0465	2014-07-09 05:20:28	37.2133	101.233	2.0423	90.7904	-1.6185	2013-11-09 17:20:40	39.768	57.4	0.358	78.9832	-5.0204	2014-11-16 20:32:00	32.13	85.5	2.5149	106.8	0.85754	2014-11-23 21:26:00	34.6	1.99442	96.1	92.1687	-8.94036
2014-07-30 07:20:39		110.213	6.94009	99.7754	-0.0367	2014-07-17 07:06:29	35.156	78.82	4.11648	80.6704	-5.17122	2014-07-09 05:21:28	37.21	101.24	2.0423	90.9094	-1.59664	2013-11-09 17:21:40	39.779	57.16	0.354	79.1534	-4.84746	2014-11-16 20:33:00	32.13	85.5	2.5149	106.812	0.85102	2014-11-23 21:27:00	34.6	1.99442	96.1	92.0623	-9.06056
2014-07-30 07:21:39		110.267	6.95354	99.7455	-0.04174	2014-07-17 07:07:29	35.1553	78.8067	4.11677	80.4199	-5.2292	2014-07-09 05:22:28	37.2067	101.247	2.0423	91.1066	-1.56016	2013-11-09 17:22:40	39.79	56.92	0.35	79.4781	-4.63632	2014-11-16 20:34:00	32.13	85.5	2.5149	106.888	0.85278	2014-11-23 21:28:00	34.6	1.99675	96.1	92.0088	-9.12164
2014-07-30 07:22:39		110.32	6.96699	99.6396	-0.05928	2014-07-17 07:08:29	35.1547	78.7933	4.11707	80.2401	-5.26222	2014-07-09 05:23:28	37.2033	101.253	2.0423	91.3285	-1.5184	2013-11-09 17:23:40	39.799	56.68	0.346	79.9566	-4.76294	2014-11-16 20:35:00	32.13	85.5	2.5149	107.095	0.87912	2014-11-23 21:29:00	34.6	1.99675	96.1	92.1603	-8.94866
2014-07-30 07:23:39		110.373	6.98045	99.5637	-0.07196	2014-07-17 07:09:29	35.154	78.78	4.11736	80.1556	-5.26928	2014-07-09 05:24:28	37.2	101.26	2.0423	91.4815	-1.48874	2013-11-09 17:24:40	39.808	56.44	0.342	80.353	-4.90394	2014-11-16 20:36:00	32.13	85.5	2.5149	107.283	0.9024	2014-11-23 21:30:00	34.6	1.9985	96.1	92.277	-8.81548
2014-07-30 07:24:39		110.427	6.9939	99.454	-0.0902	2014-07-17 07:10:29	35.1533	78.7667	4.11765	80.0027	-5.29386	2014-07-09 05:25:28	37.1967	101.267	2.0423	91.4825	-1.48564	2013-11-09 17:25:40	39.817	56.2	0.338	80.6564	-5.07074	2014-11-16 20:37:00	32.13	85.5	2.5149	107.339	0.90944	2014-11-23 21:31:00	34.6	1.9985	96.1	92.3816	-8.69604
2014-07-30 07:25:39		110.48	7.00615			2014-07-17 07:11:29	35.1527	78.7533	4.11795	79.9374	-5.2944	2014-07-09 05:26:28	37.1933	101.273	2.0423	91.4546	-1.48764	2013-11-09 17:26:40	39.826	56	0.334	80.8253	-5.27278	2014-11-16 20:38:00	32.13	85.5	2.5149	107.303	0.9049	2014-11-23 21:32:00	34.6	1.9985	96.1	92.5602	-8.49216
2014-07-30 07:26:39		110.533	7.01841	99.3808	-0.100175	2014-07-17 07:12:29	35.152	78.74	4.11824	80.1284	-5.22688	2014-07-09 05:27:28	37.19	101.28	2.0423	91.3485	-1.50324	2013-11-09 17:27:40	39.835	55.8	0.33	80.8379	-5.51674	2014-11-16 20:39:00	32.13	85.5	2.5149	107.168	0.88826	2014-11-23 21:33:00	34.58	2.00083	95.6	92.7055	-8.3289
2014-07-30 07:27:39		110.587	7.03066	99.4696	-0.081925	2014-07-17 07:13:29	35.1513	78.7267	4.11853	80.2202	-5.1847	2014-07-09 05:28:28	37.1867	101.287	2.0423	91.156	-1.53382	2013-11-09 17:28:40	39.844	55.6	0.326	80.7739	-5.25968	2014-11-16 20:40:00	32.05	86.1	2.5149	106.841	0.84742	2014-11-23 21:34:00	34.58	2.00258	95.6	92.6674	-8.37508
2014-07-30 07:28:39		110.64	7.04291	99.5576	-0.063825	2014-07-17 07:14:29	35.1507	78.7133	4.11883	80.1811	-5.08598	2014-07-09 05:29:28	37.1833	101.293	2.0423	91.059	-1.54774	2013-11-09 17:29:40	39.853	55.4	0.322	80.4705	-5.05886	2014-11-16 20:41:00	32.05	86.1	2.4771	106.596	0.81952	2014-11-23 21:35:00	34.58	2.00375	95.6	92.6659	-8.37938
2014-07-30 07:29:39		110.693	7.05517	99.6735	-0.03985	2014-07-17 07:15:29	35.15	78.7	4.11912	80.1131	-5.08336	2014-07-09 05:30:28	37.18	101.3	2.0423	91.028	-1.55016	2013-11-09 17:30:40	39.862	55.2	0.318	80.3008	-4.82376	2014-11-16 20:42:00	32.05	86.1	2.4771	106.398	0.79742	2014-11-23 21:36:00	34.58	2.00258	95.6	92.6675	-8.38026
2014-07-30 07:30:39		110.747	7.06742	99.8199	-0.0300248	2014-07-17 07:16:29	35.15	78.6867	4.11941	80.0455	-5.0793	2014-07-09 05:31:28	37.1753	101.34	2.0423	90.9255	-1.56482	2013-11-09 17:31:40	39.871	55	0.314	80.265	-4.55438	2014-11-16 20:43:00	32.05	86.1	2.4771	106.134	0.76698	2014-11-23 21:37:00	34.58	2.00258	95.6	92.601	-8.45872
2014-07-30 07:31:39		110.8	7.07967			2014-07-17 07:17:29	35.15	78.6733	4.11971	79.7888	-5.12286	2014-07-09 05:32:28	37.1707	101.38	2.0423	90.8726	-1.57086	2013-11-09 17:32:40	39.88	54.8	0.31	80.282	-4.26638	2014-11-16 20:44:00	32.05	86.1	2.4771	105.965	0.74818	2014-11-23 21:38:00	34.58	2.00667	95.6	92.5415	-8.52678
2014-07-30 07:32:39		110.787	7.09193	99.9079	-0.0111163	2014-07-17 07:18:29	35.15	78.66	4.12	79.6636	-5.13038	2014-07-09 05:33:28	37.166	101.42	2.0757	90.8776	-1.5668	2013-11-09 17:33:40	39.889	54.6	0.306	80.1572	-4.13078	2014-11-16 20:45:00	32.05	86.1	2.4771	105.873	0.73932	2014-11-23 21:39:00	34.58	2.00783	95.6	92.4651	-8.6141
2014-07-30 07:33:39		110.773	7.10418	99.9895	0.0060337	2014-07-17 07:19:29	35.15	78.6467	4.12141	79.6539	-5.20342	2014-07-09 05:34:28	37.1613	101.46	2.0757	90.8699	-1.56456	2013-11-09 17:34:40	39.898	54.4	0.302	80.2529	-3.94956	2014-11-16 20:46:00	32.05	86.1	2.4771	105.7	0.71758	2014-11-23 21:40:00	34.58	2.009	95.6	92.4092	-8.67804
2014-07-30 07:34:39		110.76	7.11643	100.039	0.0163837	2014-07-17 07:20:29	35.15	78.6333	4.12281	79.8107	-5.14976	2014-07-09 05:35:28	37.1567	101.5	2.0757	90.8579	-1.56258	2013-11-09 17:35:40	39.907	54.2	0.298	80.2709	-3.78424	2014-11-16 20:47:00	32.05	86.1	2.4771	105.696	0.71702	2014-11-23 21:41:00	34.58	2.01017	95.6	92.3996	-8.68904
2014-07-30 07:35:39		110.747	7.12869	99.9993	0.00806473	2014-07-17 07:21:29	35.15	78.62	4.12422	79.959	-5.10454	2014-07-09 05:36:28	37.152	101.54	2.0757	90.9227	-1.54704	2013-11-09 17:36:40	39.916	54.02	0.294	80.2114	-3.63484	2014-11-16 20:48:00	32.05	86.1	2.4771	105.84	0.73524	2014-11-23 21:42:00	34.58	2.01075	95.6	92.4206	-8.66498
2014-07-30 07:36:39		110.733	7.14094	100.037	0.00620364	2014-07-17 07:22:29	35.15	78.6067	4.12563	80.0967	-5.0686	2014-07-09 05:37:28	37.1473	101.58	2.0757	90.9306	-1.5408	2013-11-09 17:37:40	39.925	53.84	0.29	80.2763	-3.46154	2014-11-16 20:49:00	32.05	86.1	2.4771	106.008	0.75628	2014-11-23 21:43:00	34.63	2.01075	95.1	92.433	-8.6528
2014-07-30 07:37:39		110.72	7.15319	100.006	0.00019186	2014-07-17 07:23:29	35.15	78.5933	4.12703	80.2261	-5.0419	2014-07-09 05:38:28	37.1427	101.62	2.0757	90.9827	-1.52672	2013-11-09 17:38:40	39.934	53.66	0.286	80.5178	-3.63514	2014-11-16 20:50:00	31.98	84	2.4771	106.301	0.79292	2014-11-23 21:44:00	34.63	2.01367	95.1	92.5843	-8.48168
2014-07-30 07:38:39		110.707	7.16545	99.9147	-0.0152881	2014-07-17 07:24:29	35.15	78.58	4.12844	80.2748	-4.94662	2014-07-09 05:39:28	37.138	101.66	2.0757	91.0058	-1.51754	2013-11-09 17:39:40	39.943	53.48	0.282	80.6478	-3.83244	2014-11-16 20:51:00	31.98	84	2.4384	106.643	0.8445	2014-11-23 21:45:00	34.63	2.01542	95.1	92.6574	-8.40002
2014-07-30 07:39:39		110.693	7.1777	99.8422	-0.0287881	2014-07-17 07:25:29	35.15	78.5667	4.12985	80.2731	-4.9529	2014-07-09 05:40:28	37.1333	101.7	2.0757	91.0561	-1.50376	2013-11-09 17:40:40	39.952	53.3	0.278	80.7441	-4.03936	2014-11-16 20:52:00	31.98	84	2.4384	106.778	0.86956	2014-11-23 21:46:00	34.63	2.01717	95.1	92.6993	-8.3541
2014-07-30 07:40:39		110.68	7.18817	99.9408	-0.0119881	2014-07-17 07:26:29	35.15	78.5533	4.13125	80.2688	-4.95972	2014-07-09 05:41:28	37.1287	101.74	2.0757	91.1523	-1.48238	2013-11-09 17:41:40	39.961	53.12	0.274	80.8066	-4.2559	2014-11-16 20:53:00	31.98	84	2.4384	106.838	0.88496	2014-11-23 21:47:00	34.63	2.01717	95.1	92.6515	-8.41072
2014-07-30 07:41:39		110.667	7.19863	100.039	0.00482	2014-07-17 07:27:29	35.15	78.54	4.13266	80.3201	-4.8646	2014-07-09 05:42:28	37.124	101.78	2.0757	91.2541	-1.46006	2013-11-09 17:42:40	39.97	52.94	0.27	80.8002	-4.4847	2014-11-16 20:54:00	31.98	84	2.4384	106.806	0.8884	2014-11-23 21:48:00	34.63	2.0195	95.1	92.6377	-8.42656
2014-07-30 07:42:39		110.653	7.2091	100.155	0.02534	2014-07-17 07:28:29	35.15	78.5267	4.13407	80.3377	-4.77826	2014-07-09 05:43:28	37.1193	101.82	2.0757	91.2438	-1.45638	2013-11-09 17:43:40	39.978	52.76	0.267	80.7332	-4.34366	2014-11-16 20:55:00	31.98	84	2.4384	106.593	0.8692	2014-11-23 21:49:00	34.63	2.02358	95.1	92.5553	-8.52088
2014-07-30 07:43:39		110.64	7.21957	100.259	0.0432	2014-07-17 07:29:29	35.15	78.5133	4.13547	80.3781	-4.77422	2014-07-09 05:44:28	37.1147	101.86	2.0757	91.2179	-1.45522	2013-11-09 17:44:40	39.986	52.58	0.264	80.7687	-4.17942	2014-11-16 20:56:00	31.98	84	2.4384	106.364	0.83892	2014-11-23 21:50:00	34.63	2.02533	95.1	92.4825	-8.60418
2014-07-30 07:44:39		110.627	7.23003	100.44	0.07862	2014-07-17 07:30:29	35.15	78.5	4.13688	80.3248	-4.70412	2014-07-09 05:45:28	37.11	101.9	2.0757	91.2446	-1.44544	2013-11-09 17:45:40	39.994	52.4	0.261	80.894	-3.9946	2014-11-16 20:57:00	31.98	84	2.4384	106.244	0.82316	2014-11-23 21:51:00	34.63	2.02767	95.1	92.3622	-8.74188
2014-07-30 07:45:39		110.613	7.2405	100.418	0.075	2014-07-17 07:31:29	35.15	78.4667	4.13829	80.2795	-4.63204	2014-07-09 05:46:28	37.112	101.86	2.0757	91.2368	-1.44146	2013-11-09 17:46:40	40.002	52.29	0.258	80.9165	-3.82628	2014-11-16 20:58:00	31.98	84	2.4384	106.223	0.82036	2014-11-23 21:52:00	34.63	2.02942	95.1	92.2726	-8.84446
2014-07-30 07:46:39		110.6	7.25097	100.375	0.06896	2014-07-17 07:32:29	35.15	78.4333	4.13969	80.2439	-4.64552	2014-07-09 05:47:28	37.114	101.82	2.0757	91.246	-1.4346	2013-11-09 17:47:40	40.01	52.18	0.255	80.7577	-3.6923	2014-11-16 20:59:00	31.98	84	2.4384	106.288	0.829	2014-11-23 21:53:00	34.64	2.03408	92.1	92.151	-8.98722
2014-07-30 07:47:39		110.613	7.26143	100.358	0.06776	2014-07-17 07:33:29	35.15	78.4	4.1411	80.1542	-4.67168	2014-07-09 05:48:28	37.116	101.78	2.0582	91.4282	-1.39944	2013-11-09 17:48:40	40.018	52.07	0.252	80.6564	-4.0384	2014-11-16 21:00:00	31.82	83.1	2.4384	106.316	0.83994	2014-11-23 21:54:00	34.64	2.03583	92.1	92.0083	-9.15412
2014-07-30 07:48:39		110.627	7.2719	100.324	0.06258	2014-07-17 07:34:29	35.15	78.3667	4.14138	80.1907	-4.6681	2014-07-09 05:49:28	37.118	101.74	2.0582	91.6625	-1.36118	2013-11-09 17:49:40	40.026	51.96	0.249	80.46	-4.4082	2014-11-16 21:01:00	31.82	83.1	2.4071	106.271	0.83744	2014-11-23 21:55:00	34.64	2.03933	92.1	91.9287	-9.24703
2014-07-30 07:49:39		110.64	7.28237	100.235	0.04508	2014-07-17 07:35:29	35.15	78.3333	4.14166	80.3006	-4.64726	2014-07-09 05:50:28	37.12	101.7	2.0582	91.7922	-1.34548	2013-11-09 17:50:40	40.034	51.85	0.246	80.1684	-4.80174	2014-11-16 21:02:00	31.82	83.1	2.4071	106.056	0.81214	2014-11-23 21:56:00	34.64	2.03583	92.1	91.8712	-9.3158
2014-07-30 07:50:39		110.653	7.29283	100.3	0.05916	2014-07-17 07:36:29	35.15	78.3	4.14194	80.4915	-4.60724	2014-07-09 05:51:28	37.122	101.66	2.0582	91.8395	-1.3488	2013-11-09 17:51:40	40.042	51.74	0.243	79.9683	-5.18394	2014-11-16 21:03:00	31.82	83.1	2.4071	105.777	0.77842	2014-11-23 21:57:00	34.64	2.03992	92.1	91.8405	-9.357
2014-07-30 07:51:39		110.667	7.3033	100.362	0.07158	2014-07-17 07:37:29	35.15	78.2667	4.14222	80.5941	-4.58806	2014-07-09 05:52:28	37.124	101.62	2.0582	91.8772	-1.3591	2013-11-09 17:52:40	40.05	51.63	0.24	79.9303	-5.53632	2014-11-16 21:04:00	31.82	83.1	2.4071	105.512	0.74658	2014-11-23 21:58:00	34.64	2.04225	92.1	91.7969	-9.407
2014-07-30 07:52:39		110.68	7.31377	100.414	0.08186	2014-07-17 07:38:29	35.15	78.2333	4.1425	80.787	-4.5475	2014-07-09 05:53:28	37.126	101.58	2.0582	91.8011	-1.39318	2013-11-09 17:53:40	40.057	51.52	0.236	79.7893	-5.44834	2014-11-16 21:05:00	31.82	83.1	2.4071	105.301	0.7145	2014-11-23 21:59:00	34.64	2.04633	92.1
2014-07-30 07:53:39		110.693	7.32423	100.56	0.11082	2014-07-17 07:39:29	35.15	78.2	4.14278	80.8803	-4.53034	2014-07-09 05:54:28	37.128	101.54	2.0582	91.6935	-1.43218	2013-11-09 17:54:40	40.064	51.41	0.232	79.5706	-5.37948	2014-11-16 21:06:00	31.82	83.1	2.4071	105.279	0.7116	2014-11-23 22:00:00	34.64	2.05042	92.1
2014-07-30 07:54:39		110.707	7.3347	100.66	0.12712	2014-07-17 07:40:29	35.15	78.1667	4.14306	80.8703	-4.53758	2014-07-09 05:55:28	37.13	101.5	2.0582	91.6555	-1.45896	2013-11-09 17:55:40	40.071	51.3	0.228	79.2742	-5.32974	2014-11-16 21:07:00	31.82	83.1	2.4071	105.416	0.73	2014-11-23 22:01:00	34.64	2.0545	92.1
2014-07-30 07:55:39		110.72	7.34261	100.692	0.12984	2014-07-17 07:41:29	35.15	78.1333	4.14334	80.7676	-4.56674	2014-07-09 05:56:28	37.132	101.46	2.0582	91.7337	-1.4649	2013-11-09 17:56:40	40.078	51.25	0.224	79.1502	-5.23764	2014-11-16 21:08:00	31.82	83.1	2.4071	105.486	0.73952	2014-11-23 22:02:00	34.64	2.05858	92.1
2014-07-30 07:56:39		110.733	7.35051	100.703	0.12878	2014-07-17 07:42:29	35.15	78.1	4.14362	80.7453	-4.57676	2014-07-09 05:57:28	37.134	101.42	2.0582	91.7986	-1.47288	2013-11-09 17:57:40	40.085	51.2	0.22	79.009	-5.15156	2014-11-16 21:09:00	31.82	83.1	2.4071	105.503	0.74172	2014-11-23 22:03:00	34.83	2.06267	90.5
2014-07-30 07:57:39		110.747	7.35842	100.768	0.14144	2014-07-17 07:43:29	35.15	78.0667	4.1439	80.6131	-4.7007	2014-07-09 05:58:28	37.136	101.38	2.0582	91.8786	-1.47762	2013-11-09 17:58:40	40.092	51.15	0.216	78.7972	-5.47062	2014-11-16 21:10:00	31.73	83.1	2.4071	105.607	0.74856	2014-11-23 22:04:00	34.83	2.065	90.5
2014-07-30 07:58:39		110.76	7.36633	100.753	0.13826	2014-07-17 07:44:29	35.15	78.0333	4.14418	80.5427	-4.72204	2014-07-09 05:59:28	37.138	101.34	2.0582	91.9762	-1.47856	2013-11-09 17:59:40	40.099	51.1	0.212	78.5985	-6.02258	2014-11-16 21:11:00	31.73	83.1	2.3908	105.595	0.73102	2014-11-23 22:05:00	34.83	2.06908	90.5
2014-07-30 07:59:39		110.773	7.37423	100.772	0.14128	2014-07-17 07:45:29	35.15	78	4.14446	80.6239	-4.7072	2014-07-09 06:00:28	37.14	101.3	2.0582	92.052	-1.56074	2013-11-09 18:00:40	40.106	51.05	0.208	78.822	-6.44158	2014-11-16 21:12:00	31.73	83.1	2.3908	105.608	0.71626	2014-11-23 22:06:00	34.83	2.07317	90.5
2014-07-30 08:00:39		110.787	7.38214	100.777	0.1419	2014-07-17 07:46:29	35.1507	78.0067	4.14474	80.7396	-4.684	2014-07-09 06:01:28	37.1407	101.313	2.0582	92.02	-1.66464	2013-11-09 18:01:40	40.113	51	0.204	79.0276	-6.8571	2014-11-16 21:13:00	31.73	83.1	2.3908	105.714	0.71334	2014-11-23 22:07:00	34.83	2.0825	90.5
2014-07-30 08:01:39		110.8	7.39005	100.787	0.14674	2014-07-17 07:47:29	35.1513	78.0133	4.14502	80.8272	-4.66736	2014-07-09 06:02:28	37.1413	101.327	2.0582	92.0703	-1.74966	2013-11-09 18:02:40	40.12	50.95	0.2	79.3169	-6.92356	2014-11-16 21:14:00	31.73	83.1	2.3908	105.834	0.71268	2014-11-23 22:08:00	34.83	2.08892	90.5
2014-07-30 08:02:39		110.78	7.39795	100.667	0.12304	2014-07-17 07:48:29	35.152	78.02	4.1453	80.96	-4.4052	2014-07-09 06:03:28	37.142	101.34	2.0197	92.094	-1.8405	2013-11-09 18:03:40	40.126	50.9	0.198	79.7871	-6.38154	2014-11-16 21:15:00	31.73	83.1	2.3908	105.811	0.70094	2014-11-23 22:09:00	34.83	2.09183	90.5
2014-07-30 08:03:39		110.76	7.40586	100.61	0.11164	2014-07-17 07:49:29	35.1527	78.0267	4.14594	80.9548	-4.26332	2014-07-09 06:04:28	37.1427	101.353	2.0197	92.1224	-1.92448	2013-11-09 18:04:40	40.132	50.85	0.196	80.4881	-5.54888	2014-11-16 21:16:00	31.73	83.1	2.3908	105.773	0.69642	2014-11-23 22:10:00	34.83	2.09417	90.5
2014-07-30 08:04:39		110.74	7.41377	100.519	0.09782	2014-07-17 07:50:29	35.1533	78.0333	4.14658	80.811	-4.3073	2014-07-09 06:05:28	37.1433	101.367	2.0197	92.1127	-1.93452	2013-11-09 18:05:40	40.138	50.8	0.194	80.7444	-4.84504	2014-11-16 21:17:00	31.73	83.1	2.3908	105.659	0.68266	2014-11-23 22:11:00	34.83	2.09592	90.5
2014-07-30 08:05:39		110.72	7.42167	100.43	0.0839	2014-07-17 07:51:29	35.154	78.04	4.14722	80.5923	-4.21766	2014-07-09 06:06:28	37.144	101.38	2.0197	92.1793	-1.9214	2013-11-09 18:06:40	40.144	50.77	0.192	80.914	-4.1675	2014-11-16 21:18:00	31.73	83.1	2.3908	105.448	0.65718	2014-11-23 22:12:00	34.83	2.1	90.5
2014-07-30 08:06:39		110.7	7.42958	100.386	0.078	2014-07-17 07:52:29	35.1547	78.0467	4.14786	80.3344	-4.2943	2014-07-09 06:07:28	37.1447	101.393	2.0197	92.2138	-1.91156	2013-11-09 18:07:40	40.15	50.74	0.19	80.9695	-4.0975	2014-11-16 21:19:00	31.73	83.1	2.3908	105.244	0.63256	2014-11-23 22:13:00	35	2.10408	94.4
2014-07-30 08:07:39		110.68	7.43749	100.48	0.09594	2014-07-17 07:53:29	35.1553	78.0533	4.1485	80.1366	-4.50558	2014-07-09 06:08:28	37.1453	101.407	2.0197	92.333	-1.87662	2013-11-09 18:08:40	40.156	50.71	0.188	80.9111	-4.63504	2014-11-16 21:20:00	31.61	79.8	2.3908	105.025	0.61944	2014-11-23 22:14:00	35	2.10875	94.4
[truncated: 6,249 more rows]

## Sheet: Nutrients
Darwin NOx (uM)	Darwin NH4 (uM)	Hinchinbrook NOx (uM)	Hinchinbrook NH4 (uM)	Seventeen Seventy NOx (uM)	Seventeen Seventy NH4 (uM)	Moreton Bay NOx (uM)	Moreton Bay NH4 (uM)	Newcastle NOx (uM)	Newcastle NH4 (uM)	Melbourne NOx (uM)	Melbourne NH4 (uM)
[truncated: 27 more rows]
